# Supplementary material for: Mesenchymal stromal cell-derived exosomes protect against abdominal aortic aneurysm formation through CD74 modulation of macrophage polarization in mice
Source: Stem Cell Res Ther. 2024 Aug 4;15:242. doi: 10.1186/s13287-024-03808-y (PMC11299418; doi:10.1186/s13287-024-03808-y)
Supplement: Supplementary file 2 — Supplementary Material 2 [file 13287_2024_3808_MOESM2_ESM.xlsx]

## Sheet: E VS L显著性差异分析
Protein IDs	Gene Name	Fasta headers	Number of proteins	Peptides	Razor + unique peptides	Unique peptides	Sequence coverage [%]	Mol. weight [kDa]	LFQ intensity E2	LFQ intensity E3	LFQ intensity E6	LFQ intensity L1	LFQ intensity L2	LFQ intensity L3	Average E	Average L	E/L	Regulation	P value
P97825	Jpt1	sp|P97825|JUPI1_MOUSE Jupiter microtubule associated homolog 1 OS=Mus musculus OX=10090 GN=Jpt1 PE=1 SV=3	1	3	3	3	37	16.08		327890	239140	21561	18262	17293	283515	19038.7	14.8915	UP	0.00409717
Q9DCL8	Ppp1r2	sp|Q9DCL8|IPP2_MOUSE Protein phosphatase inhibitor 2 OS=Mus musculus OX=10090 GN=Ppp1r2 PE=1 SV=3	1	7	7	7	37.9	23.119		116900	113990		7457.2	9735	115445	8596.1	13.4299	UP	0.000298912
P97352	S100a13	sp|P97352|S10AD_MOUSE Protein S100-A13 OS=Mus musculus OX=10090 GN=S100a13 PE=1 SV=1	1	3	3	3	33.7	11.158		257220	226100	25834	13611		241660	19722.5	12.253	UP	0.00562584
Q91WE2	Psme3ip1	sp|Q91WE2|PIP30_MOUSE PSME3-interacting protein OS=Mus musculus OX=10090 GN=Psme3ip1 PE=1 SV=1	1	7	7	7	29.5	28.702		50733	51805	7381.4	8493.1		51269	7937.25	6.45929	UP	0.00031741
Q61458	Ccnh	sp|Q61458|CCNH_MOUSE Cyclin-H OS=Mus musculus OX=10090 GN=Ccnh PE=1 SV=2	1	4	4	4	13	37.506		18868	24792	3784		4404.9	21830	4094.45	5.33161	UP	0.0270592
P56542	Dnase2	sp|P56542|DNS2A_MOUSE Deoxyribonuclease-2-alpha OS=Mus musculus OX=10090 GN=Dnase2 PE=1 SV=1	1	3	3	3	8.5	38.81		38283	40129		8846.2	6653	39206	7749.6	5.0591	UP	0.00206981
Q9CQ89	Cuta	sp|Q9CQ89|CUTA_MOUSE Protein CutA OS=Mus musculus OX=10090 GN=Cuta PE=1 SV=3	1	2	2	2	15.8	18.865		231840	223120	65658	26776		227480	46217	4.922	UP	0.0118671
P47968	Rpia	sp|P47968|RPIA_MOUSE Ribose-5-phosphate isomerase OS=Mus musculus OX=10090 GN=Rpia PE=1 SV=2	1	9	9	9	36.6	32.45	78078	130010	180910	28440	22473	29066	129666	26659.7	4.86375	UP	0.0257882
Q8BU04	Ubr7	sp|Q8BU04|UBR7_MOUSE Putative E3 ubiquitin-protein ligase UBR7 OS=Mus musculus OX=10090 GN=Ubr7 PE=1 SV=1	1	7	7	7	18.8	48.064		39771	34808	8435.3	4381.2	10339	37289.5	7718.5	4.83118	UP	0.00206471
P39689	Cdkn1a	sp|P39689|CDN1A_MOUSE Cyclin-dependent kinase inhibitor 1 OS=Mus musculus OX=10090 GN=Cdkn1a PE=1 SV=4	1	3	3	3	23.3	17.785		55866	62783	13217	10416	16213	59324.5	13282	4.46653	UP	0.00084363
P60898	Polr2i	sp|P60898|RPB9_MOUSE DNA-directed RNA polymerase II subunit RPB9 OS=Mus musculus OX=10090 GN=Polr2i PE=1 SV=1	1	5	5	5	54.4	14.523		53966	46557	12976	11082	10978	50261.5	11678.7	4.3037	UP	0.000904342
P70399	Tp53bp1	sp|P70399|TP53B_MOUSE TP53-binding protein 1 OS=Mus musculus OX=10090 GN=Tp53bp1 PE=1 SV=3	1	13	13	13	11.4	212.73		110090	103340	19242	23917	34713	106715	25957.3	4.11117	UP	0.00108674
Q9D6J3	Yju2	sp|Q9D6J3|YJU2_MOUSE Splicing factor YJU2 OS=Mus musculus OX=10090 GN=Yju2 PE=1 SV=1	1	6	6	6	23.2	35.988		41176	37964	10383	9594.3		39570	9988.65	3.9615	UP	0.00311065
Q9CR98	Fam136a	sp|Q9CR98|F136A_MOUSE Protein FAM136A OS=Mus musculus OX=10090 GN=Fam136a PE=1 SV=1	1	4	4	4	46.4	15.674		150100	94571	33833	32596	31242	122336	32557	3.75758	UP	0.0226657
Q6P5E6	Gga2	sp|Q6P5E6|GGA2_MOUSE ADP-ribosylation factor-binding protein GGA2 OS=Mus musculus OX=10090 GN=Gga2 PE=1 SV=1	1	6	5	5	16.9	66.048		47686	43002	12711	9612.4	15476	45344	12599.8	3.59879	UP	0.00134033
Q9R0X0	Med20	sp|Q9R0X0|MED20_MOUSE Mediator of RNA polymerase II transcription subunit 20 OS=Mus musculus OX=10090 GN=Med20 PE=1 SV=1	1	3	3	3	23.1	23.192		43111	45187	9155.7	12255	15960	44149	12456.9	3.54414	UP	0.00126376
P62488	Polr2g	sp|P62488|RPB7_MOUSE DNA-directed RNA polymerase II subunit RPB7 OS=Mus musculus OX=10090 GN=Polr2g PE=1 SV=1	1	6	6	6	45.9	19.294		103160	103190	33337	25527	30538	103175	29800.7	3.46217	UP	0.000142387
Q9JJT9	Phax	sp|Q9JJT9|PHAX_MOUSE Phosphorylated adapter RNA export protein OS=Mus musculus OX=10090 GN=Phax PE=1 SV=1	1	5	5	5	16.1	43.247	40453	94295	95929	21436	25969	21738	76892.3	23047.7	3.33623	UP	0.0421854
Q80UY1	Carnmt1	sp|Q80UY1|CARME_MOUSE Carnosine N-methyltransferase OS=Mus musculus OX=10090 GN=Carnmt1 PE=1 SV=1	1	4	4	4	10.8	46.338		33168	25200	9319.7	6822.2	10541	29184	8894.3	3.2812	UP	0.00857059
Q8VDF2	Uhrf1	sp|Q8VDF2|UHRF1_MOUSE E3 ubiquitin-protein ligase UHRF1 OS=Mus musculus OX=10090 GN=Uhrf1 PE=1 SV=2	1	10	10	9	16.4	88.303		65827	80543	22785	22141	22561	73185	22495.7	3.25329	UP	0.00268742
Q9D7W5	Med8	sp|Q9D7W5|MED8_MOUSE Mediator of RNA polymerase II transcription subunit 8 OS=Mus musculus OX=10090 GN=Med8 PE=1 SV=1	1	5	5	5	26.5	29.199		43150	41970	15986	14472	10725	42560	13727.7	3.10031	UP	0.00079664
Q80US4	Actr5	sp|Q80US4|ARP5_MOUSE Actin-related protein 5 OS=Mus musculus OX=10090 GN=Actr5 PE=1 SV=3	1	4	4	4	10.1	67.844		30970	24082	7849		10630	27526	9239.5	2.97917	UP	0.0388634
Q8R3Q6	Mix23	sp|Q8R3Q6|MIX23_MOUSE Protein MIX23 OS=Mus musculus OX=10090 GN=Mix23 PE=1 SV=1	1	6	6	6	59	16.665	87453	188010	183360	51927	58780	44751	152941	51819.3	2.95143	UP	0.0375719
Q80ZQ9	Abitram	sp|Q80ZQ9|ABITM_MOUSE Protein Abitram OS=Mus musculus OX=10090 GN=Abitram PE=1 SV=2	1	3	3	3	23.8	21.597		40831	45002	16779	12411	15159	42916.5	14783	2.9031	UP	0.00112285
D3YZP9	Ccdc6	sp|D3YZP9|CCDC6_MOUSE Coiled-coil domain-containing protein 6 OS=Mus musculus OX=10090 GN=Ccdc6 PE=1 SV=1	1	9	9	9	30.3	52.938		27077	39191	11128	13284	11145	33134	11852.3	2.79557	UP	0.0191078
Q9QXL8	Nme7	sp|Q9QXL8|NDK7_MOUSE Nucleoside diphosphate kinase 7 OS=Mus musculus OX=10090 GN=Nme7 PE=1 SV=1	1	4	4	4	14.9	44.433		129140	149240	46742	22251	87561	139190	52184.7	2.66726	UP	0.0429503
P61957	Sumo2	sp|P61957|SUMO2_MOUSE Small ubiquitin-related modifier 2 OS=Mus musculus OX=10090 GN=Sumo2 PE=1 SV=1	1	3	3	2	27.4	10.871	670200	1225600	1024700	385270	396800	354710	973500	378927	2.5691	UP	0.0217496
Q9Z120	Mettl1	sp|Q9Z120|TRMB_MOUSE tRNA (guanine-N(7)-)-methyltransferase OS=Mus musculus OX=10090 GN=Mettl1 PE=1 SV=1	1	4	4	4	20.1	30.603		41565	48423	23268	17022	14112	44994	18134	2.4812	UP	0.00840437
P18581	Slc7a2	sp|P18581|CTR2_MOUSE Cationic amino acid transporter 2 OS=Mus musculus OX=10090 GN=Slc7a2 PE=1 SV=3	1	8	8	8	14	71.855	79073	74939	61303	26217	27599	33388	71771.7	29068	2.4691	UP	0.00181372
Q920Q8	Ivns1abp	sp|Q920Q8|NS1BP_MOUSE Influenza virus NS1A-binding protein homolog OS=Mus musculus OX=10090 GN=Ivns1abp PE=1 SV=2	1	2	2	2	3.9	71.58		41760	38754	13666	19021		40257	16343.5	2.46318	UP	0.0160899
Q52KI8	Srrm1	sp|Q52KI8|SRRM1_MOUSE Serine/arginine repetitive matrix protein 1 OS=Mus musculus OX=10090 GN=Srrm1 PE=1 SV=2	1	6	6	6	8.5	106.86	114270	234350	222760	85242	80550	67042	190460	77611.3	2.45402	UP	0.0431847
Q8R3Y8	Irf2bp1	sp|Q8R3Y8|I2BP1_MOUSE Interferon regulatory factor 2-binding protein 1 OS=Mus musculus OX=10090 GN=Irf2bp1 PE=1 SV=2	1	5	5	5	12.3	61.75		35012	32643	11662	15019	15062	33827.5	13914.3	2.43113	UP	0.00133933
Q8CGC4	Lsm14b	sp|Q8CGC4|LS14B_MOUSE Protein LSM14 homolog B OS=Mus musculus OX=10090 GN=Lsm14b PE=1 SV=3	1	3	3	3	12.7	42.309		32374	26478	11496		12952	29426	12224	2.40723	UP	0.0297758
O70274;Q63739	Ptp4a2; Ptp4a1	sp|O70274|TP4A2_MOUSE Protein tyrosine phosphatase type IVA 2 OS=Mus musculus OX=10090 GN=Ptp4a2 PE=1 SV=1;sp|Q63739|TP4A1_MOUSE Protein tyrosine phosphatase type IVA 1 OS=Mus musculus OX=10090 GN=Ptp4a1 PE=1 SV=1	2	2	2	2	13.2	19.127		40541	39558	16537		16984	40049.5	16760.5	2.38952	UP	0.000537061
Q6P8M1	Tatdn1	sp|Q6P8M1|TATD1_MOUSE Deoxyribonuclease TATDN1 OS=Mus musculus OX=10090 GN=Tatdn1 PE=1 SV=1	1	5	5	5	19.3	33.365	34405	67887	56871	29984	12858	23807	53054.3	22216.3	2.38808	UP	0.0492928
Q9D945	Llph	sp|Q9D945|LLPH_MOUSE Protein LLP homolog OS=Mus musculus OX=10090 GN=Llph PE=1 SV=1	1	3	3	3	29.2	15.391		28938	27852		8910.5	14897	28395	11903.8	2.38538	UP	0.0323844
Q9D211	Cdkn2aipnl	sp|Q9D211|C2AIL_MOUSE CDKN2AIP N-terminal-like protein OS=Mus musculus OX=10090 GN=Cdkn2aipnl PE=3 SV=1	1	4	4	4	47.4	13.209	33035	62235	68792	23291	23170	22833	54687.3	23098	2.36762	UP	0.0452837
P47930	Fosl2	sp|P47930|FOSL2_MOUSE Fos-related antigen 2 OS=Mus musculus OX=10090 GN=Fosl2 PE=1 SV=2	1	6	6	6	21.8	35.298	79783	104480	136540	47665	48101	41398	106934	45721.3	2.33883	UP	0.0209508
Q810U5	Ccdc50	sp|Q810U5|CCD50_MOUSE Coiled-coil domain-containing protein 50 OS=Mus musculus OX=10090 GN=Ccdc50 PE=1 SV=1	1	8	8	8	40	35.321	56060	106290	105540	38159	39986	38569	89296.7	38904.7	2.29527	UP	0.0387662
Q8BTI7	Ankrd52	sp|Q8BTI7|ANR52_MOUSE Serine/threonine-protein phosphatase 6 regulatory ankyrin repeat subunit C OS=Mus musculus OX=10090 GN=Ankrd52 PE=1 SV=1	1	4	4	4	6.3	115.03		12655	14162	5900.8		5908.9	13408.5	5904.85	2.27076	UP	0.00993401
Q810A7	Ddx42	sp|Q810A7|DDX42_MOUSE ATP-dependent RNA helicase DDX42 OS=Mus musculus OX=10090 GN=Ddx42 PE=1 SV=3	1	24	24	24	36.7	101.96	69390	134600	138800	54904	45881	52648	114263	51144.3	2.23413	UP	0.0493683
Q5DU57;Q3UTH8;Q7TNR9	Spata13	sp|Q5DU57|SPT13_MOUSE Spermatogenesis-associated protein 13 OS=Mus musculus OX=10090 GN=Spata13 PE=1 SV=2	3	3	3	3	5.2	75.256	18501	27125	28621	10896	10727	11686	24749	11103	2.22904	UP	0.012565
Q9D4H2	Gcc1	sp|Q9D4H2|GCC1_MOUSE GRIP and coiled-coil domain-containing protein 1 OS=Mus musculus OX=10090 GN=Gcc1 PE=1 SV=2	1	6	6	6	9.8	87.676		32265	26418	12053	12491	15030	29341.5	13191.3	2.2243	UP	0.00741167
Q9D8S4	Rexo2	sp|Q9D8S4|ORN_MOUSE Oligoribonuclease, mitochondrial OS=Mus musculus OX=10090 GN=Rexo2 PE=1 SV=2	1	6	6	6	26.2	26.738		214740	179490	114910	84013	80589	197115	93170.7	2.11563	UP	0.0124764
Q8VDG5	Ppcs	sp|Q8VDG5|PPCS_MOUSE Phosphopantothenate--cysteine ligase OS=Mus musculus OX=10090 GN=Ppcs PE=1 SV=1	1	3	3	3	11.3	33.794		45645	44105	21012	20244	23590	44875	21615.3	2.07607	UP	0.00050232
Q9QWF0	Chaf1a	sp|Q9QWF0|CAF1A_MOUSE Chromatin assembly factor 1 subunit A OS=Mus musculus OX=10090 GN=Chaf1a PE=1 SV=1	1	6	6	6	7.7	101.93		35408	35180		17384	16687	35294	17035.5	2.07179	UP	0.000403053
G3X9J0	Sipa1l3	sp|G3X9J0|SI1L3_MOUSE Signal-induced proliferation-associated 1-like protein 3 OS=Mus musculus OX=10090 GN=Sipa1l3 PE=1 SV=1	1	6	6	6	5.3	195.06		30851	26655	15014	13384	13640	28753	14012.7	2.05193	UP	0.00319878
P97821	Ctsc	sp|P97821|CATC_MOUSE Dipeptidyl peptidase 1 OS=Mus musculus OX=10090 GN=Ctsc PE=1 SV=1	1	13	13	13	40.3	52.376	641330	577600	649620	276660	306760	327330	622850	303583	2.05166	UP	0.000296805
Q91X58	Zfand2b	sp|Q91X58|ZFN2B_MOUSE AN1-type zinc finger protein 2B OS=Mus musculus OX=10090 GN=Zfand2b PE=1 SV=1	1	2	2	2	9.7	27.895		19329	16416	9213.2	8398.7		17872.5	8805.95	2.02959	UP	0.0267146
Q5SW28	Pik3r5	sp|Q5SW28|PI3R5_MOUSE Phosphoinositide 3-kinase regulatory subunit 5 OS=Mus musculus OX=10090 GN=Pik3r5 PE=1 SV=1	1	5	5	5	9.2	96.953		29499	21647	12013	12770	13333	25573	12705.3	2.01278	UP	0.0226316
Q9Z2H6	Clec4d	sp|Q9Z2H6|CLC4D_MOUSE C-type lectin domain family 4 member D OS=Mus musculus OX=10090 GN=Clec4d PE=1 SV=1	1	5	5	4	33.8	25.619	27534	23211	24033	50682	45227	53705	24926	49871.3	0.499806	DOWN	0.000892663
Q8CI78	Rmnd1	sp|Q8CI78|RMND1_MOUSE Required for meiotic nuclear division protein 1 homolog OS=Mus musculus OX=10090 GN=Rmnd1 PE=1 SV=1	1	5	5	5	10.7	51.842	39463	19005	17362	52724	49411	54219	25276.7	52118	0.484989	DOWN	0.0207904
P97449	Anpep	sp|P97449|AMPN_MOUSE Aminopeptidase N OS=Mus musculus OX=10090 GN=Anpep PE=1 SV=4	1	35	35	35	48.6	109.65	508720	268150	227930	695610	722020	691500	334933	703043	0.476405	DOWN	0.0139829
Q80SU7	Gvin1	sp|Q80SU7|GVIN1_MOUSE Interferon-induced very large GTPase 1 OS=Mus musculus OX=10090 GN=Gvin1 PE=1 SV=1	1	9	9	9	4.8	280.81	16873	21674	15784	35515	33624	45034	18110.3	38057.7	0.475866	DOWN	0.00734381
Q3U1F9	Pag1	sp|Q3U1F9|PHAG1_MOUSE Phosphoprotein associated with glycosphingolipid-enriched microdomains 1 OS=Mus musculus OX=10090 GN=Pag1 PE=1 SV=2	1	3	3	3	9.8	46.549		18537	15551	34505	33969	39177	17044	35883.7	0.474979	DOWN	0.00434651
Q9EPL0	Xylt2	sp|Q9EPL0|XYLT2_MOUSE Xylosyltransferase 2 OS=Mus musculus OX=10090 GN=Xylt2 PE=2 SV=3	1	5	5	5	7.1	96.81	17319	11758	12200	23662	27755	36022	13759	29146.3	0.472066	DOWN	0.0191086
Q8R1I1	Uqcr10	sp|Q8R1I1|QCR9_MOUSE Cytochrome b-c1 complex subunit 9 OS=Mus musculus OX=10090 GN=Uqcr10 PE=1 SV=1	1	2	2	2	37.5	7.4454		318410	262610		615400	616210	290510	615805	0.471756	DOWN	0.00727753
Q9D771	Pacc1	sp|Q9D771|PACC1_MOUSE Proton-activated chloride channel OS=Mus musculus OX=10090 GN=Pacc1 PE=1 SV=1	1	8	8	8	28.6	40.178	46671		22426	62514	74928	82576	34548.5	73339.3	0.471077	DOWN	0.0459049
O35598	Adam10	sp|O35598|ADA10_MOUSE Disintegrin and metalloproteinase domain-containing protein 10 OS=Mus musculus OX=10090 GN=Adam10 PE=1 SV=2	1	14	14	14	26.8	83.967	83368	33056	34400	90709	116060	117640	50274.7	108136	0.464919	DOWN	0.0364861
P09925	Surf1	sp|P09925|SURF1_MOUSE Surfeit locus protein 1 OS=Mus musculus OX=10090 GN=Surf1 PE=1 SV=3	1	6	6	6	33.7	34.798	103610	40380	43501	126130	150110	130770	62497	135670	0.460655	DOWN	0.0285876
Q62230	Siglec1	sp|Q62230|SN_MOUSE Sialoadhesin OS=Mus musculus OX=10090 GN=Siglec1 PE=1 SV=2	1	52	52	52	44.1	182.98	456960	177390	165950	502410	647260	596950	266767	582207	0.458199	DOWN	0.0388822
Q6R5N8	Tlr13	sp|Q6R5N8|TLR13_MOUSE Toll-like receptor 13 OS=Mus musculus OX=10090 GN=Tlr13 PE=1 SV=1	1	11	11	10	13.1	114.44	30687	28332	20751	52341	58455	63446	26590	58080.7	0.457812	DOWN	0.00200485
Q64343	Abcg1	sp|Q64343|ABCG1_MOUSE ATP-binding cassette sub-family G member 1 OS=Mus musculus OX=10090 GN=Abcg1 PE=1 SV=1	1	4	4	4	7.7	74.032	18247	11216	8503.7	22502	28875	34598	12655.6	28658.3	0.441602	DOWN	0.0243848
Q6RUT7	Ccsmst1	sp|Q6RUT7|CSMT1_MOUSE Protein CCSMST1 OS=Mus musculus OX=10090 GN=Ccsmst1 PE=1 SV=1	1	2	2	2	27.9	15.348	15923	13766	13613		30696	35245	14434	32970.5	0.437785	DOWN	0.00246733
Q00651	Itga4	sp|Q00651|ITA4_MOUSE Integrin alpha-4 OS=Mus musculus OX=10090 GN=Itga4 PE=1 SV=1	1	10	10	10	11.9	115.69	32635	19694	22273	45065	64195	61986	24867.3	57082	0.435642	DOWN	0.0111512
Q9D1I2	Card19	sp|Q9D1I2|CAR19_MOUSE Caspase recruitment domain-containing protein 19 OS=Mus musculus OX=10090 GN=Card19 PE=1 SV=1	1	8	8	8	45.4	20.936	69130	25093	21648	82779	85829	99312	38623.7	89306.7	0.432484	DOWN	0.0346285
E9PVB5	Ttc17	sp|E9PVB5|TTC17_MOUSE Tetratricopeptide repeat protein 17 OS=Mus musculus OX=10090 GN=Ttc17 PE=1 SV=1	1	5	5	5	5.8	135.52	104810	121210	72552	183470	256330	256110	99524	231970	0.429038	DOWN	0.00927247
Q9ES57;Q8BTP3	Cd200r1	sp|Q9ES57|MO2R1_MOUSE Cell surface glycoprotein CD200 receptor 1 OS=Mus musculus OX=10090 GN=Cd200r1 PE=1 SV=1	2	5	5	5	21.8	35.504	53884	21381		90210	96520	84325	37632.5	90351.7	0.416511	DOWN	0.0266806
Q9R210	Tfeb	sp|Q9R210|TFEB_MOUSE Transcription factor EB OS=Mus musculus OX=10090 GN=Tfeb PE=1 SV=2	1	3	2	2	8.4	52.614	12765	7416.9			24318	24264	10091	24291	0.415419	DOWN	0.0336836
Q9CZS1	Aldh1b1	sp|Q9CZS1|AL1B1_MOUSE Aldehyde dehydrogenase X, mitochondrial OS=Mus musculus OX=10090 GN=Aldh1b1 PE=1 SV=1	1	7	6	6	16.6	57.552	16408	10885	9210.9	29925	28460	29971	12168	29452	0.413146	DOWN	0.00149378
P11152	Lpl	sp|P11152|LIPL_MOUSE Lipoprotein lipase OS=Mus musculus OX=10090 GN=Lpl PE=1 SV=3	1	7	7	7	19.6	53.109	167230	52670	47802	196320	225280	255180	89234	225593	0.395552	DOWN	0.0327832
P04441	Cd74	sp|P04441|HG2A_MOUSE H-2 class II histocompatibility antigen gamma chain OS=Mus musculus OX=10090 GN=Cd74 PE=1 SV=3	1	10	10	10	32.3	31.557	199870	116820	85565	324230	331310	376300	134085	343947	0.389842	DOWN	0.00515267
P70206;P70208	Plxna1	sp|P70206|PLXA1_MOUSE Plexin-A1 OS=Mus musculus OX=10090 GN=Plxna1 PE=1 SV=1	2	29	29	26	21.7	211.1	92715	27426	24389	122220	146160	140920	48176.7	136433	0.353115	DOWN	0.0196883
Q60660	Klra2	sp|Q60660|KLRA2_MOUSE Killer cell lectin-like receptor 2 OS=Mus musculus OX=10090 GN=Klra2 PE=2 SV=1	1	3	3	3	15.6	33.607	36240	23732		73931	88408	99469	29986	87269.3	0.343603	DOWN	0.0124977
P97808	Fxyd5	sp|P97808|FXYD5_MOUSE FXYD domain-containing ion transport regulator 5 OS=Mus musculus OX=10090 GN=Fxyd5 PE=1 SV=3	1	7	7	7	66.9	19.454	149140	75279	53621	251650	261280	305050	92680	272660	0.339911	DOWN	0.00564772
Q9R0Q8	Clec4e	sp|Q9R0Q8|CLC4E_MOUSE C-type lectin domain family 4 member E OS=Mus musculus OX=10090 GN=Clec4e PE=1 SV=1	1	3	3	3	15.9	24.431	168790	82844	59181	314830	305740	378210	103605	332927	0.311195	DOWN	0.00473366
Q62313;Q62314	Tgoln1; Tgoln2	sp|Q62313|TGON1_MOUSE Trans-Golgi network integral membrane protein 1 OS=Mus musculus OX=10090 GN=Tgoln1 PE=1 SV=1;sp|Q62314|TGON2_MOUSE Trans-Golgi network integral membrane protein 2 OS=Mus musculus OX=10090 GN=Tgoln2 PE=1 SV=1	2	5	5	5	19	37.848	6039.6	11012	15911	40729	39603	27641	10987.5	35991	0.305286	DOWN	0.00783764
Q8CBB9	Rsad2	sp|Q8CBB9|RSAD2_MOUSE Radical S-adenosyl methionine domain-containing protein 2 OS=Mus musculus OX=10090 GN=Rsad2 PE=1 SV=1	1	15	15	15	39.5	41.523	158830	26543	27681	221260	254280	241980	71018	239173	0.296931	DOWN	0.0201074
P07310	Ckm	sp|P07310|KCRM_MOUSE Creatine kinase M-type OS=Mus musculus OX=10090 GN=Ckm PE=1 SV=1	1	10	10	10	29.7	43.044	1951.4	227580		5809.3	2893.3	2145.9	114766	3616.17	31.7368	-	0.278034
P20065	Tmsb4x	sp|P20065|TYB4_MOUSE Thymosin beta-4 OS=Mus musculus OX=10090 GN=Tmsb4x PE=1 SV=1	1	4	4	3	40	5.6794	28422	1061900	1208100		36339	52683	766141	44511	17.2124	-	0.229277
P56212	Arpp19	sp|P56212|ARP19_MOUSE cAMP-regulated phosphoprotein 19 OS=Mus musculus OX=10090 GN=Arpp19 PE=1 SV=2	1	10	10	8	73.2	12.293	17686	366420	390150	14958	15925	17300	258085	16061	16.0691	-	0.114769
O88271	Cfdp1	sp|O88271|CFDP1_MOUSE Craniofacial development protein 1 OS=Mus musculus OX=10090 GN=Cfdp1 PE=1 SV=1	1	5	5	5	22	32.921	4081.3	163780	140460	5672.5	8543.3	7224.2	102774	7146.67	14.3807	-	0.127297
Q02566	Myh6	sp|Q02566|MYH6_MOUSE Myosin-6 OS=Mus musculus OX=10090 GN=Myh6 PE=1 SV=2	1	102	101	29	50.3	223.56	13208	1784700	16195	73019	43015	27522	604701	47852	12.6369	-	0.398816
P51667	Myl2	sp|P51667|MLRV_MOUSE Myosin regulatory light chain 2, ventricular/cardiac muscle isoform OS=Mus musculus OX=10090 GN=Myl2 PE=1 SV=3	1	8	8	7	50	18.864		751790	10885	58135	34766	14251	381338	35717.3	10.6765	-	0.300084
P35173;P35175	Stfa3	sp|P35173|CYT3_MOUSE Stefin-3 OS=Mus musculus OX=10090 GN=Stfa3 PE=3 SV=1	2	6	6	6	63.1	11.64		135110	58231	12531		7974.2	96670.5	10252.6	9.42888	-	0.153969
E9Q6J5	Bod1l	sp|E9Q6J5|BD1L1_MOUSE Biorientation of chromosomes in cell division protein 1-like 1 OS=Mus musculus OX=10090 GN=Bod1l PE=1 SV=1	1	17	17	17	8.3	327.45	11417	142180	196300	13623	23741	8502.5	116632	15288.8	7.6286	-	0.139506
Q91Z83	Myh7	sp|Q91Z83|MYH7_MOUSE Myosin-7 OS=Mus musculus OX=10090 GN=Myh7 PE=2 SV=1	1	92	23	20	48.5	222.88	2851.4	294460	2065.3	25741	12165	3757.5	99792.2	13887.8	7.18559	-	0.428232
Q8R242	Ctbs	sp|Q8R242|DIAC_MOUSE Di-N-acetylchitobiase OS=Mus musculus OX=10090 GN=Ctbs PE=1 SV=2	1	4	4	4	14.2	41.295	1883.7	22448	24164		1863.4	2793.9	16165.2	2328.65	6.94189	-	0.23148
Q9JL35	Hmgn5	sp|Q9JL35|HMGN5_MOUSE High mobility group nucleosome-binding domain-containing protein 5 OS=Mus musculus OX=10090 GN=Hmgn5 PE=1 SV=2	1	5	5	5	22.2	45.343	9982.5	137470	154630	12937	14669	17497	100694	15034.3	6.69761	-	0.133797
P26350	Ptma	sp|P26350|PTMA_MOUSE Prothymosin alpha OS=Mus musculus OX=10090 GN=Ptma PE=1 SV=2	1	8	8	8	38.7	12.254	596080	5056900	5461600	637140	591380	445680	3704860	558067	6.63874	-	0.113837
O35134	Polr1a	sp|O35134|RPA1_MOUSE DNA-directed RNA polymerase I subunit RPA1 OS=Mus musculus OX=10090 GN=Polr1a PE=1 SV=2	1	17	17	17	13.3	194.11	35008	272350	170260	12147	24252	36113	159206	24170.7	6.58674	-	0.122305
Q62084	Ppp1r14b	sp|Q62084|PP14B_MOUSE Protein phosphatase 1 regulatory subunit 14B OS=Mus musculus OX=10090 GN=Ppp1r14b PE=1 SV=2	1	5	5	5	48.3	15.957	23880	215790	195880	21326	22047	23325	145183	22232.7	6.53018	-	0.113753
Q4VAA2	Cdv3	sp|Q4VAA2|CDV3_MOUSE Protein CDV3 OS=Mus musculus OX=10090 GN=Cdv3 PE=1 SV=2	1	12	12	12	60.1	29.729	68775	638680	533660	77949	63739	65879	413705	69189	5.97935	-	0.12061
Q6PGH2	Jpt2	sp|Q6PGH2|JUPI2_MOUSE Jupiter microtubule associated homolog 2 OS=Mus musculus OX=10090 GN=Jpt2 PE=1 SV=1	1	7	7	7	54.7	20.02	30806	231040	207040	27968	28049	30097	156295	28704.7	5.44495	-	0.113358
P60840	Ensa	sp|P60840|ENSA_MOUSE Alpha-endosulfine OS=Mus musculus OX=10090 GN=Ensa PE=1 SV=1	1	5	4	4	52.1	13.335	19813	210170	190950	30325	24378	23022	140311	25908.3	5.41567	-	0.131822
Q8K003	Tma7	sp|Q8K003|TMA7_MOUSE Translation machinery-associated protein 7 OS=Mus musculus OX=10090 GN=Tma7 PE=3 SV=1	1	2	2	2	29.7	7.0662	19129	152650	159590	20654	22206	18749	110456	20536.3	5.37858	-	0.120608
P31786	Dbi	sp|P31786|ACBP_MOUSE Acyl-CoA-binding protein OS=Mus musculus OX=10090 GN=Dbi PE=1 SV=2	1	4	4	4	55.2	10	91301	688740	645010	85068	93771	90252	475017	89697	5.2958	-	0.115607
E9PVX6	Mki67	sp|E9PVX6|KI67_MOUSE Proliferation marker protein Ki-67 OS=Mus musculus OX=10090 GN=Mki67 PE=1 SV=1	1	27	27	27	13.8	350.86	9554.4	67071	95967	5014.1	16955	12882	57530.8	11617	4.95228	-	0.147802
Q8K3C3	Lzic	sp|Q8K3C3|LZIC_MOUSE Protein LZIC OS=Mus musculus OX=10090 GN=Lzic PE=1 SV=1	1	7	7	7	48.9	21.536	14527	105180	96211	16845	15183	12453	71972.7	14827	4.85416	-	0.11886
Q8K1I7	Wipf1	sp|Q8K1I7|WIPF1_MOUSE WAS/WASL-interacting protein family member 1 OS=Mus musculus OX=10090 GN=Wipf1 PE=1 SV=1	1	9	9	9	37.7	50.08	25915	229950	206440	31707	33159	31692	154102	32186	4.78785	-	0.131518
O54879	Hmgb3	sp|O54879|HMGB3_MOUSE High mobility group protein B3 OS=Mus musculus OX=10090 GN=Hmgb3 PE=1 SV=3	1	4	4	4	26	23.01		164180	60218	23222		26511	112199	24866.5	4.51205	-	0.235114
Q3UHX2	Pdap1	sp|Q3UHX2|HAP28_MOUSE 28 kDa heat- and acid-stable phosphoprotein OS=Mus musculus OX=10090 GN=Pdap1 PE=1 SV=1	1	7	7	7	42.5	20.605	66488	364500	399140	72106	59514	53040	276709	61553.3	4.49544	-	0.11159
Q9JMG1	Edf1	sp|Q9JMG1|EDF1_MOUSE Endothelial differentiation-related factor 1 OS=Mus musculus OX=10090 GN=Edf1 PE=1 SV=1	1	3	3	3	26.4	16.369	20897	176010	145120	28287	25948	21933	114009	25389.3	4.49043	-	0.135129
Q8K1L5	Ppp1r11	sp|Q8K1L5|PP1RB_MOUSE E3 ubiquitin-protein ligase PPP1R11 OS=Mus musculus OX=10090 GN=Ppp1r11 PE=1 SV=1	1	4	4	4	40.5	14.544	14555	117060	94042	19143	11491	20465	75219	17033	4.41607	-	0.135408
Q91WK5	Gcsh	sp|Q91WK5|GCSH_MOUSE Glycine cleavage system H protein, mitochondrial OS=Mus musculus OX=10090 GN=Gcsh PE=1 SV=2	1	2	2	2	17.6	18.637	46033	355620	316420	64466	57773	56473	239358	59570.7	4.01805	-	0.138513
P08228	Sod1	sp|P08228|SODC_MOUSE Superoxide dismutase [Cu-Zn] OS=Mus musculus OX=10090 GN=Sod1 PE=1 SV=2	1	6	6	6	39	15.942	311200	2087600	1797800	383180	342310	320930	1.39887e+06	348807	4.01044	-	0.12914
Q99MD9	Nasp	sp|Q99MD9|NASP_MOUSE Nuclear autoantigenic sperm protein OS=Mus musculus OX=10090 GN=Nasp PE=1 SV=2	1	18	18	18	32.3	83.953	60879	347160	377760	72258	63954	60812	261933	65674.7	3.98834	-	0.123851
Q9CWM4	Pfdn1	sp|Q9CWM4|PFD1_MOUSE Prefoldin subunit 1 OS=Mus musculus OX=10090 GN=Pfdn1 PE=1 SV=1	1	5	5	5	50.8	14.254	27009	148450	128560	21628	27343	28837	101340	25936	3.9073	-	0.115895
Q9EQU5	Set	sp|Q9EQU5|SET_MOUSE Protein SET OS=Mus musculus OX=10090 GN=Set PE=1 SV=1	1	10	10	10	28.7	33.377	326370	1809300	1908600	434050	323920	290450	1348090	349473	3.85749	-	0.123704
P54227	Stmn1	sp|P54227|STMN1_MOUSE Stathmin OS=Mus musculus OX=10090 GN=Stmn1 PE=1 SV=2	1	6	6	5	38.9	17.274	56002	298150	336670	74471	59797	48074	230274	60780.7	3.78861	-	0.126941
P48428	Tbca	sp|P48428|TBCA_MOUSE Tubulin-specific chaperone A OS=Mus musculus OX=10090 GN=Tbca PE=1 SV=3	1	11	11	11	54.6	12.758	52872	298230	282510	62839	59088	45709	211204	55878.7	3.77969	-	0.122309
Q62203	Sf3a2	sp|Q62203|SF3A2_MOUSE Splicing factor 3A subunit 2 OS=Mus musculus OX=10090 GN=Sf3a2 PE=1 SV=2	1	6	6	6	18.3	49.911	60758	367430	228000	55752	61970	57087	218729	58269.7	3.75374	-	0.14461
P63254	Crip1	sp|P63254|CRIP1_MOUSE Cysteine-rich protein 1 OS=Mus musculus OX=10090 GN=Crip1 PE=1 SV=2	1	3	3	3	59.7	8.5497	60698	371370	333300	57298	63152	85840	255123	68763.3	3.71016	-	0.130629
P63158	Hmgb1	sp|P63158|HMGB1_MOUSE High mobility group protein B1 OS=Mus musculus OX=10090 GN=Hmgb1 PE=1 SV=2	1	13	13	12	44.2	24.893	342920	1744900	1672500	367010	347270	303200	1253440	339160	3.69572	-	0.115531
P51125	Cast	sp|P51125|ICAL_MOUSE Calpastatin OS=Mus musculus OX=10090 GN=Cast PE=1 SV=2	1	14	14	14	30.7	84.921	56949	272690	224910	55211	49784	49494	184850	51496.3	3.58957	-	0.111251
P56812	Pdcd5	sp|P56812|PDCD5_MOUSE Programmed cell death protein 5 OS=Mus musculus OX=10090 GN=Pdcd5 PE=1 SV=3	1	7	7	7	65.1	14.275	43603	241480	271000	57832	49020	49376	185361	52076	3.55943	-	0.135536
P51859	Hdgf	sp|P51859|HDGF_MOUSE Hepatoma-derived growth factor OS=Mus musculus OX=10090 GN=Hdgf PE=1 SV=2	1	17	17	16	78.9	26.268	107250	416980	500570	128330	92837	66941	341600	96036	3.557	-	0.112175
Q03147	Cdk7	sp|Q03147|CDK7_MOUSE Cyclin-dependent kinase 7 OS=Mus musculus OX=10090 GN=Cdk7 PE=1 SV=2	1	7	7	7	30.1	38.968		73214	31590	10939	19962	13602	52402	14834.3	3.53248	-	0.0990535
Q3SXD3	Hddc2	sp|Q3SXD3|HDDC2_MOUSE 5-deoxynucleotidase HDDC2 OS=Mus musculus OX=10090 GN=Hddc2 PE=1 SV=1	1	4	4	4	27.6	22.753	18197	93196	64474	17428	14590	19136	58622.3	17051.3	3.43799	-	0.130341
O08997	Atox1	sp|O08997|ATOX1_MOUSE Copper transport protein ATOX1 OS=Mus musculus OX=10090 GN=Atox1 PE=1 SV=1	1	4	4	4	76.5	7.3384	48069	271400	231870	51539	53097	57921	183780	54185.7	3.39167	-	0.13287
Q3THK3	Gtf2f1	sp|Q3THK3|T2FA_MOUSE General transcription factor IIF subunit 1 OS=Mus musculus OX=10090 GN=Gtf2f1 PE=1 SV=2	1	13	13	13	30.5	57.241	53398	330500	316990	72148	63628	71032	233629	68936	3.38908	-	0.142039
Q923D5	Wbp11	sp|Q923D5|WBP11_MOUSE WW domain-binding protein 11 OS=Mus musculus OX=10090 GN=Wbp11 PE=1 SV=2	1	8	8	8	15.4	69.874	35290	139260	127200		25566	34067	100583	29816.5	3.37341	-	0.194512
Q9CQH7	Btf3l4	sp|Q9CQH7|BT3L4_MOUSE Transcription factor BTF3 homolog 4 OS=Mus musculus OX=10090 GN=Btf3l4 PE=1 SV=1	1	6	6	6	53.8	17.27	23519	117490	111370	40233	16520	18385	84126.3	25046	3.35887	-	0.132079
P26883	Fkbp1a	sp|P26883|FKB1A_MOUSE Peptidyl-prolyl cis-trans isomerase FKBP1A OS=Mus musculus OX=10090 GN=Fkbp1a PE=1 SV=2	1	6	6	6	41.7	11.922	194140	1216500	1044800	301190	204130	232700	818480	246007	3.32706	-	0.145611
Q6NZB0	Dnajc8	sp|Q6NZB0|DNJC8_MOUSE DnaJ homolog subfamily C member 8 OS=Mus musculus OX=10090 GN=Dnajc8 PE=1 SV=2	1	10	10	10	33.6	29.812	41902	237920	212780	59795	46949	41375	164201	49373	3.32572	-	0.136801
P48024	Eif1	sp|P48024|EIF1_MOUSE Eukaryotic translation initiation factor 1 OS=Mus musculus OX=10090 GN=Eif1 PE=1 SV=2	1	9	9	2	77.9	12.746	129480	770430	672660	176340	135970	161340	524190	157883	3.32011	-	0.140543
Q8R0A0	Gtf2f2	sp|Q8R0A0|T2FB_MOUSE General transcription factor IIF subunit 2 OS=Mus musculus OX=10090 GN=Gtf2f2 PE=1 SV=1	1	14	14	14	62.7	28.381	19500	99992	91885	24104	18947	21275	70459	21442	3.28603	-	0.12838
Q8BGD9	Eif4b	sp|Q8BGD9|IF4B_MOUSE Eukaryotic translation initiation factor 4B OS=Mus musculus OX=10090 GN=Eif4b PE=1 SV=1	1	17	17	17	33.4	68.839	102570	480780	473810	113340	102650	108470	352387	108153	3.25821	-	0.122331
Q9D168	Ints12	sp|Q9D168|INT12_MOUSE Integrator complex subunit 12 OS=Mus musculus OX=10090 GN=Ints12 PE=1 SV=1	1	5	5	5	17.4	48.568	9900.6	60718	52757	12520	14104	11750	41125.2	12791.3	3.21508	-	0.147303
Q9CR41	Hypk	sp|Q9CR41|HYPK_MOUSE Huntingtin-interacting protein K OS=Mus musculus OX=10090 GN=Hypk PE=1 SV=3	1	6	6	6	66.1	13.651	47579	259990	318830	66619	62981	67905	208800	65835	3.17156	-	0.157731
Q62426	Cstb	sp|Q62426|CYTB_MOUSE Cystatin-B OS=Mus musculus OX=10090 GN=Cstb PE=1 SV=1	1	6	6	6	75.5	11.045	530500	2973800	2665900	629870	664310	653280	2.05673e+06	649153	3.16833	-	0.140905
Q64152	Btf3	sp|Q64152|BTF3_MOUSE Transcription factor BTF3 OS=Mus musculus OX=10090 GN=Btf3 PE=1 SV=3	1	7	7	7	45.6	22.031	133710	488740	628980	152800	123040	119870	417143	131903	3.16249	-	0.125751
Q9D7S9	Chmp5	sp|Q9D7S9|CHMP5_MOUSE Charged multivesicular body protein 5 OS=Mus musculus OX=10090 GN=Chmp5 PE=1 SV=1	1	4	4	4	25.1	24.575	100190	561810	438880	171610	91113	85409	366960	116044	3.16225	-	0.14933
Q8K114	Ints9	sp|Q8K114|INT9_MOUSE Integrator complex subunit 9 OS=Mus musculus OX=10090 GN=Ints9 PE=1 SV=1	1	7	7	7	16.1	74.077		21218	40314		9768.4	9783.8	30766	9776.1	3.14706	-	0.158993
O35381;Q64G17	Anp32a	sp|O35381|AN32A_MOUSE Acidic leucine-rich nuclear phosphoprotein 32 family member A OS=Mus musculus OX=10090 GN=Anp32a PE=1 SV=1	2	11	11	9	32	28.537	310530	1388200	1231700	306700	337010	295350	976810	313020	3.1206	-	0.119743
P58771	Tpm1	sp|P58771|TPM1_MOUSE Tropomyosin alpha-1 chain OS=Mus musculus OX=10090 GN=Tpm1 PE=1 SV=1	1	21	19	9	59.9	32.68	849040	4077500	3389300	874710	932070	885000	2.77195e+06	897260	3.08935	-	0.128865
Q7TPE5	Slc7a6os	sp|Q7TPE5|S7A6O_MOUSE Probable RNA polymerase II nuclear localization protein SLC7A6OS OS=Mus musculus OX=10090 GN=Slc7a6os PE=1 SV=1	1	3	3	3	15	35.041		25053	61577	15831	15314	10979	43315	14041.3	3.08482	-	0.123234
Q9JHZ2	Ankh	sp|Q9JHZ2|ANKH_MOUSE Progressive ankylosis protein OS=Mus musculus OX=10090 GN=Ankh PE=2 SV=1	1	5	5	5	9.8	54.297	22344	60767	85458	18883	20143	16129	56189.7	18385	3.05628	-	0.10913
P52503	Ndufs6	sp|P52503|NDUS6_MOUSE NADH dehydrogenase [ubiquinone] iron-sulfur protein 6, mitochondrial OS=Mus musculus OX=10090 GN=Ndufs6 PE=1 SV=2	1	4	4	4	41.4	13.02		40764	16273	6730.6	12247	9038.3	28518.5	9338.63	3.05382	-	0.132817
Q924H7	Wac	sp|Q924H7|WAC_MOUSE WW domain-containing adapter protein with coiled-coil OS=Mus musculus OX=10090 GN=Wac PE=1 SV=2	1	5	5	5	13.5	70.68	7747.9	34223	25789	8463.2		6369.6	22586.6	7416.4	3.0455	-	0.230497
Q62446	Fkbp3	sp|Q62446|FKBP3_MOUSE Peptidyl-prolyl cis-trans isomerase FKBP3 OS=Mus musculus OX=10090 GN=Fkbp3 PE=1 SV=2	1	10	10	10	51.8	25.147	80937	359240	318570	91771	76464	82192	252916	83475.7	3.02981	-	0.122988
P11672	Lcn2	sp|P11672|NGAL_MOUSE Neutrophil gelatinase-associated lipocalin OS=Mus musculus OX=10090 GN=Lcn2 PE=1 SV=1	1	4	4	4	22.5	22.875	90341	206450	231850	65895	53490	55589	176214	58324.7	3.02125	-	0.0543152
P51949	Mnat1	sp|P51949|MAT1_MOUSE CDK-activating kinase assembly factor MAT1 OS=Mus musculus OX=10090 GN=Mnat1 PE=1 SV=2	1	5	5	5	23.3	35.848		31359	52091		15343	12333	41725	13838	3.01525	-	0.116864
Q91VX2	Ubap2	sp|Q91VX2|UBAP2_MOUSE Ubiquitin-associated protein 2 OS=Mus musculus OX=10090 GN=Ubap2 PE=1 SV=1	1	11	11	11	16.7	117.96	36996	122950	96656	32643	27942	25532	85534	28705.7	2.97969	-	0.0898752
Q9JJU8	Sh3bgrl	sp|Q9JJU8|SH3L1_MOUSE SH3 domain-binding glutamic acid-rich-like protein OS=Mus musculus OX=10090 GN=Sh3bgrl PE=1 SV=1	1	8	8	8	75.4	12.811	218290	995230	896670	248220	239250	221070	703397	236180	2.97822	-	0.128434
Q64010	Crk	sp|Q64010|CRK_MOUSE Adapter molecule crk OS=Mus musculus OX=10090 GN=Crk PE=1 SV=1	1	9	9	9	34.2	33.814	45985	135100	130560	40075	34854	30841	103882	35256.7	2.94644	-	0.0778186
Q91VJ5	Pqbp1	sp|Q91VJ5|PQBP1_MOUSE Polyglutamine-binding protein 1 OS=Mus musculus OX=10090 GN=Pqbp1 PE=1 SV=1	1	5	5	5	29.7	30.597	24791	76723	96208	22325	24104	21343	65907.3	22590.7	2.91746	-	0.112101
P54726	Rad23a	sp|P54726|RD23A_MOUSE UV excision repair protein RAD23 homolog A OS=Mus musculus OX=10090 GN=Rad23a PE=1 SV=2	1	4	3	3	17.4	39.706	19393	73479	60102		19970	15011	50991.3	17490.5	2.91537	-	0.210196
Q9WUK2	Eif4h	sp|Q9WUK2|IF4H_MOUSE Eukaryotic translation initiation factor 4H OS=Mus musculus OX=10090 GN=Eif4h PE=1 SV=3	1	5	5	5	28.6	27.341	293920	1125200	1056300	299270	283770	268230	825140	283757	2.90791	-	0.112031
P62311	Lsm3	sp|P62311|LSM3_MOUSE U6 snRNA-associated Sm-like protein LSm3 OS=Mus musculus OX=10090 GN=Lsm3 PE=1 SV=2	1	3	3	3	40.2	11.845	85961	287900	239350	67095	79667	65342	204404	70701.3	2.89109	-	0.0935902
Q6ZQ03	Fnbp4	sp|Q6ZQ03|FNBP4_MOUSE Formin-binding protein 4 OS=Mus musculus OX=10090 GN=Fnbp4 PE=1 SV=2	1	9	9	9	11.7	111.24	14030	43537	42169	10639	10530	13464	33245.3	11544.3	2.8798	-	0.0880696
Q91WJ8	Fubp1	sp|Q91WJ8|FUBP1_MOUSE Far upstream element-binding protein 1 OS=Mus musculus OX=10090 GN=Fubp1 PE=1 SV=1	1	14	13	13	28.7	68.539	64597	241620	210760	64924	60902	54221	172326	60015.7	2.87134	-	0.109224
O35943	Fxn	sp|O35943|FRDA_MOUSE Frataxin, mitochondrial OS=Mus musculus OX=10090 GN=Fxn PE=1 SV=1	1	3	3	3	19.3	22.924	26553	104040	110700	31173	25931	27264	80431	28122.7	2.86001	-	0.125306
Q9WU28	Pfdn5	sp|Q9WU28|PFD5_MOUSE Prefoldin subunit 5 OS=Mus musculus OX=10090 GN=Pfdn5 PE=1 SV=1	1	9	9	9	77.9	17.356	54593	275090	240510	65174	64346	71803	190064	67107.7	2.83223	-	0.14713
Q8K0H5	Taf10	sp|Q8K0H5|TAF10_MOUSE Transcription initiation factor TFIID subunit 10 OS=Mus musculus OX=10090 GN=Taf10 PE=1 SV=1	1	2	2	2	17.9	21.84	31346	120700	112020	24351	33435	35714	88022	31166.7	2.82424	-	0.118283
Q9D554	Sf3a3	sp|Q9D554|SF3A3_MOUSE Splicing factor 3A subunit 3 OS=Mus musculus OX=10090 GN=Sf3a3 PE=1 SV=2	1	17	17	17	36.7	58.841	60397	311080	288570	78255	78132	77506	220016	77964.3	2.822	-	0.150734
Q8K4Z5	Sf3a1	sp|Q8K4Z5|SF3A1_MOUSE Splicing factor 3A subunit 1 OS=Mus musculus OX=10090 GN=Sf3a1 PE=1 SV=1	1	24	24	24	36.7	88.544	105060	468880	437740	125840	114460	119410	337227	119903	2.81249	-	0.135488
P30681	Hmgb2	sp|P30681|HMGB2_MOUSE High mobility group protein B2 OS=Mus musculus OX=10090 GN=Hmgb2 PE=1 SV=3	1	9	8	8	33.3	24.162	371050	1368500	1219400	345020	358880	348890	986317	350930	2.81058	-	0.110278
P00860	Odc1	sp|P00860|DCOR_MOUSE Ornithine decarboxylase OS=Mus musculus OX=10090 GN=Odc1 PE=1 SV=2	1	8	8	8	25.2	51.177	38526	75218	98635	33109	23601	19024	70793	25244.7	2.80428	-	0.0644164
Q9ESY9	Ifi30	sp|Q9ESY9|GILT_MOUSE Gamma-interferon-inducible lysosomal thiol reductase OS=Mus musculus OX=10090 GN=Ifi30 PE=1 SV=3	1	6	6	6	28.2	27.784	285550	424050	734960	169150	178230	172320	481520	173233	2.7796	-	0.0811711
Q9CWW6	Pin4	sp|Q9CWW6|PIN4_MOUSE Peptidyl-prolyl cis-trans isomerase NIMA-interacting 4 OS=Mus musculus OX=10090 GN=Pin4 PE=1 SV=1	1	3	3	3	40.5	13.815	63954	220330	174240	72165	45032	49184	152841	55460.3	2.75587	-	0.107817
Q9CXI5	Manf	sp|Q9CXI5|MANF_MOUSE Mesencephalic astrocyte-derived neurotrophic factor OS=Mus musculus OX=10090 GN=Manf PE=1 SV=1	1	10	10	10	42.5	20.373	163560	653100	579710	165130	187910	158670	465457	170570	2.72883	-	0.125623
Q9Z0U1	Tjp2	sp|Q9Z0U1|ZO2_MOUSE Tight junction protein ZO-2 OS=Mus musculus OX=10090 GN=Tjp2 PE=1 SV=2	1	12	12	12	14.2	131.28	17985	44521	56611	18899	7439.4	17855	39705.7	14731.1	2.69536	-	0.105454
O08740	Polr2j	sp|O08740|RPB11_MOUSE DNA-directed RNA polymerase II subunit RPB11 OS=Mus musculus OX=10090 GN=Polr2j PE=1 SV=1	1	3	3	3	19.7	13.251		45356	20389	10310	12969	13578	32872.5	12285.7	2.67568	-	0.116102
Q6DTY7	Pfkfb4	sp|Q6DTY7|F264_MOUSE 6-phosphofructo-2-kinase/fructose-2,6-bisphosphatase 4 OS=Mus musculus OX=10090 GN=Pfkfb4 PE=2 SV=4	1	4	4	1	8.3	54.066	80353	211790	194660	64057	50005	68631	162268	60897.7	2.6646	-	0.0716083
Q91VW3	Sh3bgrl3	sp|Q91VW3|SH3L3_MOUSE SH3 domain-binding glutamic acid-rich-like protein 3 OS=Mus musculus OX=10090 GN=Sh3bgrl3 PE=1 SV=1	1	3	3	3	31.2	10.477	285200	1082600	877050	340840	247060	271310	748283	286403	2.61269	-	0.127398
P54728	Rad23b	sp|P54728|RD23B_MOUSE UV excision repair protein RAD23 homolog B OS=Mus musculus OX=10090 GN=Rad23b PE=1 SV=2	1	11	11	10	41.6	43.512	144420	456660	443260	143730	134100	122550	348113	133460	2.60837	-	0.103384
P09041	Pgk2	sp|P09041|PGK2_MOUSE Phosphoglycerate kinase 2 OS=Mus musculus OX=10090 GN=Pgk2 PE=1 SV=4	1	10	3	3	22.5	44.852	26744	187430	54362	47111	21959	34554	89512	34541.3	2.59145	-	0.334439
P45878	Fkbp2	sp|P45878|FKBP2_MOUSE Peptidyl-prolyl cis-trans isomerase FKBP2 OS=Mus musculus OX=10090 GN=Fkbp2 PE=1 SV=1	1	5	5	5	38.6	15.344	109370	382080	304170	103670	116830	87274	265207	102591	2.58508	-	0.116903
P08905	Lyz2	sp|P08905|LYZ2_MOUSE Lysozyme C-2 OS=Mus musculus OX=10090 GN=Lyz2 PE=1 SV=2	1	4	4	2	36.5	16.689	340570	1454500	1259700	429850	376660	380780	1.01826e+06	395763	2.57289	-	0.144533
Q3UEB3	Puf60	sp|Q3UEB3|PUF60_MOUSE Poly(U)-binding-splicing factor PUF60 OS=Mus musculus OX=10090 GN=Puf60 PE=1 SV=2	1	18	18	18	41	60.248	136810	376940	398220	131860	110010	114180	303990	118683	2.56135	-	0.0922544
P33609	Pola1	sp|P33609|DPOLA_MOUSE DNA polymerase alpha catalytic subunit OS=Mus musculus OX=10090 GN=Pola1 PE=1 SV=2	1	9	9	9	8.9	167.34	14534	34688	63057	12012	19634	12223	37426.3	14623	2.55942	-	0.185912
Q8BHL8	Psmf1	sp|Q8BHL8|PSMF1_MOUSE Proteasome inhibitor PI31 subunit OS=Mus musculus OX=10090 GN=Psmf1 PE=1 SV=1	1	4	4	4	20.7	29.664	16040	90884	91597	23717	23753	30328	66173.7	25932.7	2.55175	-	0.185032
Q9QZ73;Q8BZJ7	Dcun1d1	sp|Q9QZ73|DCNL1_MOUSE DCN1-like protein 1 OS=Mus musculus OX=10090 GN=Dcun1d1 PE=2 SV=1	2	6	6	6	26.6	30.097	25465	111970	114170	36032	27728	35030	83868.3	32930	2.54687	-	0.15739
Q9EPV8	Ubl5	sp|Q9EPV8|UBL5_MOUSE Ubiquitin-like protein 5 OS=Mus musculus OX=10090 GN=Ubl5 PE=1 SV=1	1	2	2	2	28.8	8.5468	38722	142160	99645	38574	38815	33153	93509	36847.3	2.53774	-	0.132656
Q9CY94	Gins3	sp|Q9CY94|PSF3_MOUSE DNA replication complex GINS protein PSF3 OS=Mus musculus OX=10090 GN=Gins3 PE=2 SV=1	1	4	4	4	23.1	24.576		40588	54222		20205	17219	47405	18712	2.5334	-	0.054374
Q9D6T0	Nosip	sp|Q9D6T0|NOSIP_MOUSE Nitric oxide synthase-interacting protein OS=Mus musculus OX=10090 GN=Nosip PE=1 SV=1	1	5	5	5	24.9	33.209	24970	130290	129850	34934	37130	40763	95036.7	37609	2.52697	-	0.176911
Q9WVA4;Q9R1Q8	Tagln2	sp|Q9WVA4|TAGL2_MOUSE Transgelin-2 OS=Mus musculus OX=10090 GN=Tagln2 PE=1 SV=4	2	13	13	13	66.8	22.395	404920	1676600	1485500	538290	431870	446750	1.18901e+06	472303	2.51746	-	0.145571
P61971	Nutf2	sp|P61971|NTF2_MOUSE Nuclear transport factor 2 OS=Mus musculus OX=10090 GN=Nutf2 PE=1 SV=1	1	4	4	4	51.2	14.478	52110	210070	322740	124490	48454	59673	194973	77539	2.51452	-	0.225317
P62876	Polr2l	sp|P62876|RPAB5_MOUSE DNA-directed RNA polymerases I, II, and III subunit RPABC5 OS=Mus musculus OX=10090 GN=Polr2l PE=3 SV=1	1	2	2	2	29.9	7.645		72030	46170		25642	21639	59100	23640.5	2.49995	-	0.113445
Q9WV03;Q9WTJ8	Fam50a	sp|Q9WV03|FA50A_MOUSE Protein FAM50A OS=Mus musculus OX=10090 GN=Fam50a PE=1 SV=1	2	11	11	11	40.4	40.251	53626	131850	133540	47381	38599	42288	106339	42756	2.48711	-	0.0742886
Q6ZWM4	Lsm8	sp|Q6ZWM4|LSM8_MOUSE U6 snRNA-associated Sm-like protein LSm8 OS=Mus musculus OX=10090 GN=Lsm8 PE=1 SV=3	1	3	3	3	46.9	10.403	53645	92047	136100	46423	37446	29584	93930.7	37817.7	2.48378	-	0.0822176
Q0VGB7	Ppp4r2	sp|Q0VGB7|PP4R2_MOUSE Serine/threonine-protein phosphatase 4 regulatory subunit 2 OS=Mus musculus OX=10090 GN=Ppp4r2 PE=1 SV=1	1	11	11	11	36.7	46.478	49728	226470	220240	73303	63776	65446	165479	67508.3	2.45124	-	0.166333
P70670;Q60817	Naca; Naca	sp|P70670|NACAM_MOUSE Nascent polypeptide-associated complex subunit alpha, muscle-specific form OS=Mus musculus OX=10090 GN=Naca PE=1 SV=2;sp|Q60817|NACA_MOUSE Nascent polypeptide-associated complex subunit alpha OS=Mus musculus OX=10090 GN=Naca PE=1 SV=1	2	5	5	5	3.2	220.5	546780	1822600	1911800	629400	580590	538410	1427060	582800	2.44863	-	0.128525
P47941	Crkl	sp|P47941|CRKL_MOUSE Crk-like protein OS=Mus musculus OX=10090 GN=Crkl PE=1 SV=2	1	13	13	13	56.4	33.83	633400	1516800	1474500	522410	521300	439320	1.20823e+06	494343	2.44412	-	0.0689242
P10923	Spp1	sp|P10923|OSTP_MOUSE Osteopontin OS=Mus musculus OX=10090 GN=Spp1 PE=1 SV=1	1	10	10	10	51	32.459	57062	732580	679450	233370	180690	188660	489697	200907	2.43744	-	0.254919
Q3UGC7;Q66JS6	Eif3j1; Eif3j2	sp|Q3UGC7|EI3JA_MOUSE Eukaryotic translation initiation factor 3 subunit J-A OS=Mus musculus OX=10090 GN=Eif3j1 PE=2 SV=1;sp|Q66JS6|EI3JB_MOUSE Eukaryotic translation initiation factor 3 subunit J-B OS=Mus musculus OX=10090 GN=Eif3j2 PE=1 SV=1	2	13	13	13	42.1	29.343	149260	461910	471170	159380	142190	142820	360780	148130	2.43556	-	0.115166
Q9CWV6	Prkrip1	sp|Q9CWV6|PKRI1_MOUSE PRKR-interacting protein 1 OS=Mus musculus OX=10090 GN=Prkrip1 PE=1 SV=2	1	3	3	2	22.6	21.491	20613	43128	39033	10432	18206	13572	34258	14070	2.43483	-	0.0502315
Q9CY52	Thg1l	sp|Q9CY52|THG1_MOUSE Probable tRNA(His) guanylyltransferase OS=Mus musculus OX=10090 GN=Thg1l PE=1 SV=1	1	6	6	6	31.2	34.971	20978	43562	49197	14854	13872	18312	37912.3	15679.3	2.41798	-	0.0634566
P29595	Nedd8	sp|P29595|NEDD8_MOUSE NEDD8 OS=Mus musculus OX=10090 GN=Nedd8 PE=1 SV=2	1	2	2	2	28.4	8.9723	121940	300050	371480	119540	111880	98007	264490	109809	2.40864	-	0.106355
Q99JW2	Acy1	sp|Q99JW2|ACY1_MOUSE Aminoacylase-1 OS=Mus musculus OX=10090 GN=Acy1 PE=1 SV=1	1	14	14	14	38	45.78	21640	89736	102630	33713	25502	29940	71335.3	29718.3	2.40038	-	0.174479
P21107	Tpm3	sp|P21107|TPM3_MOUSE Tropomyosin alpha-3 chain OS=Mus musculus OX=10090 GN=Tpm3 PE=1 SV=3	1	19	8	8	48.1	32.994	1247900	3899900	3680800	1321300	1226600	1131800	2.94287e+06	1.22657e+06	2.39927	-	0.114096
P49710	Hcls1	sp|P49710|HCLS1_MOUSE Hematopoietic lineage cell-specific protein OS=Mus musculus OX=10090 GN=Hcls1 PE=1 SV=2	1	22	22	22	46.7	54.24	557260	1954500	1697500	593600	609940	553810	1.40309e+06	585783	2.39523	-	0.12993
Q6P8I4	Pcnp	sp|Q6P8I4|PCNP_MOUSE PEST proteolytic signal-containing nuclear protein OS=Mus musculus OX=10090 GN=Pcnp PE=1 SV=1	1	6	6	6	41.6	18.963	50446	203190	115010	57311	45729	50954	122882	51331.3	2.3939	-	0.182325
Q923B1	Dbr1	sp|Q923B1|DBR1_MOUSE Lariat debranching enzyme OS=Mus musculus OX=10090 GN=Dbr1 PE=1 SV=2	1	7	7	7	20	62.289	10515	39765	27810	11364		10424	26030	10894	2.38939	-	0.261402
Q5PSV9	Mdc1	sp|Q5PSV9|MDC1_MOUSE Mediator of DNA damage checkpoint protein 1 OS=Mus musculus OX=10090 GN=Mdc1 PE=1 SV=1	1	8	8	7	6.7	184.67	18609	63152	68403	15574	19968	27330	50054.7	20957.3	2.38841	-	0.146211
Q689Z5	Sbno1	sp|Q689Z5|SBNO1_MOUSE Protein strawberry notch homolog 1 OS=Mus musculus OX=10090 GN=Sbno1 PE=1 SV=2	1	12	12	10	12.2	153.74	30481	90357	76915	24316	26858	32080	65917.7	27751.3	2.3753	-	0.105106
Q99LX0	Park7	sp|Q99LX0|PARK7_MOUSE Parkinson disease protein 7 homolog OS=Mus musculus OX=10090 GN=Park7 PE=1 SV=1	1	10	10	10	65.6	20.021	225240	768880	826800	288950	222650	257890	606973	256497	2.3664	-	0.14285
P97304	Polr1d	sp|P97304|RPAC2_MOUSE DNA-directed RNA polymerases I and III subunit RPAC2 OS=Mus musculus OX=10090 GN=Polr1d PE=1 SV=1	1	4	4	4	48.9	15.072	10294	47463	53813	15334	13453	18609	37190	15798.7	2.354	-	0.1923
Q9CQR2	Rps21	sp|Q9CQR2|RS21_MOUSE 40S ribosomal protein S21 OS=Mus musculus OX=10090 GN=Rps21 PE=1 SV=1	1	5	5	5	59	9.1413	408190	914700	973080	324490	337290	318030	765323	326603	2.34328	-	0.0708401
Q8BQ47	Cnpy4	sp|Q8BQ47|CNPY4_MOUSE Protein canopy homolog 4 OS=Mus musculus OX=10090 GN=Cnpy4 PE=1 SV=1	1	5	5	5	19.2	28.093	55602	139500	118520	44659	44277	45191	104541	44709	2.33825	-	0.0765357
O70591	Pfdn2	sp|O70591|PFD2_MOUSE Prefoldin subunit 2 OS=Mus musculus OX=10090 GN=Pfdn2 PE=1 SV=2	1	7	7	7	57.1	16.534	83873	265050	262890	88253	90933	83659	203938	87615	2.32766	-	0.1249
Q99L47	St13	sp|Q99L47|F10A1_MOUSE Hsc70-interacting protein OS=Mus musculus OX=10090 GN=St13 PE=1 SV=1	1	10	10	10	28	41.655	307810	952620	874620	327630	306490	284070	711683	306063	2.32528	-	0.11712
Q91YN5	Uap1	sp|Q91YN5|UAP1_MOUSE UDP-N-acetylhexosamine pyrophosphorylase OS=Mus musculus OX=10090 GN=Uap1 PE=1 SV=1	1	5	4	4	12.6	58.608		52283	29417	19978	15332		40850	17655	2.31379	-	0.185125
Q78JW9	Ubfd1	sp|Q78JW9|UBFD1_MOUSE Ubiquitin domain-containing protein UBFD1 OS=Mus musculus OX=10090 GN=Ubfd1 PE=1 SV=2	1	5	5	5	22.8	40.143	60789	183780	148190	60983	50272	58782	130920	56679	2.30984	-	0.113017
Q8R3G1	Ppp1r8	sp|Q8R3G1|PP1R8_MOUSE Nuclear inhibitor of protein phosphatase 1 OS=Mus musculus OX=10090 GN=Ppp1r8 PE=1 SV=1	1	7	7	7	37.9	38.527	9050.5	48292	56076	15733	15003	18416	37806.2	16384	2.30751	-	0.215928
O89086	Rbm3	sp|O89086|RBM3_MOUSE RNA-binding protein 3 OS=Mus musculus OX=10090 GN=Rbm3 PE=1 SV=1	1	7	7	7	42.5	16.604	510310	1494900	1451200	467860	477850	556680	1.15214e+06	500797	2.30061	-	0.113451
Q8BG73	Sh3bgrl2	sp|Q8BG73|SH3L2_MOUSE SH3 domain-binding glutamic acid-rich-like protein 2 OS=Mus musculus OX=10090 GN=Sh3bgrl2 PE=1 SV=1	1	5	5	5	52.3	12.255	64689	194580	168260	70609	58094	57230	142510	61977.7	2.29937	-	0.113582
Q8BZX4	Srek1	sp|Q8BZX4|SREK1_MOUSE Splicing regulatory glutamine/lysine-rich protein 1 OS=Mus musculus OX=10090 GN=Srek1 PE=2 SV=1	1	3	3	3	8.1	56.763	32386	98317	110940	40631	30265	34292	80547.7	35062.7	2.29725	-	0.137444
Q8C9B9	Dido1	sp|Q8C9B9|DIDO1_MOUSE Death-inducer obliterator 1 OS=Mus musculus OX=10090 GN=Dido1 PE=1 SV=4	1	9	9	9	6.5	247.17	21228	58577	46138	20043	17219	17683	41981	18315	2.29216	-	0.098144
P10711	Tcea1	sp|P10711|TCEA1_MOUSE Transcription elongation factor A protein 1 OS=Mus musculus OX=10090 GN=Tcea1 PE=1 SV=2	1	12	12	12	38.9	33.88	67888	269690	248960	79117	90798	86021	195513	85312	2.29174	-	0.161114
Q8CGF7;Q3B807	Tcerg1	sp|Q8CGF7|TCRG1_MOUSE Transcription elongation regulator 1 OS=Mus musculus OX=10090 GN=Tcerg1 PE=1 SV=2	2	19	19	19	18.3	123.79	39576	123560	120250	40470	45096	38195	94462	41253.7	2.28978	-	0.125466
P62257	Ube2h	sp|P62257|UBE2H_MOUSE Ubiquitin-conjugating enzyme E2 H OS=Mus musculus OX=10090 GN=Ube2h PE=1 SV=1	1	1	1	1	8.2	20.655		29568	36613	22727	10142	10542	33090.5	14470.3	2.28678	-	0.0519422
Q9QXA5	Lsm4	sp|Q9QXA5|LSM4_MOUSE U6 snRNA-associated Sm-like protein LSm4 OS=Mus musculus OX=10090 GN=Lsm4 PE=1 SV=1	1	4	4	4	27	15.076	104010	285050	244190	104620	85454	87491	211083	92521.7	2.28145	-	0.0980311
Q9CR29	Ccdc43	sp|Q9CR29|CCD43_MOUSE Coiled-coil domain-containing protein 43 OS=Mus musculus OX=10090 GN=Ccdc43 PE=1 SV=1	1	3	3	3	10.4	25.049	9081.4	46960	44705	16013	15080	13298	33582.1	14797	2.26952	-	0.20122
Q03267;O08900;P81183;Q8C208	Ikzf1	sp|Q03267|IKZF1_MOUSE DNA-binding protein Ikaros OS=Mus musculus OX=10090 GN=Ikzf1 PE=1 SV=2	4	6	6	6	13.5	57.336	24609	67092	50082	17701	20334	24692	47261	20909	2.26032	-	0.102934
P40338	Vhl	sp|P40338|VHL_MOUSE von Hippel-Lindau disease tumor suppressor OS=Mus musculus OX=10090 GN=Vhl PE=1 SV=1	1	4	4	4	24.9	20.769	20588	55841	43475	16099		19377	39968	17738	2.25324	-	0.195396
Q6IRU2	Tpm4	sp|Q6IRU2|TPM4_MOUSE Tropomyosin alpha-4 chain OS=Mus musculus OX=10090 GN=Tpm4 PE=1 SV=3	1	21	21	18	66.5	28.467	465860	1518900	1403600	534640	506400	470590	1.12945e+06	503877	2.24153	-	0.134346
Q8BGT1	Flrt3	sp|Q8BGT1|FLRT3_MOUSE Leucine-rich repeat transmembrane protein FLRT3 OS=Mus musculus OX=10090 GN=Flrt3 PE=1 SV=1	1	3	3	3	7.9	72.878	55303	27799	16825	11965	13502	19272	33309	14913	2.23355	-	0.189721
P53996	Cnbp	sp|P53996|CNBP_MOUSE CCHC-type zinc finger nucleic acid binding protein OS=Mus musculus OX=10090 GN=Cnbp PE=1 SV=2	1	8	8	8	44.9	19.592	218040	830120	744710	256750	271130	275300	597623	267727	2.23221	-	0.159992
Q9CR51	Atp6v1g1	sp|Q9CR51|VATG1_MOUSE V-type proton ATPase subunit G 1 OS=Mus musculus OX=10090 GN=Atp6v1g1 PE=1 SV=3	1	6	6	6	51.7	13.724	325670	1311100	1119300	435210	406130	393950	918690	411763	2.23111	-	0.16841
P59328	Wdhd1	sp|P59328|WDHD1_MOUSE WD repeat and HMG-box DNA-binding protein 1 OS=Mus musculus OX=10090 GN=Wdhd1 PE=1 SV=2	1	4	4	4	5.1	124.25	8976.6	56039	38137	13947	18221	14094	34384.2	15420.7	2.22975	-	0.240963
Q9CT10	Ranbp3	sp|Q9CT10|RANB3_MOUSE Ran-binding protein 3 OS=Mus musculus OX=10090 GN=Ranbp3 PE=1 SV=2	1	14	14	14	42.4	52.572	69480	300200	279910	102480	92854	96336	216530	97223.3	2.22714	-	0.181321
Q9QUR7	Pin1	sp|Q9QUR7|PIN1_MOUSE Peptidyl-prolyl cis-trans isomerase NIMA-interacting 1 OS=Mus musculus OX=10090 GN=Pin1 PE=1 SV=1	1	6	6	6	55.8	18.37	79084	236160	198030	76989	74811	78847	171091	76882.3	2.22537	-	0.117312
Q6NXI6	Rprd2	sp|Q6NXI6|RPRD2_MOUSE Regulation of nuclear pre-mRNA domain-containing protein 2 OS=Mus musculus OX=10090 GN=Rprd2 PE=1 SV=1	1	17	17	17	18.7	156.58	21192	72952	64269	21476	25149	24585	52804.3	23736.7	2.22459	-	0.144261
Q9D706	Rpap3	sp|Q9D706|RPAP3_MOUSE RNA polymerase II-associated protein 3 OS=Mus musculus OX=10090 GN=Rpap3 PE=1 SV=1	1	14	14	14	21.8	74.095	31651	93272	87133	33208	29988	32137	70685.3	31777.7	2.22437	-	0.118391
P52293	Kpna2	sp|P52293|IMA1_MOUSE Importin subunit alpha-1 OS=Mus musculus OX=10090 GN=Kpna2 PE=1 SV=2	1	12	12	12	29.1	57.927	34766	201450	206140	55990	64166	79725	147452	66627	2.2131	-	0.227743
Q9D8Y0;Q9D4J1	Efhd2	sp|Q9D8Y0|EFHD2_MOUSE EF-hand domain-containing protein D2 OS=Mus musculus OX=10090 GN=Efhd2 PE=1 SV=1	2	11	11	11	42.9	26.791	239320	817110	714880	276460	254750	271450	590437	267553	2.2068	-	0.144128
O35900	Lsm2	sp|O35900|LSM2_MOUSE U6 snRNA-associated Sm-like protein LSm2 OS=Mus musculus OX=10090 GN=Lsm2 PE=1 SV=1	1	4	4	4	68.4	10.834	221090	423390	591880	197470	194200	168710	412120	186793	2.20629	-	0.104278
Q80X50	Ubap2l	sp|Q80X50|UBP2L_MOUSE Ubiquitin-associated protein 2-like OS=Mus musculus OX=10090 GN=Ubap2l PE=1 SV=1	1	23	23	23	36.8	116.8	179690	430280	395760	164430	137740	153710	335243	151960	2.20613	-	0.0805975
Q01320	Top2a	sp|Q01320|TOP2A_MOUSE DNA topoisomerase 2-alpha OS=Mus musculus OX=10090 GN=Top2a PE=1 SV=2	1	35	23	22	26.2	172.79	30691	108200	136960	29964	48658	46645	91950.3	41755.7	2.2021	-	0.194961
Q4KML4	Abracl	sp|Q4KML4|ABRAL_MOUSE Costars family protein ABRACL OS=Mus musculus OX=10090 GN=Abracl PE=1 SV=1	1	3	3	3	46.9	9.0303	117140	265920	359310	149320	97118	90748	247457	112395	2.20166	-	0.137622
Q03958	Pfdn6	sp|Q03958|PFD6_MOUSE Prefoldin subunit 6 OS=Mus musculus OX=10090 GN=Pfdn6 PE=1 SV=1	1	5	5	5	45.7	14.454	69261	255120	220800	90524	81925	75430	181727	82626.3	2.19938	-	0.158585
Q8R409	Hexim1	sp|Q8R409|HEXI1_MOUSE Protein HEXIM1 OS=Mus musculus OX=10090 GN=Hexim1 PE=1 SV=1	1	6	6	6	24.4	40.243	45319	120800	102390	38177	40064	43867	89503	40702.7	2.19895	-	0.0988777
Q6ZPY7	Kdm3b	sp|Q6ZPY7|KDM3B_MOUSE Lysine-specific demethylase 3B OS=Mus musculus OX=10090 GN=Kdm3b PE=1 SV=3	1	10	10	9	7.7	191.46	12560	44558	35776	13470	10768	18048	30964.7	14095.3	2.1968	-	0.159595
Q925J9	Med1	sp|Q925J9|MED1_MOUSE Mediator of RNA polymerase II transcription subunit 1 OS=Mus musculus OX=10090 GN=Med1 PE=1 SV=2	1	8	8	8	6.9	167.14	16364	49491	43191	15073	16898	17759	36348.7	16576.7	2.19276	-	0.124256
Q99LT0	Dpy30	sp|Q99LT0|DPY30_MOUSE Protein dpy-30 homolog OS=Mus musculus OX=10090 GN=Dpy30 PE=1 SV=1	1	4	4	4	56.6	11.213	70082	129410	185850	67399	60427	49580	128447	59135.3	2.17209	-	0.109779
Q9CQI3;Q9ERL7	Gmfb	sp|Q9CQI3|GMFB_MOUSE Glia maturation factor beta OS=Mus musculus OX=10090 GN=Gmfb PE=1 SV=3	2	7	7	7	66.9	16.723	68230	181070	223730	86385	65895	65522	157677	72600.7	2.17183	-	0.143861
Q9CQJ6	Denr	sp|Q9CQJ6|DENR_MOUSE Density-regulated protein OS=Mus musculus OX=10090 GN=Denr PE=1 SV=1	1	8	8	8	45.5	22.166	104660	291270	297920	114230	102730	102940	231283	106633	2.16896	-	0.120943
Q99LI7	Cstf3	sp|Q99LI7|CSTF3_MOUSE Cleavage stimulation factor subunit 3 OS=Mus musculus OX=10090 GN=Cstf3 PE=1 SV=1	1	12	12	12	23	82.876	61921	190580	177540	68815	60689	68869	143347	66124.3	2.16784	-	0.132584
Q3UFS4	Gpatch11	sp|Q3UFS4|GPT11_MOUSE G patch domain-containing protein 11 OS=Mus musculus OX=10090 GN=Gpatch11 PE=1 SV=2	1	3	3	3	15.6	30.608	74660	124700	208440	58448	62655	67120	135933	62741	2.16658	-	0.134572
Q61466	Smarcd1	sp|Q61466|SMRD1_MOUSE SWI/SNF-related matrix-associated actin-dependent regulator of chromatin subfamily D member 1 OS=Mus musculus OX=10090 GN=Smarcd1 PE=1 SV=3	1	4	3	3	8.2	58.244	15676	49437	38831	14486		17543	34648	16014.5	2.16354	-	0.244885
Q91YE7	Rbm5	sp|Q91YE7|RBM5_MOUSE RNA-binding protein 5 OS=Mus musculus OX=10090 GN=Rbm5 PE=1 SV=1	1	5	5	5	8.1	92.31	39163	103610	88503	26698	40506	39723	77092	35642.3	2.16293	-	0.106528
Q8R550	Sh3kbp1	sp|Q8R550|SH3K1_MOUSE SH3 domain-containing kinase-binding protein 1 OS=Mus musculus OX=10090 GN=Sh3kbp1 PE=1 SV=1	1	15	15	15	24.7	78.169	43919	140520	125940	50141	42961	50749	103460	47950.3	2.15764	-	0.139619
Q9CYA0	Creld2	sp|Q9CYA0|CREL2_MOUSE Protein disulfide isomerase Creld2 OS=Mus musculus OX=10090 GN=Creld2 PE=1 SV=1	1	10	10	10	27.7	38.219	75449	186920	195620	65471	78398	69016	152663	70961.7	2.15134	-	0.103495
O35601	Fyb1	sp|O35601|FYB1_MOUSE FYN-binding protein 1 OS=Mus musculus OX=10090 GN=Fyb1 PE=1 SV=2	1	23	23	23	33.6	90.054	87693	296050	269160	105760	92855	105160	217634	101258	2.1493	-	0.150577
P56394	Cox17	sp|P56394|COX17_MOUSE Cytochrome c oxidase copper chaperone OS=Mus musculus OX=10090 GN=Cox17 PE=1 SV=2	1	3	3	3	57.1	6.784	177050	701760	679020	191680	239750	294240	519277	241890	2.14675	-	0.185686
Q61191	Hcfc1	sp|Q61191|HCFC1_MOUSE Host cell factor 1 OS=Mus musculus OX=10090 GN=Hcfc1 PE=1 SV=2	1	33	33	32	22.2	210.43	83021	268080	229300	93531	85765	91232	193467	90176	2.14544	-	0.140963
Q9EQ20	Aldh6a1	sp|Q9EQ20|MMSA_MOUSE Methylmalonate-semialdehyde dehydrogenase [acylating], mitochondrial OS=Mus musculus OX=10090 GN=Aldh6a1 PE=1 SV=1	1	4	4	4	13.6	57.915		149110	38915	47153	40544	44110	94012.5	43935.7	2.13978	-	0.310545
Q60864	Stip1	sp|Q60864|STIP1_MOUSE Stress-induced-phosphoprotein 1 OS=Mus musculus OX=10090 GN=Stip1 PE=1 SV=1	1	33	33	33	52.9	62.581	257590	888750	786360	301540	306540	296380	644233	301487	2.13686	-	0.154587
Q9D8S9	Bola1	sp|Q9D8S9|BOLA1_MOUSE BolA-like protein 1 OS=Mus musculus OX=10090 GN=Bola1 PE=1 SV=1	1	7	7	7	69.3	14.379	62562	193460	192030	68560	72665	68510	149351	69911.7	2.13628	-	0.141289
Q9CQM5	Txndc17	sp|Q9CQM5|TXD17_MOUSE Thioredoxin domain-containing protein 17 OS=Mus musculus OX=10090 GN=Txndc17 PE=1 SV=1	1	5	5	5	48.8	14.015	93043	299550	267940	125710	90228	93343	220178	103094	2.13571	-	0.147023
Q3UKU1	Ell2	sp|Q3UKU1|ELL2_MOUSE RNA polymerase II elongation factor ELL2 OS=Mus musculus OX=10090 GN=Ell2 PE=1 SV=2	1	3	3	3	7.5	72.124		16910	10619		5899.2	7001.4	13764.5	6450.3	2.13393	-	0.149128
O55128	Sap18	sp|O55128|SAP18_MOUSE Histone deacetylase complex subunit SAP18 OS=Mus musculus OX=10090 GN=Sap18 PE=1 SV=1	1	5	5	5	41.8	17.595	349690		82777	126770	130710	46642	216234	101374	2.13303	-	0.356195
Q9QXT0	Cnpy2	sp|Q9QXT0|CNPY2_MOUSE Protein canopy homolog 2 OS=Mus musculus OX=10090 GN=Cnpy2 PE=1 SV=1	1	9	9	9	48.9	20.767	315190	908830	809560	303420	301660	357030	677860	320703	2.11367	-	0.124951
Q9CQ79	Txndc9	sp|Q9CQ79|TXND9_MOUSE Thioredoxin domain-containing protein 9 OS=Mus musculus OX=10090 GN=Txndc9 PE=1 SV=1	1	4	4	4	15.5	26.259	22630	93924	72840	29897	25584	34501	63131.3	29994	2.1048	-	0.194779
Q9CQ43	Dut	sp|Q9CQ43|DUT_MOUSE Deoxyuridine 5-triphosphate nucleotidohydrolase OS=Mus musculus OX=10090 GN=Dut PE=1 SV=1	1	8	8	8	63	17.384	92339	174420	212960	86903	78442	63153	159906	76166	2.09945	-	0.0819739
P63271;Q9Z199	Supt4h1a; Supt4h1b	sp|P63271|SPT4A_MOUSE Transcription elongation factor SPT4-A OS=Mus musculus OX=10090 GN=Supt4h1a PE=2 SV=1;sp|Q9Z199|SPT4B_MOUSE Transcription elongation factor SPT4-B OS=Mus musculus OX=10090 GN=Supt4h1b PE=2 SV=1	2	3	3	3	38.5	13.193	21333	82616	58866	27281	27196	23401	54271.7	25959.3	2.09064	-	0.188589
O89017	Lgmn	sp|O89017|LGMN_MOUSE Legumain OS=Mus musculus OX=10090 GN=Lgmn PE=1 SV=1	1	7	7	7	27.1	49.372	68267	135960	133400	55471	51944	54133	112542	53849.3	2.08995	-	0.0571637
Q91W67	Ubl7	sp|Q91W67|UBL7_MOUSE Ubiquitin-like protein 7 OS=Mus musculus OX=10090 GN=Ubl7 PE=1 SV=2	1	5	5	5	18.4	40.433	88687	346770	309010	128420	107710	120500	248156	118877	2.08751	-	0.184428
Q9D8M7	Phf10	sp|Q9D8M7|PHF10_MOUSE PHD finger protein 10 OS=Mus musculus OX=10090 GN=Phf10 PE=1 SV=4	1	4	4	4	10.7	55.839	18847	54848	32888	15719	17171	18463	35527.7	17117.7	2.0755	-	0.154595
Q61545	Ewsr1	sp|Q61545|EWS_MOUSE RNA-binding protein EWS OS=Mus musculus OX=10090 GN=Ewsr1 PE=1 SV=2	1	8	8	8	13.9	68.461	274080	839020	739250	302240	298010	293320	617450	297857	2.07298	-	0.140304
P11276	Fn1	sp|P11276|FINC_MOUSE Fibronectin OS=Mus musculus OX=10090 GN=Fn1 PE=1 SV=4	1	16	16	16	8.8	272.53	66000	54491	26138		32192	15094	48876.3	23643	2.06726	-	0.225087
Q9WTP6	Ak2	sp|Q9WTP6|KAD2_MOUSE Adenylate kinase 2, mitochondrial OS=Mus musculus OX=10090 GN=Ak2 PE=1 SV=5	1	11	11	11	54	26.468	292030	675650	684600	269880	274370	255110	550760	266453	2.067	-	0.0931652
O35685	Nudc	sp|O35685|NUDC_MOUSE Nuclear migration protein nudC OS=Mus musculus OX=10090 GN=Nudc PE=1 SV=1	1	17	17	17	50.3	38.358	236150	753490	713410	309630	253340	267980	567683	276983	2.04952	-	0.156751
Q8CAY6	Acat2	sp|Q8CAY6|THIC_MOUSE Acetyl-CoA acetyltransferase, cytosolic OS=Mus musculus OX=10090 GN=Acat2 PE=1 SV=2	1	9	9	9	40.3	41.297	40990	120700	118620	53376	42396	41057	93436.7	45609.7	2.04862	-	0.145643
Q9CZ44	Nsfl1c	sp|Q9CZ44|NSF1C_MOUSE NSFL1 cofactor p47 OS=Mus musculus OX=10090 GN=Nsfl1c PE=1 SV=1	1	17	17	17	62.4	40.709	202380	662850	570340	266800	203000	231030	478523	233610	2.04839	-	0.159293
P62774	Mtpn	sp|P62774|MTPN_MOUSE Myotrophin OS=Mus musculus OX=10090 GN=Mtpn PE=1 SV=2	1	7	7	7	75.4	12.861	469940	1334400	1158400	450330	509730	488320	987580	482793	2.04555	-	0.128794
Q9Z0J0	Npc2	sp|Q9Z0J0|NPC2_MOUSE NPC intracellular cholesterol transporter 2 OS=Mus musculus OX=10090 GN=Npc2 PE=1 SV=1	1	8	8	8	47.7	16.442	854760	2372100	2016700	835780	913800	817270	1.74785e+06	855617	2.0428	-	0.123907
O55229	Chkb	sp|O55229|CHKB_MOUSE Choline/ethanolamine kinase OS=Mus musculus OX=10090 GN=Chkb PE=1 SV=3	1	2	2	2	10.2	45.126		40952	58461	26643	22085		49706.5	24364	2.04016	-	0.1073
P53762	Arnt	sp|P53762|ARNT_MOUSE Aryl hydrocarbon receptor nuclear translocator OS=Mus musculus OX=10090 GN=Arnt PE=1 SV=3	1	7	7	7	14.7	86.962	29416	55551	38886	22462	18046	20241	41284.3	20249.7	2.03877	-	0.053209
Q9JHS9	Cwc15	sp|Q9JHS9|CWC15_MOUSE Spliceosome-associated protein CWC15 homolog OS=Mus musculus OX=10090 GN=Cwc15 PE=1 SV=1	1	6	6	6	25.8	26.624	35699	102580	83296	34127	39638	34988	73858.3	36251	2.03742	-	0.132483
Q9ERE7	Mesd	sp|Q9ERE7|MESD_MOUSE LRP chaperone MESD OS=Mus musculus OX=10090 GN=Mesd PE=1 SV=1	1	7	7	7	34.4	25.206	35753	81177	87280	32638	34390	33238	68070	33422	2.03668	-	0.100145
Q8BIQ5;Q8C7E9	Cstf2	sp|Q8BIQ5|CSTF2_MOUSE Cleavage stimulation factor subunit 2 OS=Mus musculus OX=10090 GN=Cstf2 PE=1 SV=2	2	14	14	14	39.3	61.341	84825	202410	178900	76104	76474	76796	155378	76458	2.03221	-	0.0929775
Q8C1Z8	Trmt10a	sp|Q8C1Z8|TM10A_MOUSE tRNA methyltransferase 10 homolog A OS=Mus musculus OX=10090 GN=Trmt10a PE=2 SV=2	1	5	5	5	15.9	37.965	12870	37568	38706	20435	11842	11671	29714.7	14649.3	2.0284	-	0.166185
P63280	Ube2i	sp|P63280|UBC9_MOUSE SUMO-conjugating enzyme UBC9 OS=Mus musculus OX=10090 GN=Ube2i PE=1 SV=1	1	6	6	6	34.8	18.007	207370	546460	485430	229310	203810	178470	413087	203863	2.02629	-	0.118076
Q8BW72	Kdm4a	sp|Q8BW72|KDM4A_MOUSE Lysine-specific demethylase 4A OS=Mus musculus OX=10090 GN=Kdm4a PE=1 SV=3	1	7	6	6	6.9	120.33	15264	36490	28407	12421	16131	11096	26720.3	13216	2.02182	-	0.101195
A2BH40	Arid1a	sp|A2BH40|ARI1A_MOUSE AT-rich interactive domain-containing protein 1A OS=Mus musculus OX=10090 GN=Arid1a PE=1 SV=1	1	26	26	25	16.7	242.09	37638	102800	90592	34613	39918	39953	77010	38161.3	2.01801	-	0.125103
Q9CXK9	Rbm33	sp|Q9CXK9|RBM33_MOUSE RNA-binding protein 33 OS=Mus musculus OX=10090 GN=Rbm33 PE=1 SV=2	1	8	8	8	10.3	137.32	18092	29314	20267		13129	9302.3	22557.7	11215.6	2.01127	-	0.0929826
P21981	Tgm2	sp|P21981|TGM2_MOUSE Protein-glutamine gamma-glutamyltransferase 2 OS=Mus musculus OX=10090 GN=Tgm2 PE=1 SV=4	1	11	11	11	23.9	77.06	36425	85895	74477	36135	32997	29111	65599	32747.7	2.00317	-	0.0950923
Q6PAM1;Q8VBT1	Txlna	sp|Q6PAM1|TXLNA_MOUSE Alpha-taxilin OS=Mus musculus OX=10090 GN=Txlna PE=1 SV=1	2	16	16	15	31.2	62.368	57530	166880	146800	53986	61599	69768	123737	61784.3	2.00272	-	0.141766
Q8C1D8	Iws1	sp|Q8C1D8|IWS1_MOUSE Protein IWS1 homolog OS=Mus musculus OX=10090 GN=Iws1 PE=1 SV=1	1	7	7	7	11	85.247	26951	83351	74765	28214	35276	29141	61689	30877	1.99789	-	0.156411
Q99KJ8	Dctn2	sp|Q99KJ8|DCTN2_MOUSE Dynactin subunit 2 OS=Mus musculus OX=10090 GN=Dctn2 PE=1 SV=3	1	14	14	14	45.8	44.116	186970	492830	458860	209140	179530	181890	379553	190187	1.99569	-	0.123365
O35226	Psmd4	sp|O35226|PSMD4_MOUSE 26S proteasome non-ATPase regulatory subunit 4 OS=Mus musculus OX=10090 GN=Psmd4 PE=1 SV=1	1	12	12	12	42	40.703	202100	518800	506490	233440	193010	188680	409130	205043	1.99533	-	0.122674
Q8BGS2	Bola2	sp|Q8BGS2|BOLA2_MOUSE BolA-like protein 2 OS=Mus musculus OX=10090 GN=Bola2 PE=1 SV=1	1	5	5	5	65.1	10.214	64213	210080	186080	80939	75618	74800	153458	77119	1.98988	-	0.166491
P09450	Junb	sp|P09450|JUNB_MOUSE Transcription factor JunB OS=Mus musculus OX=10090 GN=Junb PE=1 SV=1	1	10	10	10	42.7	35.765	199700	403270	371160	166270	161380	161960	324710	163203	1.9896	-	0.0629583
P09542;P05977;P09541	Myl3	sp|P09542|MYL3_MOUSE Myosin light chain 3 OS=Mus musculus OX=10090 GN=Myl3 PE=1 SV=4	3	11	11	10	55.4	22.421	198270	637490	203010	174880	183590	164360	346257	174277	1.98682	-	0.303335
Q9CW46	Raver1	sp|Q9CW46|RAVR1_MOUSE Ribonucleoprotein PTB-binding 1 OS=Mus musculus OX=10090 GN=Raver1 PE=1 SV=2	1	18	18	18	36.5	79.381	85108	142720	180150	66049	71641	67910	135993	68533.3	1.98433	-	0.0715018
P63242;Q8BGY2	Eif5a	sp|P63242|IF5A1_MOUSE Eukaryotic translation initiation factor 5A-1 OS=Mus musculus OX=10090 GN=Eif5a PE=1 SV=2	2	12	12	12	72.7	16.832	1378000	2914800	3292300	1278100	1319900	1225800	2.52837e+06	1274600	1.98366	-	0.0991593
Q8R3P6	Ints14	sp|Q8R3P6|INT14_MOUSE Integrator complex subunit 14 OS=Mus musculus OX=10090 GN=Ints14 PE=1 SV=1	1	6	6	6	18.4	57.236	18954	51074	52953	22724	20724	18571	40993.7	20673	1.98296	-	0.141064
Q5U5M8	Bloc1s3	sp|Q5U5M8|BL1S3_MOUSE Biogenesis of lysosome-related organelles complex 1 subunit 3 OS=Mus musculus OX=10090 GN=Bloc1s3 PE=1 SV=1	1	2	2	2	17.4	20.398		27873	19694		10898	13105	23783.5	12001.5	1.98171	-	0.108598
Q64213	Sf1	sp|Q64213|SF01_MOUSE Splicing factor 1 OS=Mus musculus OX=10090 GN=Sf1 PE=1 SV=6	1	13	13	13	27.3	70.402	233220	513610	506730	201100	226840	204850	417853	210930	1.981	-	0.0893615
Q6NZN0	Rbm26	sp|Q6NZN0|RBM26_MOUSE RNA-binding protein 26 OS=Mus musculus OX=10090 GN=Rbm26 PE=1 SV=2	1	23	23	21	22.4	114.14	101590	199240	185120	80004	82206	83307	161983	81839	1.97929	-	0.0582539
Q62383	Supt6h	sp|Q62383|SPT6H_MOUSE Transcription elongation factor SPT6 OS=Mus musculus OX=10090 GN=Supt6h PE=1 SV=2	1	28	28	28	22.3	199.08	26999	115660	128780	47294	45890	43995	90479.7	45726.3	1.97872	-	0.23426
P68037	Ube2l3	sp|P68037|UB2L3_MOUSE Ubiquitin-conjugating enzyme E2 L3 OS=Mus musculus OX=10090 GN=Ube2l3 PE=1 SV=1	1	7	7	7	48.7	17.861	432050	1198700	1156200	521560	441040	446560	928983	469720	1.97774	-	0.140221
Q3V1L4	Nt5c2	sp|Q3V1L4|5NTC_MOUSE Cytosolic purine 5-nucleotidase OS=Mus musculus OX=10090 GN=Nt5c2 PE=1 SV=2	1	14	14	14	35.9	64.808	46213	110300	110590	42003	44547	48540	89034.3	45030	1.97722	-	0.110043
P26231	Ctnna1	sp|P26231|CTNA1_MOUSE Catenin alpha-1 OS=Mus musculus OX=10090 GN=Ctnna1 PE=1 SV=1	1	8	8	6	12.6	100.11	21241	180520	79180	46865		47970	93647	47417.5	1.97495	-	0.497724
Q9CR70	Lage3	sp|Q9CR70|LAGE3_MOUSE EKC/KEOPS complex subunit Lage3 OS=Mus musculus OX=10090 GN=Lage3 PE=2 SV=1	1	2	2	2	22.3	15.824		33691	20318	16864	10484		27004.5	13674	1.97488	-	0.213773
P61290	Psme3	sp|P61290|PSME3_MOUSE Proteasome activator complex subunit 3 OS=Mus musculus OX=10090 GN=Psme3 PE=1 SV=1	1	11	11	11	41.7	29.506	114090	375000	391130	162160	131930	151660	293407	148583	1.97469	-	0.183698
P97360	Etv6	sp|P97360|ETV6_MOUSE Transcription factor ETV6 OS=Mus musculus OX=10090 GN=Etv6 PE=1 SV=1	1	4	4	4	13.8	56.405	10666	28930	27315		8991.1	13657	22303.7	11324	1.96958	-	0.250788
Q9JMD0	Znf207	sp|Q9JMD0|ZN207_MOUSE BUB3-interacting and GLEBS motif-containing protein ZNF207 OS=Mus musculus OX=10090 GN=Znf207 PE=1 SV=1	1	7	7	7	14.9	52.792	97362	217350	204170	78915	99144	85711	172961	87923.3	1.96718	-	0.0914739
Q91VU7	Pus7	sp|Q91VU7|PUS7_MOUSE Pseudouridylate synthase 7 homolog OS=Mus musculus OX=10090 GN=Pus7 PE=2 SV=2	1	19	19	19	37.7	74.792	44202	119500	129330	51335	47020	50838	97677.3	49731	1.96411	-	0.149525
P70296;Q8VIN1	Pebp1	sp|P70296|PEBP1_MOUSE Phosphatidylethanolamine-binding protein 1 OS=Mus musculus OX=10090 GN=Pebp1 PE=1 SV=3	2	15	15	15	93.6	20.83	498820	1226000	1263000	602640	452560	467630	995940	507610	1.96202	-	0.12615
Q9ESU6	Brd4	sp|Q9ESU6|BRD4_MOUSE Bromodomain-containing protein 4 OS=Mus musculus OX=10090 GN=Brd4 PE=1 SV=2	1	12	10	7	10.6	155.89	22200	55206	67690	20593	31615	21798	48365.3	24668.7	1.9606	-	0.166058
Q8K3X4	Irf2bpl	sp|Q8K3X4|I2BPL_MOUSE Probable E3 ubiquitin-protein ligase IRF2BPL OS=Mus musculus OX=10090 GN=Irf2bpl PE=1 SV=1	1	12	12	10	23.7	80.564	45352	130200	109520	55475	39949	50466	95024	48630	1.95402	-	0.148325
Q69ZK6	Jmjd1c	sp|Q69ZK6|JHD2C_MOUSE Probable JmjC domain-containing histone demethylation protein 2C OS=Mus musculus OX=10090 GN=Jmjd1c PE=1 SV=3	1	9	9	9	5.3	260.64	18319	36421	31097	19203	11628	13103	28612.3	14644.7	1.95377	-	0.0753716
Q80VJ3	Dnph1	sp|Q80VJ3|DNPH1_MOUSE 2-deoxynucleoside 5-phosphate N-hydrolase 1 OS=Mus musculus OX=10090 GN=Dnph1 PE=1 SV=2	1	5	5	5	29.5	18.977	40370	113810	123480	51641	43556	47001	92553.3	47399.3	1.95263	-	0.16169
P33611	Pola2	sp|P33611|DPOA2_MOUSE DNA polymerase alpha subunit B OS=Mus musculus OX=10090 GN=Pola2 PE=1 SV=2	1	7	7	7	17.8	66.213	19151	60080	64765	30252	19471	24051	47998.7	24591.3	1.95185	-	0.189384
P62313	Lsm6	sp|P62313|LSM6_MOUSE U6 snRNA-associated Sm-like protein LSm6 OS=Mus musculus OX=10090 GN=Lsm6 PE=1 SV=1	1	4	4	4	43.8	9.1275	66638	134690	135490	52098	61636	59185	112273	57639.7	1.94784	-	0.0763492
P48755	Fosl1	sp|P48755|FOSL1_MOUSE Fos-related antigen 1 OS=Mus musculus OX=10090 GN=Fosl1 PE=1 SV=2	1	3	3	3	18.3	29.799	8380.7	36709	32615	10674	15944	13281	25901.6	13299.7	1.94754	-	0.232739
Q80SY3	Atp6v0d2	sp|Q80SY3|VA0D2_MOUSE V-type proton ATPase subunit d 2 OS=Mus musculus OX=10090 GN=Atp6v0d2 PE=2 SV=2	1	6	6	6	29.7	40.493	28714	50663	52470	18573	22309	27009	43949	22630.3	1.94204	-	0.0564171
Q8BHJ9	Slu7	sp|Q8BHJ9|SLU7_MOUSE Pre-mRNA-splicing factor SLU7 OS=Mus musculus OX=10090 GN=Slu7 PE=1 SV=1	1	6	6	5	14.7	68.079	17078	50109	50020	18912	23425	18296	39069	20211	1.93306	-	0.16497
Q62393	Tpd52	sp|Q62393|TPD52_MOUSE Tumor protein D52 OS=Mus musculus OX=10090 GN=Tpd52 PE=1 SV=2	1	11	11	11	62.1	24.313	311390	803380	686240	336120	296600	300140	600337	310953	1.93063	-	0.123908
Q9CZX0	Elp3	sp|Q9CZX0|ELP3_MOUSE Elongator complex protein 3 OS=Mus musculus OX=10090 GN=Elp3 PE=1 SV=1	1	2	2	2	5.9	62.384		75523	34563	24425		32613	55043	28519	1.93005	-	0.33185
Q8CH02	Sugp1	sp|Q8CH02|SUGP1_MOUSE SURP and G-patch domain-containing protein 1 OS=Mus musculus OX=10090 GN=Sugp1 PE=1 SV=1	1	6	6	6	13.5	72.648	24569	55389	84104	25417		31275	54687.3	28346	1.92928	-	0.322611
Q9EST5	Anp32b	sp|Q9EST5|AN32B_MOUSE Acidic leucine-rich nuclear phosphoprotein 32 family member B OS=Mus musculus OX=10090 GN=Anp32b PE=1 SV=1	1	6	4	4	25.7	31.078	418340	1095400	949930	418320	454600	406550	821223	426490	1.92554	-	0.128215
Q9JKP8	Chrac1	sp|Q9JKP8|CHRC1_MOUSE Chromatin accessibility complex protein 1 OS=Mus musculus OX=10090 GN=Chrac1 PE=1 SV=1	1	2	2	2	20.2	14.127		117830	114800	61762		59093	116315	60427.5	1.92487	-	0.00130247
P08775	Polr2a	sp|P08775|RPB1_MOUSE DNA-directed RNA polymerase II subunit RPB1 OS=Mus musculus OX=10090 GN=Polr2a PE=1 SV=3	1	35	35	35	25.2	217.17	42328	119960	112870	47196	46265	49590	91719.3	47683.7	1.9235	-	0.15045
Q8K012	Fnbp1l	sp|Q8K012|FBP1L_MOUSE Formin-binding protein 1-like OS=Mus musculus OX=10090 GN=Fnbp1l PE=1 SV=2	1	9	9	9	19.3	69.885	47408	112090	111910	40131	51543	49637	90469.3	47103.7	1.92064	-	0.117773
Q64311	Ntan1	sp|Q64311|NTAN1_MOUSE Protein N-terminal asparagine amidohydrolase OS=Mus musculus OX=10090 GN=Ntan1 PE=1 SV=3	1	2	2	2	10.3	34.595		16167	18434	9329.7	8696.1		17300.5	9012.9	1.91953	-	0.0195771
Q8K2K6	Agfg1	sp|Q8K2K6|AGFG1_MOUSE Arf-GAP domain and FG repeat-containing protein 1 OS=Mus musculus OX=10090 GN=Agfg1 PE=1 SV=2	1	9	9	9	25	58.042	48478	139700	105060	54184	44488	54122	97746	50931.3	1.91917	-	0.155366
Q9CV28	MINDY3	sp|Q9CV28|MINY3_MOUSE Ubiquitin carboxyl-terminal hydrolase MINDY-3 OS=Mus musculus OX=10090 GN=MINDY3 PE=1 SV=2	1	5	5	5	17.1	49.612		50956	45927	26482	24877	24715	48441.5	25358	1.9103	-	0.00141851
Q9CYI4	Luc7l	sp|Q9CYI4|LUC7L_MOUSE Putative RNA-binding protein Luc7-like 1 OS=Mus musculus OX=10090 GN=Luc7l PE=1 SV=2	1	12	7	7	34.5	43.934	104940	185490	177400	82630	82810	79650	155943	81696.7	1.90881	-	0.0442512
P70195	Psmb7	sp|P70195|PSB7_MOUSE Proteasome subunit beta type-7 OS=Mus musculus OX=10090 GN=Psmb7 PE=1 SV=1	1	10	10	10	57.4	29.891	153160	377010	427030	184870	155380	161230	319067	167160	1.90875	-	0.147289
Q91WG2	Rabep2	sp|Q91WG2|RABE2_MOUSE Rab GTPase-binding effector protein 2 OS=Mus musculus OX=10090 GN=Rabep2 PE=1 SV=3	1	4	4	4	9.4	62.132	20229	77025	64040	30788	20017	33872	53764.7	28225.7	1.90481	-	0.222261
Q80YQ2	Med23	sp|Q80YQ2|MED23_MOUSE Mediator of RNA polymerase II transcription subunit 23 OS=Mus musculus OX=10090 GN=Med23 PE=1 SV=2	1	10	10	10	8.7	156.09	10954	25153	30199	8642.9	12813	13420	22102	11625.3	1.9012	-	0.153268
Q7TNC4	Luc7l2	sp|Q7TNC4|LC7L2_MOUSE Putative RNA-binding protein Luc7-like 2 OS=Mus musculus OX=10090 GN=Luc7l2 PE=1 SV=1	1	14	14	9	37	46.582	214230	407880	368050	166830	176790	177230	330053	173617	1.90105	-	0.0572677
O35215	Ddt	sp|O35215|DOPD_MOUSE D-dopachrome decarboxylase OS=Mus musculus OX=10090 GN=Ddt PE=1 SV=3	1	9	9	9	95.8	13.077	132910	363490	347260	174840	127860	141960	281220	148220	1.89731	-	0.153329
Q8BMI3	Gga3	sp|Q8BMI3|GGA3_MOUSE ADP-ribosylation factor-binding protein GGA3 OS=Mus musculus OX=10090 GN=Gga3 PE=1 SV=2	1	4	3	3	5.8	77.972	9096.1	30089	24938	8902.3		13641	21374.4	11271.6	1.89629	-	0.312656
Q7TSH6	Scaf4	sp|Q7TSH6|SCAF4_MOUSE SR-related and CTD-associated factor 4 OS=Mus musculus OX=10090 GN=Scaf4 PE=1 SV=1	1	6	4	4	6.7	129.05	32961	120230	102150	45750	45786	43118	85113.7	44884.7	1.89627	-	0.205096
Q8C7V8	Ccdc134	sp|Q8C7V8|CC134_MOUSE Coiled-coil domain-containing protein 134 OS=Mus musculus OX=10090 GN=Ccdc134 PE=1 SV=1	1	4	4	4	23.6	26.494	41030	101580	83914	43130	33328	43229	75508	39895.7	1.89264	-	0.123142
P16460	Ass1	sp|P16460|ASSY_MOUSE Argininosuccinate synthase OS=Mus musculus OX=10090 GN=Ass1 PE=1 SV=1	1	13	13	13	38.8	46.584	206500	173820	144880	103750	89098	84683	175067	92510.3	1.8924	-	0.011576
Q9CQ10	Chmp3	sp|Q9CQ10|CHMP3_MOUSE Charged multivesicular body protein 3 OS=Mus musculus OX=10090 GN=Chmp3 PE=1 SV=3	1	3	3	3	14.3	25.219	43789	55419	84897	38731	30309	28297	61368.3	32445.7	1.89142	-	0.0841011
P49443	Ppm1a	sp|P49443|PPM1A_MOUSE Protein phosphatase 1A OS=Mus musculus OX=10090 GN=Ppm1a PE=1 SV=1	1	8	6	6	26.4	42.432		61736	63380	30275	29864	39122	62558	33087	1.89071	-	0.00497225
O08539	Bin1	sp|O08539|BIN1_MOUSE Myc box-dependent-interacting protein 1 OS=Mus musculus OX=10090 GN=Bin1 PE=1 SV=1	1	9	7	7	20.9	64.469	40431	122620	124060	53167	49120	49735	95703.7	50674	1.88861	-	0.178962
Q9CR00	Psmd9	sp|Q9CR00|PSMD9_MOUSE 26S proteasome non-ATPase regulatory subunit 9 OS=Mus musculus OX=10090 GN=Psmd9 PE=1 SV=1	1	9	9	9	44.1	24.72	56224	154510	143280	61680	63996	61878	118005	62518	1.88753	-	0.148654
Q80YV2	Zc3hc1	sp|Q80YV2|NIPA_MOUSE Nuclear-interacting partner of ALK OS=Mus musculus OX=10090 GN=Zc3hc1 PE=1 SV=1	1	6	6	6	18.4	55.196	30045	59650	59488	24532	29773	25052	49727.7	26452.3	1.8799	-	0.0800929
Q62093	Srsf2	sp|Q62093|SRSF2_MOUSE Serine/arginine-rich splicing factor 2 OS=Mus musculus OX=10090 GN=Srsf2 PE=1 SV=4	1	4	4	4	21.7	25.476	798030	1409200	1353400	647820	669380	580540	1.18688e+06	632580	1.87625	-	0.0480768
Q9JKP5;Q8R003	Mbnl1	sp|Q9JKP5|MBNL1_MOUSE Muscleblind-like protein 1 OS=Mus musculus OX=10090 GN=Mbnl1 PE=1 SV=1	2	7	3	3	30.2	36.975		73254	87416	43144	58825	26636	80335	42868.3	1.87399	-	0.0646557
P14211	Calr	sp|P14211|CALR_MOUSE Calreticulin OS=Mus musculus OX=10090 GN=Calr PE=1 SV=1	1	23	23	23	53.8	47.994	1349900	3063000	3289800	1437100	1404100	1270700	2.56757e+06	1.37063e+06	1.87327	-	0.123244
Q9JLQ0	Cd2ap	sp|Q9JLQ0|CD2AP_MOUSE CD2-associated protein OS=Mus musculus OX=10090 GN=Cd2ap PE=1 SV=3	1	16	16	16	33.8	70.449	49021	145810	117920	54887	54208	57870	104250	55655	1.87315	-	0.166657
Q9CPU0	Glo1	sp|Q9CPU0|LGUL_MOUSE Lactoylglutathione lyase OS=Mus musculus OX=10090 GN=Glo1 PE=1 SV=3	1	9	9	9	54.9	20.809	144740	349030	345580	163640	137930	146580	279783	149383	1.87292	-	0.12741
P27546	Map4	sp|P27546|MAP4_MOUSE Microtubule-associated protein 4 OS=Mus musculus OX=10090 GN=Map4 PE=1 SV=3	1	35	35	34	47.6	117.43	161420	343630	296060	139320	140820	147730	267037	142623	1.87232	-	0.0850163
Q8CH18	Ccar1	sp|Q8CH18|CCAR1_MOUSE Cell division cycle and apoptosis regulator protein 1 OS=Mus musculus OX=10090 GN=Ccar1 PE=1 SV=1	1	22	22	22	25	132.06	385880	869720	877140	393880	369970	376960	710913	380270	1.8695	-	0.111906
P21550	Eno3	sp|P21550|ENOB_MOUSE Beta-enolase OS=Mus musculus OX=10090 GN=Eno3 PE=1 SV=3	1	10	5	5	30	47.024	34757	102280	73604	48260	30551	34044	70213.7	37618.3	1.86647	-	0.183641
Q61599	Arhgdib	sp|Q61599|GDIR2_MOUSE Rho GDP-dissociation inhibitor 2 OS=Mus musculus OX=10090 GN=Arhgdib PE=1 SV=3	1	14	14	14	76	22.851	1303200	2929000	3175700	1611500	1201500	1160300	2469300	1.32443e+06	1.86442	-	0.131292
Q8BMJ3	Eif1ax	sp|Q8BMJ3|IF1AX_MOUSE Eukaryotic translation initiation factor 1A, X-chromosomal OS=Mus musculus OX=10090 GN=Eif1ax PE=2 SV=3	1	7	7	2	47.9	16.46	225130	520470	537530	215100	242060	233420	427710	230193	1.85805	-	0.124127
Q9ERI5	Jmjd6	sp|Q9ERI5|JMJD6_MOUSE Bifunctional arginine demethylase and lysyl-hydroxylase JMJD6 OS=Mus musculus OX=10090 GN=Jmjd6 PE=1 SV=2	1	8	8	8	30.5	46.567	44072	120800	121690	58049	48320	48118	95520.7	51495.7	1.85493	-	0.164816
Q9JIY2	Cbll1	sp|Q9JIY2|HAKAI_MOUSE E3 ubiquitin-protein ligase Hakai OS=Mus musculus OX=10090 GN=Cbll1 PE=1 SV=1	1	4	4	4	13.4	54.444		24435	34623		16419	15487	29529	15953	1.851	-	0.117473
O35887	Calu	sp|O35887|CALU_MOUSE Calumenin OS=Mus musculus OX=10090 GN=Calu PE=1 SV=1	1	17	17	17	57.8	37.063	181350	322450	297840	140440	152740	140460	267213	144547	1.84863	-	0.0484889
Q8K4P0	Wdr33	sp|Q8K4P0|WDR33_MOUSE pre-mRNA 3 end processing protein WDR33 OS=Mus musculus OX=10090 GN=Wdr33 PE=1 SV=1	1	11	11	11	9.8	145.27	33163	64060	57497	25429	30627	27648	51573.3	27901.3	1.84842	-	0.0676957
Q8CIM8	Ints4	sp|Q8CIM8|INT4_MOUSE Integrator complex subunit 4 OS=Mus musculus OX=10090 GN=Ints4 PE=1 SV=1	1	11	11	11	15.4	108.19	20855	55579	62118	20361	26136	28474	46184	24990.3	1.84807	-	0.17915
Q9CPT4	Mydgf	sp|Q9CPT4|MYDGF_MOUSE Myeloid-derived growth factor OS=Mus musculus OX=10090 GN=Mydgf PE=1 SV=1	1	5	5	5	31.9	17.982	172060	345570	345410	163250	160930	143160	287680	155780	1.84671	-	0.0859182
Q922J3	Clip1	sp|Q922J3|CLIP1_MOUSE CAP-Gly domain-containing linker protein 1 OS=Mus musculus OX=10090 GN=Clip1 PE=1 SV=1	1	36	36	33	33.1	155.81	39420	114270	98669	45531	46194	45223	84119.7	45649.3	1.84274	-	0.166834
Q99LS3	Psph	sp|Q99LS3|SERB_MOUSE Phosphoserine phosphatase OS=Mus musculus OX=10090 GN=Psph PE=1 SV=1	1	8	8	8	43.1	25.096	117940	270890	286350	142670	113130	110610	225060	122137	1.84269	-	0.133153
Q9ER73	Elp4	sp|Q9ER73|ELP4_MOUSE Elongator complex protein 4 OS=Mus musculus OX=10090 GN=Elp4 PE=1 SV=2	1	7	7	7	17.8	46.325	74445	57624	52200	35091	24615	40532	61423	33412.7	1.83831	-	0.026519
Q8K2I4	Manba	sp|Q8K2I4|MANBA_MOUSE Beta-mannosidase OS=Mus musculus OX=10090 GN=Manba PE=1 SV=1	1	10	10	10	13.5	100.83	14649	50358	52382	19446	22399	22094	39129.7	21313	1.83595	-	0.220747
Q9CQF3	Nudt21	sp|Q9CQF3|CPSF5_MOUSE Cleavage and polyadenylation specificity factor subunit 5 OS=Mus musculus OX=10090 GN=Nudt21 PE=1 SV=1	1	8	8	8	39.2	26.24	179770	249650	251790	131990	124870	114180	227070	123680	1.83595	-	0.0129582
O70370	Ctss	sp|O70370|CATS_MOUSE Cathepsin S OS=Mus musculus OX=10090 GN=Ctss PE=1 SV=2	1	8	8	8	38.8	38.474	490220	1100100	1106800	544410	488860	436020	899040	489763	1.83566	-	0.118925
Q91V81	Rbm42	sp|Q91V81|RBM42_MOUSE RNA-binding protein 42 OS=Mus musculus OX=10090 GN=Rbm42 PE=1 SV=2	1	6	6	6	20.9	50.235	34999	45127	48554	21457	22949	25740	42893.3	23382	1.83446	-	0.0101696
Q7M6Y3;Q61548	Picalm	sp|Q7M6Y3|PICAL_MOUSE Phosphatidylinositol-binding clathrin assembly protein OS=Mus musculus OX=10090 GN=Picalm PE=1 SV=1	2	13	13	13	28.8	71.543	120220	305400	271230	125380	119470	135810	232283	126887	1.83064	-	0.138625
Q5SUR0	Pfas	sp|Q5SUR0|PUR4_MOUSE Phosphoribosylformylglycinamidine synthase OS=Mus musculus OX=10090 GN=Pfas PE=1 SV=1	1	29	29	29	33.4	144.63	186880	565670	581610	270530	214120	244620	444720	243090	1.82945	-	0.195921
Q9CQU0	Txndc12	sp|Q9CQU0|TXD12_MOUSE Thioredoxin domain-containing protein 12 OS=Mus musculus OX=10090 GN=Txndc12 PE=1 SV=1	1	4	4	4	31.2	19.048	133270	271830	259580	124390	121220	117860	221560	121157	1.82871	-	0.0861945
Q8QZV7	IntS13	sp|Q8QZV7|INT13_MOUSE Integrator complex subunit 13 OS=Mus musculus OX=10090 GN=IntS13 PE=1 SV=2	1	12	12	12	18.7	82.779	22363	97596	77443	37202	38525	32224	65800.7	35983.7	1.82863	-	0.256908
Q8BQM9	Med12l	sp|Q8BQM9|MD12L_MOUSE Mediator of RNA polymerase II transcription subunit 12-like protein OS=Mus musculus OX=10090 GN=Med12l PE=1 SV=2	1	4	4	3	2.2	241.42		209220	76324	57970	98661	77645	142772	78092	1.82825	-	0.300343
O08663	Metap2	sp|O08663|MAP2_MOUSE Methionine aminopeptidase 2 OS=Mus musculus OX=10090 GN=Metap2 PE=1 SV=1	1	18	18	18	46.9	52.921	1500500	2581100	2716000	1377000	1146200	1205800	2.26587e+06	1243000	1.8229	-	0.0589745
P10639	Txn	sp|P10639|THIO_MOUSE Thioredoxin OS=Mus musculus OX=10090 GN=Txn PE=1 SV=3	1	8	8	8	65.7	11.675	2187000	4444400	4260100	2106600	2051500	1819200	3630500	1.99243e+06	1.82214	-	0.0879505
P34022	Ranbp1	sp|P34022|RANG_MOUSE Ran-specific GTPase-activating protein OS=Mus musculus OX=10090 GN=Ranbp1 PE=1 SV=2	1	6	6	6	53.7	23.596	309920	849940	1021000	433440	403630	363870	726953	400313	1.81596	-	0.203711
P58044	Idi1	sp|P58044|IDI1_MOUSE Isopentenyl-diphosphate Delta-isomerase 1 OS=Mus musculus OX=10090 GN=Idi1 PE=1 SV=1	1	7	7	7	31.7	26.289	54459	146080	151860	62873	63473	67779	117466	64708.3	1.81532	-	0.170178
Q8BGT5	Gpt2	sp|Q8BGT5|ALAT2_MOUSE Alanine aminotransferase 2 OS=Mus musculus OX=10090 GN=Gpt2 PE=1 SV=1	1	7	7	7	18.6	57.943		42615	38427	20414	23547	23036	40521	22332.3	1.81445	-	0.00281488
P63028	Tpt1	sp|P63028|TCTP_MOUSE Translationally-controlled tumor protein OS=Mus musculus OX=10090 GN=Tpt1 PE=1 SV=1	1	9	9	9	44.2	19.462	862100	1807100	2058300	1011800	775680	818070	1.57583e+06	868517	1.8144	-	0.129526
Q9JHQ5	Lztfl1	sp|Q9JHQ5|LZTL1_MOUSE Leucine zipper transcription factor-like protein 1 OS=Mus musculus OX=10090 GN=Lztfl1 PE=1 SV=1	1	7	7	7	31.4	34.773	33790	98435	83318	43220	32894	42801	71847.7	39638.3	1.81258	-	0.179334
P41233	Abca1	sp|P41233|ABCA1_MOUSE Phospholipid-transporting ATPase ABCA1 OS=Mus musculus OX=10090 GN=Abca1 PE=1 SV=4	1	13	13	13	8.4	253.91	35393	57669	43057	22658	25488	26970	45373	25038.7	1.81212	-	0.037829
Q8R015	Bloc1s5	sp|Q8R015|BL1S5_MOUSE Biogenesis of lysosome-related organelles complex 1 subunit 5 OS=Mus musculus OX=10090 GN=Bloc1s5 PE=1 SV=1	1	5	5	5	33	21.283	12470	34919	30718	10928	19082	13172	26035.7	14394	1.80879	-	0.186329
Q9CYZ6	Rex1bd	sp|Q9CYZ6|REX1B_MOUSE Required for excision 1-B domain-containing protein OS=Mus musculus OX=10090 GN=Rex1bd PE=1 SV=1	1	4	4	4	34.9	18.706	28114	42386	68380	27534	27173	22206	46293.3	25637.7	1.80568	-	0.157925
Q05816	Fabp5	sp|Q05816|FABP5_MOUSE Fatty acid-binding protein 5 OS=Mus musculus OX=10090 GN=Fabp5 PE=1 SV=3	1	11	11	11	72.6	15.137	987320	3437000	2998400	1498200	1263300	1349900	2474240	1.37047e+06	1.8054	-	0.2187
Q920A5	Scpep1	sp|Q920A5|RISC_MOUSE Retinoid-inducible serine carboxypeptidase OS=Mus musculus OX=10090 GN=Scpep1 PE=1 SV=2	1	6	6	6	15.3	50.964	107250	190480	213040	97689	95939	89354	170257	94327.3	1.80496	-	0.0782598
Q61166	Mapre1	sp|Q61166|MARE1_MOUSE Microtubule-associated protein RP/EB family member 1 OS=Mus musculus OX=10090 GN=Mapre1 PE=1 SV=3	1	14	14	11	51.9	30.016	206730	574780	475950	252550	219760	227430	419153	233247	1.79704	-	0.167544
Q9ESJ0	Xpo4	sp|Q9ESJ0|XPO4_MOUSE Exportin-4 OS=Mus musculus OX=10090 GN=Xpo4 PE=1 SV=2	1	8	8	8	9.6	129.98	46677	94607	62807	37298	34577	41764	68030.3	37879.7	1.79596	-	0.101572
Q8BTW3	Exosc6	sp|Q8BTW3|EXOS6_MOUSE Exosome complex component MTR3 OS=Mus musculus OX=10090 GN=Exosc6 PE=1 SV=1	1	7	7	7	29.7	28.37	28754	68878	59729	28512	25891	33497	52453.7	29300	1.79023	-	0.133941
Q3TJD7	Pdlim7	sp|Q3TJD7|PDLI7_MOUSE PDZ and LIM domain protein 7 OS=Mus musculus OX=10090 GN=Pdlim7 PE=1 SV=1	1	10	10	10	29.3	50.118	95149	126470	111290	65698	57029	63318	110970	62015	1.7894	-	0.00649426
Q923D4	Sf3b5	sp|Q923D4|SF3B5_MOUSE Splicing factor 3B subunit 5 OS=Mus musculus OX=10090 GN=Sf3b5 PE=1 SV=1	1	4	4	4	55.8	10.119	166640	371860	311270	159860	149890	166270	283257	158673	1.78516	-	0.110907
Q60692	Psmb6	sp|Q60692|PSB6_MOUSE Proteasome subunit beta type-6 OS=Mus musculus OX=10090 GN=Psmb6 PE=1 SV=3	1	6	6	6	43.7	25.378	267250	675330	606450	335990	261210	271540	516343	289580	1.78308	-	0.151832
Q9JIQ3	Diablo	sp|Q9JIQ3|DBLOH_MOUSE Diablo IAP-binding mitochondrial protein OS=Mus musculus OX=10090 GN=Diablo PE=1 SV=2	1	2	2	2	11.4	26.82	21639	50143	50169	24147	22844	21450	40650.3	22813.7	1.78184	-	0.134806
Q8VC85	Lsm1	sp|Q8VC85|LSM1_MOUSE U6 snRNA-associated Sm-like protein LSm1 OS=Mus musculus OX=10090 GN=Lsm1 PE=1 SV=1	1	4	4	4	44.4	15.236	39871	58931	65527	32145	29904	30241	54776.3	30763.3	1.78057	-	0.0359057
O08784	Tcof1	sp|O08784|TCOF_MOUSE Treacle protein OS=Mus musculus OX=10090 GN=Tcof1 PE=1 SV=1	1	24	24	24	23.3	135	275510	428400	422350	202020	223180	207370	375420	210857	1.78045	-	0.0309068
Q9QUH0	Glrx	sp|Q9QUH0|GLRX1_MOUSE Glutaredoxin-1 OS=Mus musculus OX=10090 GN=Glrx PE=1 SV=3	1	6	6	5	50.5	11.871	293300	893680	775390	397240	341230	366160	654123	368210	1.7765	-	0.195818
Q9D1J3	Sarnp	sp|Q9D1J3|SARNP_MOUSE SAP domain-containing ribonucleoprotein OS=Mus musculus OX=10090 GN=Sarnp PE=1 SV=3	1	8	8	8	39	23.532	341810	709020	626230	288160	364360	291860	559020	314793	1.77583	-	0.0986959
Q64191	Aga	sp|Q64191|ASPG_MOUSE N(4)-(beta-N-acetylglucosaminyl)-L-asparaginase OS=Mus musculus OX=10090 GN=Aga PE=1 SV=1	1	4	4	4	20.5	37.022	52762	107500	91105	42214	49375	50066	83789	47218.3	1.7745	-	0.0897877
Q8BFS6	Cpped1	sp|Q8BFS6|CPPED_MOUSE Serine/threonine-protein phosphatase CPPED1 OS=Mus musculus OX=10090 GN=Cpped1 PE=1 SV=1	1	3	3	3	12.5	35.247	27229	79211	83472	44403	26783	35847	63304	35677.7	1.77433	-	0.215269
Q499X9	Mars2	sp|Q499X9|SYMM_MOUSE Methionine--tRNA ligase, mitochondrial OS=Mus musculus OX=10090 GN=Mars2 PE=1 SV=2	1	5	5	5	12.3	65.804		20949	22525	10853		13658	21737	12255.5	1.77365	-	0.0276011
P11440	Cdk1	sp|P11440|CDK1_MOUSE Cyclin-dependent kinase 1 OS=Mus musculus OX=10090 GN=Cdk1 PE=1 SV=3	1	15	15	13	58.9	34.106	124160	339720	364830	137490	169000	161320	276237	155937	1.77147	-	0.193101
Q02614	Sap30bp	sp|Q02614|S30BP_MOUSE SAP30-binding protein OS=Mus musculus OX=10090 GN=Sap30bp PE=1 SV=2	1	4	4	4	19.5	33.832	62165	110140	53268	35555	51681	40108	75191	42448	1.77137	-	0.14813
P61087	Ube2k	sp|P61087|UBE2K_MOUSE Ubiquitin-conjugating enzyme E2 K OS=Mus musculus OX=10090 GN=Ube2k PE=1 SV=3	1	7	7	7	39.5	22.406	278570	615690	606470	334250	252070	261850	500243	282723	1.76937	-	0.128678
Q93092	Taldo1	sp|Q93092|TALDO_MOUSE Transaldolase OS=Mus musculus OX=10090 GN=Taldo1 PE=1 SV=2	1	14	14	14	37.4	37.387	575290	1875100	1654500	994120	609060	716890	1.3683e+06	773357	1.7693	-	0.227409
Q9WVQ5	Apip	sp|Q9WVQ5|MTNB_MOUSE Methylthioribulose-1-phosphate dehydratase OS=Mus musculus OX=10090 GN=Apip PE=1 SV=1	1	6	6	6	32.4	26.949	42542	128840	121200	72149	41311	51966	97527.3	55142	1.76866	-	0.217998
Q6A065	Cep170	sp|Q6A065|CE170_MOUSE Centrosomal protein of 170 kDa OS=Mus musculus OX=10090 GN=Cep170 PE=1 SV=2	1	30	30	30	27	175.05	96244	139840	124050	68103	64389	71298	120045	67930	1.76718	-	0.0156007
Q99NB8;Q8C5U9	Ubqln4	sp|Q99NB8|UBQL4_MOUSE Ubiquilin-4 OS=Mus musculus OX=10090 GN=Ubqln4 PE=1 SV=1	2	13	13	11	31.2	63.505	60249	138120	139570	66173	60504	64625	112646	63767.3	1.76652	-	0.136149
Q61792;Q9DC07	Lasp1	sp|Q61792|LASP1_MOUSE LIM and SH3 domain protein 1 OS=Mus musculus OX=10090 GN=Lasp1 PE=1 SV=1	2	16	16	16	58.6	29.994	404910	1037900	843260	444720	418190	432720	762023	431877	1.76445	-	0.152818
P15532	Nme1	sp|P15532|NDKA_MOUSE Nucleoside diphosphate kinase A OS=Mus musculus OX=10090 GN=Nme1 PE=1 SV=1	1	13	13	7	77.6	17.208	1480600	3871500	3524800	1899800	1562700	1569600	2.95897e+06	1.67737e+06	1.76405	-	0.164483
Q5SSZ5;Q8CGB6	Tns3	sp|Q5SSZ5|TENS3_MOUSE Tensin-3 OS=Mus musculus OX=10090 GN=Tns3 PE=1 SV=1	2	34	34	34	38.3	155.59	78223	184600	169620	86491	75156	83766	144148	81804.3	1.7621	-	0.135541
O55201	Supt5h	sp|O55201|SPT5H_MOUSE Transcription elongation factor SPT5 OS=Mus musculus OX=10090 GN=Supt5h PE=1 SV=1	1	32	32	32	37.3	120.66	71960	250840	248040	104440	111170	108420	190280	108010	1.76169	-	0.236955
O88668	Creg1	sp|O88668|CREG1_MOUSE Protein CREG1 OS=Mus musculus OX=10090 GN=Creg1 PE=1 SV=1	1	4	4	4	26.4	24.452	71249	109380	119200	64079	52709	53409	99943	56732.3	1.76166	-	0.0456787
Q9JMA2	Qtrt1	sp|Q9JMA2|TGT_MOUSE Queuine tRNA-ribosyltransferase catalytic subunit 1 OS=Mus musculus OX=10090 GN=Qtrt1 PE=1 SV=2	1	4	4	4	15.6	44.092	50398	95455	93111	31125	49481	55462	79654.7	45356	1.75621	-	0.104252
P97496	Smarcc1	sp|P97496|SMRC1_MOUSE SWI/SNF complex subunit SMARCC1 OS=Mus musculus OX=10090 GN=Smarcc1 PE=1 SV=2	1	27	27	18	35.1	122.89	95600	220460	208420	100860	100000	98245	174827	99701.7	1.7535	-	0.131926
Q9CQK7	Rwdd1	sp|Q9CQK7|RWDD1_MOUSE RWD domain-containing protein 1 OS=Mus musculus OX=10090 GN=Rwdd1 PE=1 SV=1	1	6	6	6	15.2	27.785	37229	68916	67728	41654	24703	32924	57957.7	33093.7	1.75132	-	0.0959888
P97493	Txn2	sp|P97493|THIOM_MOUSE Thioredoxin, mitochondrial OS=Mus musculus OX=10090 GN=Txn2 PE=1 SV=1	1	3	3	3	21.7	18.255	127880	271510	364910	168970	154560	112960	254767	145497	1.75101	-	0.198382
Q9CXW3	Cacybp	sp|Q9CXW3|CYBP_MOUSE Calcyclin-binding protein OS=Mus musculus OX=10090 GN=Cacybp PE=1 SV=1	1	16	16	16	73.4	26.51	288770	671310	650700	320060	304900	295450	536927	306803	1.75007	-	0.138076
Q8JZX9	Cdc42ep2	sp|Q8JZX9|BORG1_MOUSE Cdc42 effector protein 2 OS=Mus musculus OX=10090 GN=Cdc42ep2 PE=1 SV=1	1	2	2	2	12.6	22.997	9903.3	24543	12050		7790.7	9953.5	15498.8	8872.1	1.74691	-	0.346422
Q9Z0R4;CON__ENSEMBL:ENSBTAP00000001528	Itsn1	sp|Q9Z0R4|ITSN1_MOUSE Intersectin-1 OS=Mus musculus OX=10090 GN=Itsn1 PE=1 SV=2	2	8	5	5	6.5	194.29	78782	163930	143360	51548	78862	90609	128691	73673	1.74678	-	0.122234
Q62048	Pea15	sp|Q62048|PEA15_MOUSE Astrocytic phosphoprotein PEA-15 OS=Mus musculus OX=10090 GN=Pea15 PE=1 SV=1	1	6	6	6	50.8	15.054	158460	253530	345310	171570	142150	120040	252433	144587	1.7459	-	0.126262
Q9CQJ2	Pih1d1	sp|Q9CQJ2|PIHD1_MOUSE PIH1 domain-containing protein 1 OS=Mus musculus OX=10090 GN=Pih1d1 PE=1 SV=1	1	5	5	5	24.5	32.208	26372	63890	49619	27661	24991	27492	46627	26714.7	1.74537	-	0.14361
P60824	Cirbp	sp|P60824|CIRBP_MOUSE Cold-inducible RNA-binding protein OS=Mus musculus OX=10090 GN=Cirbp PE=1 SV=1	1	3	3	3	20.9	18.607	19988		23968	8428.3	12628	16727	21978	12594.4	1.74506	-	0.0715994
Q8K2Q9	Shtn1	sp|Q8K2Q9|SHOT1_MOUSE Shootin-1 OS=Mus musculus OX=10090 GN=Shtn1 PE=1 SV=1	1	25	25	25	41.2	71.342	111390	331750	290550	146590	138090	135760	244563	140147	1.74505	-	0.197963
Q9Z0M5	Lipa	sp|Q9Z0M5|LICH_MOUSE Lysosomal acid lipase/cholesteryl ester hydrolase OS=Mus musculus OX=10090 GN=Lipa PE=1 SV=2	1	8	8	8	31.7	45.325	331680	571070	496270	293880	238420	269910	466340	267403	1.74396	-	0.0517117
Q8VDG3	Parn	sp|Q8VDG3|PARN_MOUSE Poly(A)-specific ribonuclease PARN OS=Mus musculus OX=10090 GN=Parn PE=1 SV=1	1	4	4	4	7.1	71.558	28310	41718	42688	20330	24353	19981	37572	21554.7	1.7431	-	0.0298031
Q8CHP5	Pym1	sp|Q8CHP5|PYM1_MOUSE Partner of Y14 and mago OS=Mus musculus OX=10090 GN=Pym1 PE=1 SV=2	1	7	7	7	59.6	22.689	106440	165780	171090	71882	62440	120330	147770	84884	1.74085	-	0.0834099
Q922L6	Nelfcd	sp|Q922L6|NELFD_MOUSE Negative elongation factor D OS=Mus musculus OX=10090 GN=Nelfcd PE=1 SV=2	1	5	5	5	10.8	66.275		28221	30626	11937	16684	22178	29423.5	16933	1.73764	-	0.049966
Q8JZK9;P54869	Hmgcs1	sp|Q8JZK9|HMCS1_MOUSE Hydroxymethylglutaryl-CoA synthase, cytoplasmic OS=Mus musculus OX=10090 GN=Hmgcs1 PE=1 SV=1	2	15	15	15	35.6	57.568	83250	177220	161610	82249	84212	76471	140693	80977.3	1.73744	-	0.110005
D3Z6Q9;Q7TQF7	Bin2	sp|D3Z6Q9|BIN2_MOUSE Bridging integrator 2 OS=Mus musculus OX=10090 GN=Bin2 PE=1 SV=1	2	13	13	11	35.2	52.553	118550	341060	287000	155210	127240	147760	248870	143403	1.73545	-	0.19333
Q5SFM8	Rbm27	sp|Q5SFM8|RBM27_MOUSE RNA-binding protein 27 OS=Mus musculus OX=10090 GN=Rbm27 PE=1 SV=3	1	15	13	13	13.2	118.55	44563	63192	56273	31630	32142	30771	54676	31514.3	1.73496	-	0.013171
Q8BH69	Sephs1	sp|Q8BH69|SPS1_MOUSE Selenide, water dikinase 1 OS=Mus musculus OX=10090 GN=Sephs1 PE=1 SV=1	1	9	9	9	32.4	42.906	64586	174450	170240	97915	67230	71024	136425	78723	1.73298	-	0.195959
Q8R4X3	Rbm12	sp|Q8R4X3|RBM12_MOUSE RNA-binding protein 12 OS=Mus musculus OX=10090 GN=Rbm12 PE=1 SV=3	1	13	13	13	14	102.8	32256	101750	102300	47199	42233	46927	78768.7	45453	1.73297	-	0.226189
Q8WTY4	Ciapin1	sp|Q8WTY4|CPIN1_MOUSE Anamorsin OS=Mus musculus OX=10090 GN=Ciapin1 PE=1 SV=1	1	8	8	8	44.7	33.429	75438	213110	200170	96891	89102	96401	162906	94131.3	1.73062	-	0.192797
P45481	Crebbp	sp|P45481|CBP_MOUSE Histone lysine acetyltransferase CREBBP OS=Mus musculus OX=10090 GN=Crebbp PE=1 SV=3	1	10	5	5	5.2	265.49	22400	31070	31504		19877	12869	28324.7	16373	1.72996	-	0.0818377
Q9Z0H3	Smarcb1	sp|Q9Z0H3|SNF5_MOUSE SWI/SNF-related matrix-associated actin-dependent regulator of chromatin subfamily B member 1 OS=Mus musculus OX=10090 GN=Smarcb1 PE=1 SV=1	1	8	8	8	28.6	44.141	34996	132320	124660	59571	47896	61452	97325.3	56306.3	1.7285	-	0.263149
Q922H9	Znf330	sp|Q922H9|ZN330_MOUSE Zinc finger protein 330 OS=Mus musculus OX=10090 GN=Znf330 PE=1 SV=1	1	7	7	7	29.1	35.607	46243	108840	94259	45626	44668	54083	83114	48125.7	1.72702	-	0.141632
Q8R1F9	Rpp40	sp|Q8R1F9|RPP40_MOUSE Ribonuclease P protein subunit p40 OS=Mus musculus OX=10090 GN=Rpp40 PE=2 SV=2	1	3	3	3	9.1	41.546	50605	56220	51373	30594	32392	28721	52732.7	30569	1.72504	-	0.000417134
Q3UZ39	Lrrfip1	sp|Q3UZ39|LRRF1_MOUSE Leucine-rich repeat flightless-interacting protein 1 OS=Mus musculus OX=10090 GN=Lrrfip1 PE=1 SV=2	1	23	23	22	44.3	79.248	152190	308750	261970	137940	134980	146770	240970	139897	1.72249	-	0.0955906
Q7TQK4	Exosc3	sp|Q7TQK4|EXOS3_MOUSE Exosome complex component RRP40 OS=Mus musculus OX=10090 GN=Exosc3 PE=1 SV=3	1	7	7	7	42.3	29.546	50721	158800	152340	74702	57556	77865	120620	70041	1.72214	-	0.228029
Q9D8B3	Chmp4b	sp|Q9D8B3|CHM4B_MOUSE Charged multivesicular body protein 4b OS=Mus musculus OX=10090 GN=Chmp4b PE=1 SV=2	1	8	8	8	42.4	24.936	391200	1006900	905500	491330	430820	416160	767867	446103	1.72128	-	0.169038
Q91VY9	Znf622	sp|Q91VY9|ZN622_MOUSE Zinc finger protein 622 OS=Mus musculus OX=10090 GN=Znf622 PE=1 SV=1	1	10	10	10	27.9	53.451	22614	55562	46365	25369	22006	24997	41513.7	24124	1.72085	-	0.152986
Q8JZX4	Rbm17	sp|Q8JZX4|SPF45_MOUSE Splicing factor 45 OS=Mus musculus OX=10090 GN=Rbm17 PE=1 SV=1	1	11	11	11	37	45.303	127480	235120	208020	109130	104900	118090	190207	110707	1.71811	-	0.0710667
P97868	Rbbp6	sp|P97868|RBBP6_MOUSE E3 ubiquitin-protein ligase RBBP6 OS=Mus musculus OX=10090 GN=Rbbp6 PE=1 SV=5	1	14	14	14	11.3	199.59	43462	64059	55498	29635	32905	32375	54339.7	31638.3	1.71753	-	0.0200074
Q6P069	Sri	sp|Q6P069|SORCN_MOUSE Sorcin OS=Mus musculus OX=10090 GN=Sri PE=1 SV=1	1	7	7	7	41.9	21.627	96517	255450	236760	113640	121800	107560	196242	114333	1.71641	-	0.178926
Q8K327	Champ1	sp|Q8K327|CHAP1_MOUSE Chromosome alignment-maintaining phosphoprotein 1 OS=Mus musculus OX=10090 GN=Champ1 PE=1 SV=1	1	6	6	6	11.7	87.56		25361	30377	16470	12898	19356	27869	16241.3	1.71593	-	0.0317649
P23506	Pcmt1	sp|P23506|PIMT_MOUSE Protein-L-isoaspartate(D-aspartate) O-methyltransferase OS=Mus musculus OX=10090 GN=Pcmt1 PE=1 SV=3	1	11	11	11	63.4	24.634	133800	425540	390870	230060	154010	170180	316737	184750	1.71441	-	0.236567
Q9D787	Ppil2	sp|Q9D787|PPIL2_MOUSE RING-type E3 ubiquitin-protein ligase PPIL2 OS=Mus musculus OX=10090 GN=Ppil2 PE=1 SV=2	1	10	10	10	24.6	59.064	18255	48905	44888	21929	21345	22117	37349.3	21797	1.71351	-	0.181262
P45377	Akr1b8	sp|P45377|ALD2_MOUSE Aldose reductase-related protein 2 OS=Mus musculus OX=10090 GN=Akr1b8 PE=1 SV=2	1	15	15	11	56.3	36.12	204660	587100	588180	323990	236660	245080	459980	268577	1.71266	-	0.216797
Q3U5F4	Yrdc	sp|Q3U5F4|YRDC_MOUSE YrdC domain-containing protein, mitochondrial OS=Mus musculus OX=10090 GN=Yrdc PE=1 SV=1	1	4	4	4	17.5	29.454	31504	89616	83527	33457	34837	51272	68215.7	39855.3	1.71158	-	0.215788
P50518;Q9D593	Atp6v1e1	sp|P50518|VATE1_MOUSE V-type proton ATPase subunit E 1 OS=Mus musculus OX=10090 GN=Atp6v1e1 PE=1 SV=2	2	11	11	11	41.6	26.157	261600	772840	714810	359320	337750	325440	583083	340837	1.71074	-	0.208953
Q9D0D5	Gtf2e1	sp|Q9D0D5|T2EA_MOUSE General transcription factor IIE subunit 1 OS=Mus musculus OX=10090 GN=Gtf2e1 PE=1 SV=1	1	10	10	10	27.7	49.593	42848	116600	95652	44434	46604	58134	85033.3	49724	1.71011	-	0.189302
Q9CSU0	Rprd1b	sp|Q9CSU0|RPR1B_MOUSE Regulation of nuclear pre-mRNA domain-containing protein 1B OS=Mus musculus OX=10090 GN=Rprd1b PE=1 SV=2	1	10	10	8	43.6	36.883	59087	117930	139350	65169	59511	60397	105456	61692.3	1.70938	-	0.143043
Q9CYA6	Zcchc8	sp|Q9CYA6|ZCHC8_MOUSE Zinc finger CCHC domain-containing protein 8 OS=Mus musculus OX=10090 GN=Zcchc8 PE=1 SV=3	1	13	13	13	26.8	78.025	30363	81252	78097	38298	35010	37732	63237.3	37013.3	1.7085	-	0.187052
P18760	Cfl1	sp|P18760|COF1_MOUSE Cofilin-1 OS=Mus musculus OX=10090 GN=Cfl1 PE=1 SV=3	1	18	18	16	78.9	18.559	3977200	7902400	8931500	4437400	4018000	3728700	6.93703e+06	4.06137e+06	1.70805	-	0.132106
Q921W0	Chmp1a	sp|Q921W0|CHM1A_MOUSE Charged multivesicular body protein 1a OS=Mus musculus OX=10090 GN=Chmp1a PE=1 SV=1	1	2	2	2	8.7	21.607	16385	52829	39977	19937	20270	23722	36397	21309.7	1.708	-	0.232783
P97760	Polr2c	sp|P97760|RPB3_MOUSE DNA-directed RNA polymerase II subunit RPB3 OS=Mus musculus OX=10090 GN=Polr2c PE=1 SV=2	1	8	8	8	45.8	31.443	51267	160970	121920	59111	66847	69689	111386	65215.7	1.70796	-	0.225612
Q8VE62	Paip1	sp|Q8VE62|PAIP1_MOUSE Polyadenylate-binding protein-interacting protein 1 OS=Mus musculus OX=10090 GN=Paip1 PE=1 SV=1	1	3	3	3	6.8	45.701	31863	72289	65372	33775	32181	33316	56508	33090.7	1.70767	-	0.134123
P62858	Rps28	sp|P62858|RS28_MOUSE 40S ribosomal protein S28 OS=Mus musculus OX=10090 GN=Rps28 PE=1 SV=1	1	3	3	3	46.4	7.8409	1555800	2388200	2058700	1140800	1200700	1179400	2000900	1.17363e+06	1.70488	-	0.0270479
P70362	Ufd1	sp|P70362|UFD1_MOUSE Ubiquitin recognition factor in ER-associated degradation protein 1 OS=Mus musculus OX=10090 GN=Ufd1 PE=1 SV=2	1	11	11	11	48.2	34.481	155830	268530	269540	140490	131260	135980	231300	135910	1.70186	-	0.0652498
Q3V1V3	Esf1	sp|Q3V1V3|ESF1_MOUSE ESF1 homolog OS=Mus musculus OX=10090 GN=Esf1 PE=1 SV=1	1	17	17	17	24.3	98.047	94809	123590	132440	57575	77784	70966	116946	68775	1.70042	-	0.0198025
Q9R1C7	Prpf40a	sp|Q9R1C7|PR40A_MOUSE Pre-mRNA-processing factor 40 homolog A OS=Mus musculus OX=10090 GN=Prpf40a PE=1 SV=1	1	19	19	19	23.4	108.48	253270	402620	362140	208250	200580	189910	339343	199580	1.70029	-	0.035802
P17918	Pcna	sp|P17918|PCNA_MOUSE Proliferating cell nuclear antigen OS=Mus musculus OX=10090 GN=Pcna PE=1 SV=2	1	14	14	14	68.2	28.785	510950	1335300	1339800	706860	610340	558200	1.06202e+06	625133	1.69886	-	0.192377
Q61189	Clns1a	sp|Q61189|ICLN_MOUSE Methylosome subunit pICln OS=Mus musculus OX=10090 GN=Clns1a PE=1 SV=1	1	6	6	6	41.9	26.021	80078	185300	197380	104120	78571	89956	154253	90882.3	1.69728	-	0.17051
O08800	Serpinb8	sp|O08800|SPB8_MOUSE Serpin B8 OS=Mus musculus OX=10090 GN=Serpinb8 PE=1 SV=2	1	6	6	6	19.5	42.15	41006	74300	86519	48623	32966	37401	67275	39663.3	1.69615	-	0.127169
Q9QWT9	Kifc1	sp|Q9QWT9|KIFC1_MOUSE Kinesin-like protein KIFC1 OS=Mus musculus OX=10090 GN=Kifc1 PE=1 SV=2	1	4	4	4	8.6	74.152	20040	30009	27734	13402	17703	14762	25927.7	15289	1.69584	-	0.0313445
Q9CR16	Ppid	sp|Q9CR16|PPID_MOUSE Peptidyl-prolyl cis-trans isomerase D OS=Mus musculus OX=10090 GN=Ppid PE=1 SV=3	1	22	22	22	61.6	40.742	158440	400610	394610	214900	176010	171830	317887	187580	1.69467	-	0.182586
P97765	Wbp2	sp|P97765|WBP2_MOUSE WW domain-binding protein 2 OS=Mus musculus OX=10090 GN=Wbp2 PE=1 SV=1	1	3	3	3	11.5	28.032		119220	98093	72351	59572	60584	108656	64169	1.69329	-	0.0183408
Q64105	Spr	sp|Q64105|SPRE_MOUSE Sepiapterin reductase OS=Mus musculus OX=10090 GN=Spr PE=1 SV=1	1	11	11	11	57.1	27.883	97629	290560	274100	145510	119610	126410	220763	130510	1.69154	-	0.220611
P07607	Tyms	sp|P07607|TYSY_MOUSE Thymidylate synthase OS=Mus musculus OX=10090 GN=Tyms PE=1 SV=1	1	6	6	6	28.3	34.958	27018	69735	60887	31666	28608	32926	52546.7	31066.7	1.69142	-	0.175902
P62869	Elob	sp|P62869|ELOB_MOUSE Elongin-B OS=Mus musculus OX=10090 GN=Elob PE=1 SV=1	1	9	9	9	84.7	13.17	230040	511100	485660	255450	233040	236980	408933	241823	1.69104	-	0.136953
P28352	Apex1	sp|P28352|APEX1_MOUSE DNA-(apurinic or apyrimidinic site) endonuclease OS=Mus musculus OX=10090 GN=Apex1 PE=1 SV=2	1	10	10	10	46.4	35.49	212570	449930	512570	280370	212220	202430	391690	231673	1.6907	-	0.165993
Q99PT1	Arhgdia	sp|Q99PT1|GDIR1_MOUSE Rho GDP-dissociation inhibitor 1 OS=Mus musculus OX=10090 GN=Arhgdia PE=1 SV=3	1	12	12	12	77.9	23.407	1746000	3660700	3531600	2029000	1665400	1595200	2.97943e+06	1763200	1.68979	-	0.126758
Q61048	Wbp4	sp|Q61048|WBP4_MOUSE WW domain-binding protein 4 OS=Mus musculus OX=10090 GN=Wbp4 PE=1 SV=4	1	2	2	2	7.4	42.136		53430	30421	23626		26001	41925.5	24813.5	1.68962	-	0.277111
Q8BZQ7	Anapc2	sp|Q8BZQ7|ANC2_MOUSE Anaphase-promoting complex subunit 2 OS=Mus musculus OX=10090 GN=Anapc2 PE=1 SV=2	1	3	3	3	5.1	95.306		95644	80390	55199	45190	55943	88017	52110.7	1.68904	-	0.0157122
Q9CWL8	Ctnnbl1	sp|Q9CWL8|CTBL1_MOUSE Beta-catenin-like protein 1 OS=Mus musculus OX=10090 GN=Ctnnbl1 PE=1 SV=1	1	14	14	14	25.4	64.979	70476	149680	163220	74840	76814	75375	127792	75676.3	1.68867	-	0.145986
Q8R4U7	Luzp1	sp|Q8R4U7|LUZP1_MOUSE Leucine zipper protein 1 OS=Mus musculus OX=10090 GN=Luzp1 PE=1 SV=2	1	17	17	17	20.4	119.31	91363	103160	91116	55656	59402	54131	95213	56396.3	1.68828	-	0.000813104
Q9CPR1	Rwdd4	sp|Q9CPR1|RWDD4_MOUSE RWD domain-containing protein 4 OS=Mus musculus OX=10090 GN=Rwdd4 PE=2 SV=1	1	3	3	3	17.6	21.137	39515	101520	91496	45300	45713	46769	77510.3	45927.3	1.68767	-	0.17571
Q9D6S7	Mrrf	sp|Q9D6S7|RRFM_MOUSE Ribosome-recycling factor, mitochondrial OS=Mus musculus OX=10090 GN=Mrrf PE=1 SV=1	1	5	5	5	32.8	29.05	36490	112600	124000	48371	60909	52550	91030	53943.3	1.68751	-	0.25184
Q7TPD0	Ints3	sp|Q7TPD0|INT3_MOUSE Integrator complex subunit 3 OS=Mus musculus OX=10090 GN=Ints3 PE=1 SV=2	1	22	22	22	29.4	117.94	47951	102170	108380	42830	53436	56968	86167	51078	1.68697	-	0.148795
F6ZDS4	Tpr	sp|F6ZDS4|TPR_MOUSE Nucleoprotein TPR OS=Mus musculus OX=10090 GN=Tpr PE=1 SV=1	1	68	68	68	33.7	273.99	244790	601050	547070	266920	290180	269730	464303	275610	1.68464	-	0.16466
Q3TKY6	Cwc27	sp|Q3TKY6|CWC27_MOUSE Spliceosome-associated protein CWC27 homolog OS=Mus musculus OX=10090 GN=Cwc27 PE=1 SV=1	1	7	7	7	25.8	53.542	52227	62086	73122	36374	39261	35668	62478.3	37101	1.68401	-	0.0144123
Q80UW8	Polr2e	sp|Q80UW8|RPAB1_MOUSE DNA-directed RNA polymerases I, II, and III subunit RPABC1 OS=Mus musculus OX=10090 GN=Polr2e PE=1 SV=1	1	7	7	7	33.8	24.57	56720	117280	110850	55918	56371	56929	94950	56406	1.68333	-	0.115225
Q8BHG2	Czib	sp|Q8BHG2|CZIB_MOUSE CXXC motif containing zinc binding protein OS=Mus musculus OX=10090 GN=Czib PE=1 SV=1	1	3	3	3	25.6	18.02	19789	60780	61577	35014	23239	26204	47382	28152.3	1.68306	-	0.248353
Q80TV8	Clasp1	sp|Q80TV8|CLAP1_MOUSE CLIP-associating protein 1 OS=Mus musculus OX=10090 GN=Clasp1 PE=1 SV=2	1	17	17	13	15.2	169.23	37266	73482	67359	32382	35008	38529	59369	35306.3	1.68154	-	0.100968
O35841	Api5	sp|O35841|API5_MOUSE Apoptosis inhibitor 5 OS=Mus musculus OX=10090 GN=Api5 PE=1 SV=2	1	17	17	17	36.9	56.784	250250	546380	529780	270430	259070	259370	442137	262957	1.68141	-	0.135798
O09131;Q8K2Q2	Gsto1	sp|O09131|GSTO1_MOUSE Glutathione S-transferase omega-1 OS=Mus musculus OX=10090 GN=Gsto1 PE=1 SV=2	2	6	6	6	27.5	27.497	99352	252400	256390	148890	100010	112810	202714	120570	1.6813	-	0.201005
Q7TMR0	Prcp	sp|Q7TMR0|PCP_MOUSE Lysosomal Pro-X carboxypeptidase OS=Mus musculus OX=10090 GN=Prcp PE=1 SV=2	1	7	7	7	21.8	55.026	28210	65298	63880	30006	28009	35645	52462.7	31220	1.68042	-	0.160456
Q7JJ13	Brd2	sp|Q7JJ13|BRD2_MOUSE Bromodomain-containing protein 2 OS=Mus musculus OX=10090 GN=Brd2 PE=1 SV=1	1	15	15	12	26.2	88.066	25955	76830	70307	30693	34982	37404	57697.3	34359.7	1.67922	-	0.22084
Q9WUU7	Ctsz	sp|Q9WUU7|CATZ_MOUSE Cathepsin Z OS=Mus musculus OX=10090 GN=Ctsz PE=1 SV=1	1	10	10	10	43.8	33.996	516750	1341300	1035100	589040	545110	588910	964383	574353	1.67908	-	0.181009
Q60974	Ncor1	sp|Q60974|NCOR1_MOUSE Nuclear receptor corepressor 1 OS=Mus musculus OX=10090 GN=Ncor1 PE=1 SV=1	1	8	8	8	4.4	270.64	169790	139540	146210	100190	76170	95162	151847	90507.3	1.67773	-	0.00639531
Q8CEC6	Ppwd1	sp|Q8CEC6|PPWD1_MOUSE Peptidylprolyl isomerase domain and WD repeat-containing protein 1 OS=Mus musculus OX=10090 GN=Ppwd1 PE=1 SV=2	1	15	15	15	27.6	73.384	28866	62640	69120	34287	28928	32528	53542	31914.3	1.67768	-	0.160654
Q8R1F5	Hyi	sp|Q8R1F5|HYI_MOUSE Putative hydroxypyruvate isomerase OS=Mus musculus OX=10090 GN=Hyi PE=1 SV=2	1	6	6	6	30	30.448	38568	99248	89310	53711	37799	43957	75708.7	45155.7	1.67661	-	0.189547
O08795	Prkcsh	sp|O08795|GLU2B_MOUSE Glucosidase 2 subunit beta OS=Mus musculus OX=10090 GN=Prkcsh PE=1 SV=1	1	16	16	16	29.8	58.792	345660	594210	481860	279860	292060	276060	473910	282660	1.67661	-	0.0566595
Q3UXZ9	Kdm5a	sp|Q3UXZ9|KDM5A_MOUSE Lysine-specific demethylase 5A OS=Mus musculus OX=10090 GN=Kdm5a PE=1 SV=2	1	5	5	3	4.3	192.21		32850	19735	15260	15664	16158	26292.5	15694	1.67532	-	0.119201
P58468	Slx9	sp|P58468|SLX9_MOUSE Ribosome biogenesis protein SLX9 homolog OS=Mus musculus OX=10090 GN=Slx9 PE=1 SV=1	1	6	6	6	35.2	24.814	72227	120310	114490	56421	62390	64532	102342	61114.3	1.6746	-	0.0548357
O54916;Q80XA6	Reps1	sp|O54916|REPS1_MOUSE RalBP1-associated Eps domain-containing protein 1 OS=Mus musculus OX=10090 GN=Reps1 PE=1 SV=2	2	8	8	8	15	86.518	19565	36838	35735	18199	16877	19987	30712.7	18354.3	1.67332	-	0.0941837
P62627	Dynlrb1	sp|P62627|DLRB1_MOUSE Dynein light chain roadblock-type 1 OS=Mus musculus OX=10090 GN=Dynlrb1 PE=1 SV=3	1	5	5	5	83.3	10.99	167670	350090	339900	182390	152300	178180	285887	170957	1.67228	-	0.127578
Q6PCM2;Q8BND4	Ints6	sp|Q6PCM2|INT6_MOUSE Integrator complex subunit 6 OS=Mus musculus OX=10090 GN=Ints6 PE=1 SV=1	2	13	13	13	19.9	99.66	41117	70530	59046	35309	35445	31408	56897.7	34054	1.67081	-	0.0577149
Q9JHI7	Exosc9	sp|Q9JHI7|EXOS9_MOUSE Exosome complex component RRP45 OS=Mus musculus OX=10090 GN=Exosc9 PE=1 SV=1	1	7	7	7	20.8	48.936	92284	101750	143690	74230	55580	72417	112575	67409	1.67002	-	0.0554302
P24288	Bcat1	sp|P24288|BCAT1_MOUSE Branched-chain-amino-acid aminotransferase, cytosolic OS=Mus musculus OX=10090 GN=Bcat1 PE=1 SV=2	1	10	10	10	30.1	42.791	139000	347300	343840	190250	158540	148450	276713	165747	1.6695	-	0.188122
B8ZXI1	Qtrt2	sp|B8ZXI1|QTRT2_MOUSE Queuine tRNA-ribosyltransferase accessory subunit 2 OS=Mus musculus OX=10090 GN=Qtrt2 PE=1 SV=2	1	8	8	8	27.2	46.288	14908	53496	59648	32741	21362	22777	42684	25626.7	1.66561	-	0.303275
Q91Z96	Bmp2k	sp|Q91Z96|BMP2K_MOUSE BMP-2-inducible protein kinase OS=Mus musculus OX=10090 GN=Bmp2k PE=1 SV=1	1	6	6	6	9	126.18	13476	48183	48186	18940	23817	23228	36615	21995	1.6647	-	0.278565
Q7TSG2	Ctdp1	sp|Q7TSG2|CTDP1_MOUSE RNA polymerase II subunit A C-terminal domain phosphatase OS=Mus musculus OX=10090 GN=Ctdp1 PE=1 SV=1	1	12	12	12	21.8	104.55	32691	84535	78069	38663	39302	39425	65098.3	39130	1.66364	-	0.186616
Q9D4C5	Eaf1	sp|Q9D4C5|EAF1_MOUSE ELL-associated factor 1 OS=Mus musculus OX=10090 GN=Eaf1 PE=1 SV=2	1	4	4	4	21.6	28.967	27448	45795	40567	22563	23980	21872	37936.7	22805	1.66352	-	0.0511083
Q62384	Zpr1	sp|Q62384|ZPR1_MOUSE Zinc finger protein ZPR1 OS=Mus musculus OX=10090 GN=Zpr1 PE=1 SV=1	1	15	15	15	53.8	50.714	61288	174630	161400	92914	69556	76375	132439	79615	1.6635	-	0.220822
Q8JZM7	Cdc73	sp|Q8JZM7|CDC73_MOUSE Parafibromin OS=Mus musculus OX=10090 GN=Cdc73 PE=1 SV=1	1	9	9	9	17.7	60.576	35544	79003	82192	28534	45810	43929	65579.7	39424.3	1.66343	-	0.177668
Q922M3;O70479;Q8BGV7	Kctd10	sp|Q922M3|BACD3_MOUSE BTB/POZ domain-containing adapter for CUL3-mediated RhoA degradation protein 3 OS=Mus musculus OX=10090 GN=Kctd10 PE=1 SV=1	3	6	6	6	24.8	35.701	6603.7	29151	20665	11836	11138	10968	18806.6	11314	1.66224	-	0.318414
Q8VDY9	Caap1	sp|Q8VDY9|CAAP1_MOUSE Caspase activity and apoptosis inhibitor 1 OS=Mus musculus OX=10090 GN=Caap1 PE=1 SV=2	1	3	3	3	9.6	37.825		19769	10181	8716.5	9302.1		14975	9009.3	1.66217	-	0.340095
Q61136	Prpf4b	sp|Q61136|PRP4B_MOUSE Serine/threonine-protein kinase PRP4 homolog OS=Mus musculus OX=10090 GN=Prpf4b PE=1 SV=3	1	6	6	6	7.7	116.97	25291	42120	41016	20719	21566	22952	36142.3	21745.7	1.66205	-	0.0581813
O54825	Bysl	sp|O54825|BYST_MOUSE Bystin OS=Mus musculus OX=10090 GN=Bysl PE=1 SV=3	1	12	12	12	33	49.783	58585	94724	106280	48689	53980	53838	86529.7	52169	1.65864	-	0.0764373
Q8R317	Ubqln1	sp|Q8R317|UBQL1_MOUSE Ubiquilin-1 OS=Mus musculus OX=10090 GN=Ubqln1 PE=1 SV=1	1	10	8	7	28.9	61.976	152820	303040	318690	167340	144260	155450	258183	155683	1.65839	-	0.126786
Q8CI33	Cwf19l1	sp|Q8CI33|C19L1_MOUSE CWF19-like protein 1 OS=Mus musculus OX=10090 GN=Cwf19l1 PE=1 SV=2	1	11	11	11	25	60.193	37874	77849	71194	40694	33697	38361	62305.7	37584	1.65777	-	0.119884
Q00422	Gabpa	sp|Q00422|GABPA_MOUSE GA-binding protein alpha chain OS=Mus musculus OX=10090 GN=Gabpa PE=1 SV=2	1	7	7	7	23.1	51.344	28586	65469	55745	26497	29707	34161	49933.3	30121.7	1.65772	-	0.153258
Q61103	Dpf2	sp|Q61103|REQU_MOUSE Zinc finger protein ubi-d4 OS=Mus musculus OX=10090 GN=Dpf2 PE=1 SV=1	1	8	8	8	26.6	44.229	56840	125770	120220	57366	62258	63227	100943	60950.3	1.65616	-	0.145766
Q8K4F5	Abhd11	sp|Q8K4F5|ABHDB_MOUSE Protein ABHD11 OS=Mus musculus OX=10090 GN=Abhd11 PE=1 SV=1	1	4	4	4	21.8	33.56	14725	38733	44558	21860	20395	16989	32672	19748	1.65445	-	0.234586
P70671	Irf3	sp|P70671|IRF3_MOUSE Interferon regulatory factor 3 OS=Mus musculus OX=10090 GN=Irf3 PE=1 SV=1	1	5	5	5	16.7	46.852	45646	64723	71394	33623	32695	43733	60587.7	36683.7	1.65163	-	0.0479848
P17742	Ppia	sp|P17742|PPIA_MOUSE Peptidyl-prolyl cis-trans isomerase A OS=Mus musculus OX=10090 GN=Ppia PE=1 SV=2	1	13	13	13	71.3	17.971	4866200	8682400	8828000	4651400	4511900	4396300	7.45887e+06	4.51987e+06	1.65024	-	0.0864585
P62077	Timm8b	sp|P62077|TIM8B_MOUSE Mitochondrial import inner membrane translocase subunit Tim8 B OS=Mus musculus OX=10090 GN=Timm8b PE=1 SV=1	1	4	4	4	50.6	9.2864	45385	117110	108190	41402	59821	63033	90228.3	54752	1.64795	-	0.206485
P83870	Phf5a	sp|P83870|PHF5A_MOUSE PHD finger-like domain-containing protein 5A OS=Mus musculus OX=10090 GN=Phf5a PE=1 SV=1	1	5	5	5	54.5	12.405	124440	244630	217500	124400	108960	122680	195523	118680	1.64748	-	0.104518
Q91ZW2	Pofut1	sp|Q91ZW2|OFUT1_MOUSE GDP-fucose protein O-fucosyltransferase 1 OS=Mus musculus OX=10090 GN=Pofut1 PE=1 SV=1	1	6	6	6	23.7	44.688	33117	70273	63299	35061	31107	35038	55563	33735.3	1.64703	-	0.129975
O54941	Smarce1	sp|O54941|SMCE1_MOUSE SWI/SNF-related matrix-associated actin-dependent regulator of chromatin subfamily E member 1 OS=Mus musculus OX=10090 GN=Smarce1 PE=1 SV=1	1	13	12	12	38.2	46.638	47297	95798	98402	50362	50860	45555	80499	48925.7	1.64533	-	0.131723
Q8R326	Pspc1	sp|Q8R326|PSPC1_MOUSE Paraspeckle component 1 OS=Mus musculus OX=10090 GN=Pspc1 PE=1 SV=1	1	16	16	16	35.2	58.758	203690	176560	175130	122340	110940	104350	185127	112543	1.64494	-	0.00244311
Q9Z2U0;Q9CWH6	Psma7	sp|Q9Z2U0|PSA7_MOUSE Proteasome subunit alpha type-7 OS=Mus musculus OX=10090 GN=Psma7 PE=1 SV=1	2	14	14	14	56.5	27.855	448050	900630	1050400	562570	454960	441060	799693	486197	1.64479	-	0.165556
Q9CY58	Serbp1	sp|Q9CY58|PAIRB_MOUSE Plasminogen activator inhibitor 1 RNA-binding protein OS=Mus musculus OX=10090 GN=Serbp1 PE=1 SV=2	1	26	26	26	58.7	44.714	724740	1187500	1130700	629790	619090	603580	1.01431e+06	617487	1.64265	-	0.0530057
B1AVZ0	Uprt	sp|B1AVZ0|UPP_MOUSE Uracil phosphoribosyltransferase homolog OS=Mus musculus OX=10090 GN=Uprt PE=1 SV=1	1	4	4	4	23.5	34.278	94090		226760	127300	92452	73287	160425	97679.7	1.64236	-	0.325449
Q01768	Nme2	sp|Q01768|NDKB_MOUSE Nucleoside diphosphate kinase B OS=Mus musculus OX=10090 GN=Nme2 PE=1 SV=1	1	11	5	5	75	17.363	2196200	1672500	3556700	1860500	1503500	1157400	2.47513e+06	1.50713e+06	1.64228	-	0.180285
P63323	Rps12	sp|P63323|RS12_MOUSE 40S ribosomal protein S12 OS=Mus musculus OX=10090 GN=Rps12 PE=1 SV=2	1	6	6	6	42.4	14.525	827980	1999400	1736500	927810	963390	892140	1.52129e+06	927780	1.63971	-	0.170303
Q8C0M9	Asrgl1	sp|Q8C0M9|ASGL1_MOUSE Isoaspartyl peptidase/L-asparaginase OS=Mus musculus OX=10090 GN=Asrgl1 PE=1 SV=1	1	6	6	6	23	33.95	23286	53523	43260	21901	25953	25406	40023	24420	1.63894	-	0.156856
Q60520	Sin3a	sp|Q60520|SIN3A_MOUSE Paired amphipathic helix protein Sin3a OS=Mus musculus OX=10090 GN=Sin3a PE=1 SV=3	1	16	16	16	15.9	145.09	61325	102080	113100	52125	56798	59799	92168.3	56240.7	1.63882	-	0.0867714
Q61183;Q9WVP6;Q6PCL9	Papola	sp|Q61183|PAPOA_MOUSE Poly(A) polymerase alpha OS=Mus musculus OX=10090 GN=Papola PE=1 SV=4	3	15	15	15	28.6	82.308	30896	80899	76225	38583	36613	39721	62673.3	38305.7	1.63614	-	0.201785
Q5NC05	Ttf2	sp|Q5NC05|TTF2_MOUSE Transcription termination factor 2 OS=Mus musculus OX=10090 GN=Ttf2 PE=1 SV=2	1	3	3	3	3	125.53		17732	21553	11706	12306		19642.5	12006	1.63606	-	0.0585568
Q5SUF2	Luc7l3	sp|Q5SUF2|LC7L3_MOUSE Luc7-like protein 3 OS=Mus musculus OX=10090 GN=Luc7l3 PE=1 SV=1	1	11	11	11	31.2	51.45	206150	327660	338080	160140	193410	179630	290630	177727	1.63526	-	0.0600803
Q61074	Ppm1g	sp|Q61074|PPM1G_MOUSE Protein phosphatase 1G OS=Mus musculus OX=10090 GN=Ppm1g PE=1 SV=3	1	17	17	17	43.2	58.727	123720	283120	286980	157510	136560	130530	231273	141533	1.63406	-	0.174401
Q62504	Spen	sp|Q62504|MINT_MOUSE Msx2-interacting protein OS=Mus musculus OX=10090 GN=Spen PE=1 SV=2	1	7	7	7	2.5	398.75	17848	31707	25623	11846	16832	17350	25059.3	15342.7	1.63331	-	0.0906554
Q8VBV3	Exosc2	sp|Q8VBV3|EXOS2_MOUSE Exosome complex component RRP4 OS=Mus musculus OX=10090 GN=Exosc2 PE=1 SV=1	1	4	4	4	18.4	32.631	39888	72885	71576	42214	31516	39338	61449.7	37689.3	1.63043	-	0.102279
P57725	Samsn1	sp|P57725|SAMN1_MOUSE SAM domain-containing protein SAMSN-1 OS=Mus musculus OX=10090 GN=Samsn1 PE=1 SV=2	1	10	9	9	42.7	41.601	52821	85643	77269	44148	49287	39010	71911	44148.3	1.62885	-	0.0541107
O70251	Eef1b	sp|O70251|EF1B_MOUSE Elongation factor 1-beta OS=Mus musculus OX=10090 GN=Eef1b PE=1 SV=5	1	9	7	7	53.8	24.693	1494500	3727500	3379300	2252500	1486600	1541800	2867100	1760300	1.62876	-	0.207147
B2RY56	Rbm25	sp|B2RY56|RBM25_MOUSE RNA-binding protein 25 OS=Mus musculus OX=10090 GN=Rbm25 PE=1 SV=2	1	22	22	22	29.4	99.551	149020	225670	246190	129490	131630	120120	206960	127080	1.62858	-	0.0550941
Q8BYN3	Itpk1	sp|Q8BYN3|ITPK1_MOUSE Inositol-tetrakisphosphate 1-kinase OS=Mus musculus OX=10090 GN=Itpk1 PE=2 SV=1	1	4	4	4	16.9	46.145	41660	27621	34084	21132	24466	17899	34455	21165.7	1.62787	-	0.0412398
Q921I2	Klhdc4	sp|Q921I2|KLDC4_MOUSE Kelch domain-containing protein 4 OS=Mus musculus OX=10090 GN=Klhdc4 PE=2 SV=2	1	13	13	13	26.9	64.86	44998	82721	91997	47378	38200	49464	73238.7	45014	1.62702	-	0.128847
Q6P5G6	Ubxn7	sp|Q6P5G6|UBXN7_MOUSE UBX domain-containing protein 7 OS=Mus musculus OX=10090 GN=Ubxn7 PE=1 SV=2	1	6	6	6	18	52.164	84313	111650	138430	68057	60256	77429	111464	68580.7	1.6253	-	0.0590413
Q8BNW9	Kbtbd11	sp|Q8BNW9|KBTBB_MOUSE Kelch repeat and BTB domain-containing protein 11 OS=Mus musculus OX=10090 GN=Kbtbd11 PE=1 SV=3	1	4	4	4	8.5	67.945		18130	29530	19402	9922.8		23830	14662.4	1.62525	-	0.341724
Q3U319	Rnf40	sp|Q3U319|BRE1B_MOUSE E3 ubiquitin-protein ligase BRE1B OS=Mus musculus OX=10090 GN=Rnf40 PE=1 SV=2	1	17	17	15	22.3	113.97	33448	99349	90051	43174	43526	50576	74282.7	45758.7	1.62336	-	0.240912
Q8QZY9	Sf3b4	sp|Q8QZY9|SF3B4_MOUSE Splicing factor 3B subunit 4 OS=Mus musculus OX=10090 GN=Sf3b4 PE=1 SV=1	1	4	4	4	16	44.355	213940	152390	323200	142710	141900	140330	229843	141647	1.62265	-	0.152205
E9PYH6;Q8CFT2	Setd1a	sp|E9PYH6|SET1A_MOUSE Histone-lysine N-methyltransferase SETD1A OS=Mus musculus OX=10090 GN=Setd1a PE=1 SV=1	2	9	9	9	7.4	186.06	19016	45077	38277	18679	20754	23704	34123.3	21045.7	1.62139	-	0.174872
Q80W00	Ppp1r10	sp|Q80W00|PP1RA_MOUSE Serine/threonine-protein phosphatase 1 regulatory subunit 10 OS=Mus musculus OX=10090 GN=Ppp1r10 PE=1 SV=1	1	8	8	8	10.8	94.371	49924	89002	83162	43620	45489	47893	74029.3	45667.3	1.62106	-	0.0812664
Q80V86	Ints8	sp|Q80V86|INT8_MOUSE Integrator complex subunit 8 OS=Mus musculus OX=10090 GN=Ints8 PE=1 SV=1	1	4	4	4	4.5	113.35	11909	18691	20034	8656.5		12193	16878	10424.8	1.61903	-	0.162734
P57776	Eef1d	sp|P57776|EF1D_MOUSE Elongation factor 1-delta OS=Mus musculus OX=10090 GN=Eef1d PE=1 SV=3	1	14	14	12	67.3	31.293	688800	1643800	1420000	797450	757120	764980	1.25087e+06	773183	1.61781	-	0.173264
Q924M7	Mpi	sp|Q924M7|MPI_MOUSE Mannose-6-phosphate isomerase OS=Mus musculus OX=10090 GN=Mpi PE=1 SV=1	1	5	5	5	17.3	46.575	22998	80904	85413	51480	25246	40372	63105	39032.7	1.61672	-	0.325272
Q9DAU1	Cnpy3	sp|Q9DAU1|CNPY3_MOUSE Protein canopy homolog 3 OS=Mus musculus OX=10090 GN=Cnpy3 PE=1 SV=1	1	7	7	7	28.3	30.537	83821	136380	114750	68879	75127	63250	111650	69085.3	1.61612	-	0.0528301
Q9CWR1	Wdr73	sp|Q9CWR1|WDR73_MOUSE WD repeat-containing protein 73 OS=Mus musculus OX=10090 GN=Wdr73 PE=1 SV=1	1	2	2	2	7.5	40.856		26742	19654	14727	13996		23198	14361.5	1.61529	-	0.131297
Q9JII5	Dazap1	sp|Q9JII5|DAZP1_MOUSE DAZ-associated protein 1 OS=Mus musculus OX=10090 GN=Dazap1 PE=1 SV=2	1	9	9	9	27.1	43.214	242990	430980	498750	248060	251780	226650	390907	242163	1.61423	-	0.125209
Q811J3	Ireb2	sp|Q811J3|IREB2_MOUSE Iron-responsive element-binding protein 2 OS=Mus musculus OX=10090 GN=Ireb2 PE=1 SV=2	1	8	8	8	11.8	104.92	54135	106370	90642	54488	44010	57123	83715.7	51873.7	1.61384	-	0.117124
Q8CFI7	Polr2b	sp|Q8CFI7|RPB2_MOUSE DNA-directed RNA polymerase II subunit RPB2 OS=Mus musculus OX=10090 GN=Polr2b PE=1 SV=2	1	31	31	31	32.3	133.91	84485	212720	213230	101710	99753	114920	170145	105461	1.61335	-	0.207757
Q91X20	Ash2l	sp|Q91X20|ASH2L_MOUSE Set1/Ash2 histone methyltransferase complex subunit ASH2 OS=Mus musculus OX=10090 GN=Ash2l PE=1 SV=1	1	9	9	9	18	68.249	37564	87648	79613	46018	36920	44081	68275	42339.7	1.61255	-	0.175489
Q8CHP8	Pgp	sp|Q8CHP8|PGP_MOUSE Glycerol-3-phosphate phosphatase OS=Mus musculus OX=10090 GN=Pgp PE=1 SV=1	1	8	8	8	34	34.54	99400	175220	152780	111740	72598	80802	142467	88380	1.61198	-	0.100745
Q62422	Ostf1	sp|Q62422|OSTF1_MOUSE Osteoclast-stimulating factor 1 OS=Mus musculus OX=10090 GN=Ostf1 PE=1 SV=2	1	8	8	8	49.8	23.782	425580	895790	744760	460310	399950	421590	688710	427283	1.61183	-	0.134665
P61759	Vbp1	sp|P61759|PFD3_MOUSE Prefoldin subunit 3 OS=Mus musculus OX=10090 GN=Vbp1 PE=1 SV=2	1	6	6	6	38.8	22.435	79486	192260	183130	89330	95497	97423	151625	94083.3	1.61161	-	0.187603
Q9ERR1;Q9CZA6	Ndel1; Nde1	sp|Q9ERR1|NDEL1_MOUSE Nuclear distribution protein nudE-like 1 OS=Mus musculus OX=10090 GN=Ndel1 PE=1 SV=2;sp|Q9CZA6|NDE1_MOUSE Nuclear distribution protein nudE homolog 1 OS=Mus musculus OX=10090 GN=Nde1 PE=1 SV=1	2	2	2	2	6.7	38.365	26653	47422	55686	30468	23251		43253.7	26859.5	1.61037	-	0.248233
P62075	Timm13	sp|P62075|TIM13_MOUSE Mitochondrial import inner membrane translocase subunit Tim13 OS=Mus musculus OX=10090 GN=Timm13 PE=1 SV=1	1	7	7	7	77.9	10.458	280910	597970	484810	247950	294540	304650	454563	282380	1.60976	-	0.14221
Q9D3U0	Pus10	sp|Q9D3U0|PUS10_MOUSE tRNA pseudouridine synthase Pus10 OS=Mus musculus OX=10090 GN=Pus10 PE=1 SV=1	1	6	6	6	14.6	59.71	16587	41164	34588	17883	20543	18943	30779.7	19123	1.60956	-	0.189678
Q9Z2N8;Q99MR0	Actl6a	sp|Q9Z2N8|ACL6A_MOUSE Actin-like protein 6A OS=Mus musculus OX=10090 GN=Actl6a PE=1 SV=2	2	11	11	11	35.4	47.447	78609	172990	152310	86970	81722	82329	134636	83673.7	1.60906	-	0.150334
P56183	Rrp1	sp|P56183|RRP1_MOUSE Ribosomal RNA processing protein 1 homolog A OS=Mus musculus OX=10090 GN=Rrp1 PE=1 SV=2	1	4	4	4	10.9	54.776	20583	35493	30914	14975	18591	20506	28996.7	18024	1.60878	-	0.079776
Q8BVU5	Nudt9	sp|Q8BVU5|NUDT9_MOUSE ADP-ribose pyrophosphatase, mitochondrial OS=Mus musculus OX=10090 GN=Nudt9 PE=1 SV=1	1	5	5	5	16.9	38.604	6826.7	29810	28173	13382	15007	11898	21603.2	13429	1.6087	-	0.3346
Q9DAR7	Dcps	sp|Q9DAR7|DCPS_MOUSE m7GpppX diphosphatase OS=Mus musculus OX=10090 GN=Dcps PE=1 SV=1	1	12	12	12	46.7	38.988	102370	231160	271320	159740	106110	110230	201617	125360	1.6083	-	0.229288
P97823	Lypla1	sp|P97823|LYPA1_MOUSE Acyl-protein thioesterase 1 OS=Mus musculus OX=10090 GN=Lypla1 PE=1 SV=1	1	3	3	3	18.3	24.687	125550	287630	151800	152840	69997	128510	188327	117116	1.60804	-	0.271833
P61089;Q9CQ37	Ube2n	sp|P61089|UBE2N_MOUSE Ubiquitin-conjugating enzyme E2 N OS=Mus musculus OX=10090 GN=Ube2n PE=1 SV=1	2	7	7	7	53.3	17.138	388720	851730	770880	472290	369570	409380	670443	417080	1.60747	-	0.157426
Q8BGB5	Limd2	sp|Q8BGB5|LIMD2_MOUSE LIM domain-containing protein 2 OS=Mus musculus OX=10090 GN=Limd2 PE=1 SV=1	1	2	2	2	21.9	14.237	55117	190880	187780	87309	88071	94816	144592	90065.3	1.60542	-	0.290549
Q921X9	Pdia5	sp|Q921X9|PDIA5_MOUSE Protein disulfide-isomerase A5 OS=Mus musculus OX=10090 GN=Pdia5 PE=1 SV=1	1	13	13	13	28.6	59.266	33233	55188	49968	26496	29328	30391	46129.7	28738.3	1.60516	-	0.060894
P27661	H2ax	sp|P27661|H2AX_MOUSE Histone H2AX OS=Mus musculus OX=10090 GN=H2ax PE=1 SV=2	1	5	1	0	32.2	15.142	1982400	82613	415560	782710	610250	153210	826858	515390	1.60433	-	0.639225
Q99KB8	Hagh	sp|Q99KB8|GLO2_MOUSE Hydroxyacylglutathione hydrolase, mitochondrial OS=Mus musculus OX=10090 GN=Hagh PE=1 SV=2	1	6	6	6	24.3	34.084	62953	146340	129610	82072	63394	65912	112968	70459.3	1.6033	-	0.179147
P62897;CON__P62894;P00015	Cycs	sp|P62897|CYC_MOUSE Cytochrome c, somatic OS=Mus musculus OX=10090 GN=Cycs PE=1 SV=2	3	6	6	6	55.2	11.605	332070	640620	591680	294060	319230	362430	521457	325240	1.6033	-	0.115286
P57759	Erp29	sp|P57759|ERP29_MOUSE Endoplasmic reticulum resident protein 29 OS=Mus musculus OX=10090 GN=Erp29 PE=1 SV=2	1	11	11	11	48.5	28.823	1069300	1442500	1503200	804880	856180	844000	1.33833e+06	835020	1.60276	-	0.0210854
Q8R2E9	Ero1b	sp|Q8R2E9|ERO1B_MOUSE ERO1-like protein beta OS=Mus musculus OX=10090 GN=Ero1b PE=1 SV=1	1	8	7	7	20.3	53.517	28763	56668	58050	28843	31960	28807	47827	29870	1.60117	-	0.134671
Q8VBV7	Cops8	sp|Q8VBV7|CSN8_MOUSE COP9 signalosome complex subunit 8 OS=Mus musculus OX=10090 GN=Cops8 PE=1 SV=1	1	4	4	4	30.1	23.255	97064	238090	199450	129630	90146	114120	178201	111299	1.60111	-	0.199816
Q9R0Q4	Morf4l2	sp|Q9R0Q4|MO4L2_MOUSE Mortality factor 4-like protein 2 OS=Mus musculus OX=10090 GN=Morf4l2 PE=1 SV=1	1	3	3	3	12.2	32.183		67267	44288	37489	30357	36676	55777.5	34840.7	1.60093	-	0.103573
Q9QZM0	Ubqln2	sp|Q9QZM0|UBQL2_MOUSE Ubiquilin-2 OS=Mus musculus OX=10090 GN=Ubqln2 PE=1 SV=2	1	9	6	6	22.3	67.35	68340	183230	165770	83695	88731	88843	139113	87089.7	1.59736	-	0.219668
P24369	Ppib	sp|P24369|PPIB_MOUSE Peptidyl-prolyl cis-trans isomerase B OS=Mus musculus OX=10090 GN=Ppib PE=1 SV=2	1	13	13	13	54.6	23.713	1086400	1701600	1545800	888470	900200	925640	1444600	904770	1.59665	-	0.0433207
Q9DBB4	Naa16	sp|Q9DBB4|NAA16_MOUSE N-alpha-acetyltransferase 16, NatA auxiliary subunit OS=Mus musculus OX=10090 GN=Naa16 PE=2 SV=1	1	8	3	3	10.2	101.28	24301	22961	63535	23081	23351	22985	36932.3	23139	1.59611	-	0.358509
P22777	Serpine1	sp|P22777|PAI1_MOUSE Plasminogen activator inhibitor 1 OS=Mus musculus OX=10090 GN=Serpine1 PE=1 SV=1	1	15	15	15	45.5	45.17	220440	139160	120150	107690	92840	100220	159917	100250	1.59518	-	0.127056
P63101	Ywhaz	sp|P63101|1433Z_MOUSE 14-3-3 protein zeta/delta OS=Mus musculus OX=10090 GN=Ywhaz PE=1 SV=1	1	19	14	13	75.9	27.771	2151500	3978900	3591100	2265100	1885200	1947800	3240500	2032700	1.59419	-	0.100695
Q9DBR0	Akap8	sp|Q9DBR0|AKAP8_MOUSE A-kinase anchor protein 8 OS=Mus musculus OX=10090 GN=Akap8 PE=1 SV=1	1	11	11	10	23.1	76.293	77577	178410	155160	86438	82462	89265	137049	86055	1.59257	-	0.170378
Q8K2A7	Ints10	sp|Q8K2A7|INT10_MOUSE Integrator complex subunit 10 OS=Mus musculus OX=10090 GN=Ints10 PE=1 SV=3	1	4	4	4	6.3	82.019	10093	16319	12797		9409.7	7030.2	13069.7	8219.95	1.58999	-	0.146629
P61961	Ufm1	sp|P61961|UFM1_MOUSE Ubiquitin-fold modifier 1 OS=Mus musculus OX=10090 GN=Ufm1 PE=1 SV=1	1	4	4	4	68.2	9.1175	229230	502850	459610	291490	145420	312760	397230	249890	1.58962	-	0.214231
Q3TCN2	Plbd2	sp|Q3TCN2|PLBL2_MOUSE Putative phospholipase B-like 2 OS=Mus musculus OX=10090 GN=Plbd2 PE=1 SV=2	1	7	7	7	18.2	66.289	35558	41523	53144	28063	28003	25893	43408.3	27319.7	1.5889	-	0.0366967
B2RWS6	Ep300	sp|B2RWS6|EP300_MOUSE Histone acetyltransferase p300 OS=Mus musculus OX=10090 GN=Ep300 PE=1 SV=2	1	11	11	6	5.6	263.3	21024	34275	36812	17371	18704	21912	30703.7	19329	1.58848	-	0.0885816
P30416	Fkbp4	sp|P30416|FKBP4_MOUSE Peptidyl-prolyl cis-trans isomerase FKBP4 OS=Mus musculus OX=10090 GN=Fkbp4 PE=1 SV=5	1	32	32	32	65.7	51.572	201630	485340	463510	251760	240480	232210	383493	241483	1.58807	-	0.194925
Q8BVQ5	Ppme1	sp|Q8BVQ5|PPME1_MOUSE Protein phosphatase methylesterase 1 OS=Mus musculus OX=10090 GN=Ppme1 PE=1 SV=5	1	12	12	12	42.5	42.256	190550	284250	247360	168290	119830	166700	240720	151607	1.58779	-	0.0476034
Q8VCI5	Pex19	sp|Q8VCI5|PEX19_MOUSE Peroxisomal biogenesis factor 19 OS=Mus musculus OX=10090 GN=Pex19 PE=1 SV=1	1	6	6	6	32.4	32.733	34939	86321	72724	38862	38245	45104	64661.3	40737	1.58729	-	0.19819
Q9CQT2	Rbm7	sp|Q9CQT2|RBM7_MOUSE RNA-binding protein 7 OS=Mus musculus OX=10090 GN=Rbm7 PE=1 SV=1	1	7	7	7	38.9	30.148	23047	60898	62906	30362	28121	34120	48950.3	30867.7	1.58581	-	0.23907
Q3TXU5	Dhps	sp|Q3TXU5|DHYS_MOUSE Deoxyhypusine synthase OS=Mus musculus OX=10090 GN=Dhps PE=1 SV=2	1	6	6	6	21.1	40.642	28654	55258	61583	28899	30696	32241	48498.3	30612	1.58429	-	0.152356
P70697	Urod	sp|P70697|DCUP_MOUSE Uroporphyrinogen decarboxylase OS=Mus musculus OX=10090 GN=Urod PE=1 SV=2	1	5	5	5	19.9	40.691	28900	44834	49444	26728	25140		41059.3	25934	1.58322	-	0.157094
Q99J36	Thumpd1	sp|Q99J36|THUM1_MOUSE THUMP domain-containing protein 1 OS=Mus musculus OX=10090 GN=Thumpd1 PE=1 SV=1	1	8	8	8	31.7	38.884	53989	154140	136710	85678	61135	71309	114946	72707.3	1.58095	-	0.253562
Q9D0T1	Snu13	sp|Q9D0T1|NH2L1_MOUSE NHP2-like protein 1 OS=Mus musculus OX=10090 GN=Snu13 PE=1 SV=4	1	8	8	8	53.1	14.173	534170	838080	820750	433950	547120	406100	731000	462390	1.58092	-	0.0669655
Q9D2M8	Ube2v2	sp|Q9D2M8|UB2V2_MOUSE Ubiquitin-conjugating enzyme E2 variant 2 OS=Mus musculus OX=10090 GN=Ube2v2 PE=1 SV=4	1	8	8	3	57.2	16.367	332660	690660	700620	412570	351480	326660	574647	363570	1.58057	-	0.163109
Q9CX00	Ist1	sp|Q9CX00|IST1_MOUSE IST1 homolog OS=Mus musculus OX=10090 GN=Ist1 PE=1 SV=1	1	8	8	8	21	39.468	50683	105730	91093	50849	51372	54377	82502	52199.3	1.58052	-	0.140121
P47934	Crat	sp|P47934|CACP_MOUSE Carnitine O-acetyltransferase OS=Mus musculus OX=10090 GN=Crat PE=1 SV=3	1	6	6	6	10.7	70.839	8453.8	28892	17436	10679	12138	11856	18260.6	11557.7	1.57996	-	0.321606
Q9QY24	Zbp1	sp|Q9QY24|ZBP1_MOUSE Z-DNA-binding protein 1 OS=Mus musculus OX=10090 GN=Zbp1 PE=1 SV=1	1	12	12	12	44.5	44.331	129250	320720	251380	145050	149060	150390	233783	148167	1.57784	-	0.200972
Q9Z2Y8	Plpbp	sp|Q9Z2Y8|PLPHP_MOUSE Pyridoxal phosphate homeostasis protein OS=Mus musculus OX=10090 GN=Plpbp PE=1 SV=1	1	8	8	8	37.2	30.048	53906	120330	123480	69868	61645	57176	99238.7	62896.3	1.57781	-	0.189037
P70297	Stam	sp|P70297|STAM1_MOUSE Signal transducing adapter molecule 1 OS=Mus musculus OX=10090 GN=Stam PE=1 SV=3	1	7	5	5	17.7	59.771	23705	75878	62225	34541	33082	34941	53936	34188	1.57763	-	0.275073
Q9CYZ2	Tpd52l2	sp|Q9CYZ2|TPD54_MOUSE Tumor protein D54 OS=Mus musculus OX=10090 GN=Tpd52l2 PE=1 SV=1	1	10	10	10	51.4	24.043	94571	203760	179320	108940	100250	93848	159217	101013	1.57621	-	0.156085
Q8BJU0	Sgta	sp|Q8BJU0|SGTA_MOUSE Small glutamine-rich tetratricopeptide repeat-containing protein alpha OS=Mus musculus OX=10090 GN=Sgta PE=1 SV=2	1	8	8	8	27.3	34.322	124210	262260	235680	127210	133900	133660	207383	131590	1.57598	-	0.14797
Q8VE80	Thoc3	sp|Q8VE80|THOC3_MOUSE THO complex subunit 3 OS=Mus musculus OX=10090 GN=Thoc3 PE=2 SV=1	1	4	4	4	15.1	38.737	56711	78995	84135	47709	48322	43556	73280.3	46529	1.57494	-	0.0352081
Q9WVM3	Anapc7	sp|Q9WVM3|APC7_MOUSE Anaphase-promoting complex subunit 7 OS=Mus musculus OX=10090 GN=Anapc7 PE=1 SV=3	1	7	7	7	15.2	63.02	6542.3	26848	24630	11974	10174	14702	19340.1	12283.3	1.5745	-	0.342879
O88544	Cops4	sp|O88544|CSN4_MOUSE COP9 signalosome complex subunit 4 OS=Mus musculus OX=10090 GN=Cops4 PE=1 SV=1	1	19	19	19	62.3	46.284	103580	259250	232390	138330	112960	127030	198407	126107	1.57332	-	0.211059
Q9D1E6	Tbcb	sp|Q9D1E6|TBCB_MOUSE Tubulin-folding cofactor B OS=Mus musculus OX=10090 GN=Tbcb PE=1 SV=2	1	9	9	9	34.8	27.385	139450	306300	272600	160790	153870	141990	239450	152217	1.57309	-	0.163837
Q9CRA8	Exosc5	sp|Q9CRA8|EXOS5_MOUSE Exosome complex component RRP46 OS=Mus musculus OX=10090 GN=Exosc5 PE=1 SV=1	1	8	8	8	46	25.194	28408	51436	57827	28961	27574	31007	45890.3	29180.7	1.57263	-	0.136581
Q9CZ04	Cops7a	sp|Q9CZ04|CSN7A_MOUSE COP9 signalosome complex subunit 7a OS=Mus musculus OX=10090 GN=Cops7a PE=1 SV=2	1	8	8	8	35.6	30.224	55180	149110	147460	79856	64180	79639	117250	74558.3	1.57259	-	0.246421
Q9CWI3	Bccip	sp|Q9CWI3|BCCIP_MOUSE BRCA2 and CDKN1A-interacting protein OS=Mus musculus OX=10090 GN=Bccip PE=1 SV=1	1	9	9	9	33.5	35.942	30917	98560	108260	51339	48247	51595	79245.7	50393.7	1.57253	-	0.301647
Q8BX09	Rbbp5	sp|Q8BX09|RBBP5_MOUSE Retinoblastoma-binding protein 5 OS=Mus musculus OX=10090 GN=Rbbp5 PE=1 SV=2	1	6	6	6	16.7	59.097		44136	55981	31325	32361		50058.5	31843	1.57204	-	0.0920501
P70122	Sbds	sp|P70122|SBDS_MOUSE Ribosome maturation protein SBDS OS=Mus musculus OX=10090 GN=Sbds PE=1 SV=4	1	15	15	15	60	28.78	69357	149270	147820	84902	76170	72127	122149	77733	1.57139	-	0.171129
Q60739	Bag1	sp|Q60739|BAG1_MOUSE BAG family molecular chaperone regulator 1 OS=Mus musculus OX=10090 GN=Bag1 PE=1 SV=3	1	8	8	8	26.5	39.74	32801	77408	75533	39923	37086	41199	61914	39402.7	1.57131	-	0.198388
O88796	Rpp30	sp|O88796|RPP30_MOUSE Ribonuclease P protein subunit p30 OS=Mus musculus OX=10090 GN=Rpp30 PE=1 SV=1	1	10	10	10	51.9	29.473	53225	78666	98579	47388	46400	52943	76823.3	48910.3	1.5707	-	0.10347
Q9EQS3	Mycbp	sp|Q9EQS3|MYCBP_MOUSE c-Myc-binding protein OS=Mus musculus OX=10090 GN=Mycbp PE=1 SV=5	1	5	5	5	63.1	11.97	78450	120290	170610	69796	66412	99466	123117	78558	1.56721	-	0.194684
Q64727	Vcl	sp|Q64727|VINC_MOUSE Vinculin OS=Mus musculus OX=10090 GN=Vcl PE=1 SV=4	1	29	29	29	36.9	116.72	102260	227810	186010	126160	94787	108410	172027	109786	1.56693	-	0.176892
Q9CZU3	Mtrex	sp|Q9CZU3|MTREX_MOUSE Exosome RNA helicase MTR4 OS=Mus musculus OX=10090 GN=Mtrex PE=1 SV=1	1	26	26	25	31.2	117.64	51929	131590	126640	64737	64519	68688	103386	65981.3	1.5669	-	0.220771
Q60631	Grb2	sp|Q60631|GRB2_MOUSE Growth factor receptor-bound protein 2 OS=Mus musculus OX=10090 GN=Grb2 PE=1 SV=1	1	11	11	11	50.7	25.238	228730	368580	333870	202930	190480	201030	310393	198147	1.56648	-	0.0564759
P21956	Mfge8	sp|P21956|MFGM_MOUSE Lactadherin OS=Mus musculus OX=10090 GN=Mfge8 PE=1 SV=3	1	12	12	12	35.2	51.24	51545	91193	79159	48482	48403	44817	73965.7	47234	1.56594	-	0.0861344
Q9DBR7	Ppp1r12a	sp|Q9DBR7|MYPT1_MOUSE Protein phosphatase 1 regulatory subunit 12A OS=Mus musculus OX=10090 GN=Ppp1r12a PE=1 SV=2	1	22	22	21	24	114.99	87245	136290	124980	71640	82203	68820	116172	74221	1.56521	-	0.0525392
Q8BGT7	Smndc1	sp|Q8BGT7|SPF30_MOUSE Survival of motor neuron-related-splicing factor 30 OS=Mus musculus OX=10090 GN=Smndc1 PE=1 SV=1	1	6	6	6	43.3	26.753	237520	720120	533990	304150	332530	316490	497210	317723	1.56491	-	0.271301
Q56A08	Gpkow	sp|Q56A08|GPKOW_MOUSE G-patch domain and KOW motifs-containing protein OS=Mus musculus OX=10090 GN=Gpkow PE=1 SV=2	1	9	9	9	26.4	53.831	142210	222460	247020	138130	126330	126540	203897	130333	1.56442	-	0.0823028
Q61122	Nab1	sp|Q61122|NAB1_MOUSE NGFI-A-binding protein 1 OS=Mus musculus OX=10090 GN=Nab1 PE=1 SV=2	1	3	2	2	7.8	54.009		45520	38824	25895	28025		42172	26960	1.56424	-	0.0494201
Q9ER72	Cars1	sp|Q9ER72|SYCC_MOUSE Cysteine--tRNA ligase, cytoplasmic OS=Mus musculus OX=10090 GN=Cars1 PE=1 SV=2	1	43	43	43	58.5	94.859	186120	412470	362190	225330	183770	205770	320260	204957	1.56257	-	0.173242
Q9R1P4	Psma1	sp|Q9R1P4|PSA1_MOUSE Proteasome subunit alpha type-1 OS=Mus musculus OX=10090 GN=Psma1 PE=1 SV=1	1	17	17	17	70.3	29.546	478390	1071200	1176700	651780	533670	560010	908763	581820	1.56193	-	0.211881
Q63810	Ppp3r1	sp|Q63810|CANB1_MOUSE Calcineurin subunit B type 1 OS=Mus musculus OX=10090 GN=Ppp3r1 PE=1 SV=3	1	5	5	5	39.4	19.3	31799	55997	64271	28266	38386	30734	50689	32462	1.56149	-	0.148704
Q8CI08	Slain2	sp|Q8CI08|SLAI2_MOUSE SLAIN motif-containing protein 2 OS=Mus musculus OX=10090 GN=Slain2 PE=1 SV=2	1	7	7	7	16.7	62.377	33616	53893	43223	28282	26253	29300	43577.3	27945	1.5594	-	0.0576581
Q80XC2	Trmt61a	sp|Q80XC2|TRM61_MOUSE tRNA (adenine(58)-N(1))-methyltransferase catalytic subunit TRMT61A OS=Mus musculus OX=10090 GN=Trmt61a PE=1 SV=1	1	6	6	6	29.3	31.639	39378	72605	73502	39926	37390	41744	61828.3	39686.7	1.55791	-	0.121607
A2AIV8	Card9	sp|A2AIV8|CARD9_MOUSE Caspase recruitment domain-containing protein 9 OS=Mus musculus OX=10090 GN=Card9 PE=1 SV=1	1	13	13	13	31.2	62.461	44185	113820	103710	54253	55839	58203	87238.3	56098.3	1.5551	-	0.225551
P10518	Alad	sp|P10518|HEM2_MOUSE Delta-aminolevulinic acid dehydratase OS=Mus musculus OX=10090 GN=Alad PE=1 SV=1	1	12	12	12	49.4	36.023	71234	173480	189220	116210	80011	83283	144645	93168	1.55251	-	0.254758
P17751	Tpi1	sp|P17751|TPIS_MOUSE Triosephosphate isomerase OS=Mus musculus OX=10090 GN=Tpi1 PE=1 SV=5	1	13	13	13	65.5	26.712	2317100	4611400	4135000	2871000	2025900	2230000	3.68783e+06	2.37563e+06	1.55236	-	0.152533
P52432	Polr1c	sp|P52432|RPAC1_MOUSE DNA-directed RNA polymerases I and III subunit RPAC1 OS=Mus musculus OX=10090 GN=Polr1c PE=1 SV=3	1	6	6	6	23.1	39.106	45897	118750	114680	53327	58041	68599	93109	59989	1.5521	-	0.24072
Q8VHR5	Gatad2b	sp|Q8VHR5|P66B_MOUSE Transcriptional repressor p66-beta OS=Mus musculus OX=10090 GN=Gatad2b PE=1 SV=1	1	16	16	16	40.1	65.41	74231	170320	139050	78598	76501	92261	127867	82453.3	1.55078	-	0.189034
Q3UC65	Rsrp1	sp|Q3UC65|RSRP1_MOUSE Arginine/serine-rich protein 1 OS=Mus musculus OX=10090 GN=Rsrp1 PE=1 SV=1	1	3	3	3	12.8	34.539	1052900	459590	287510	445050	501760	214130	600000	386980	1.55047	-	0.438728
Q8BMQ2	Gtf3c4	sp|Q8BMQ2|TF3C4_MOUSE General transcription factor 3C polypeptide 4 OS=Mus musculus OX=10090 GN=Gtf3c4 PE=1 SV=2	1	8	8	8	12.4	91.612	13279	33790	22734	16448	13904	14689	23267.7	15013.7	1.54977	-	0.239269
Q9ER69	Wtap	sp|Q9ER69|FL2D_MOUSE Pre-mRNA-splicing regulator WTAP OS=Mus musculus OX=10090 GN=Wtap PE=1 SV=3	1	8	8	8	27.5	44.176	57602	82868	79284	47677	48022	46180	73251.3	47293	1.54888	-	0.0304873
Q6NVE8	Wdr44	sp|Q6NVE8|WDR44_MOUSE WD repeat-containing protein 44 OS=Mus musculus OX=10090 GN=Wdr44 PE=1 SV=1	1	6	6	6	10.9	101.55	9397.4	46631	34817	20142	16215	22308	30281.8	19555	1.54855	-	0.389691
Q6PE15	Abhd10	sp|Q6PE15|ABHDA_MOUSE Palmitoyl-protein thioesterase ABHD10, mitochondrial OS=Mus musculus OX=10090 GN=Abhd10 PE=1 SV=1	1	3	3	3	16.2	33.04		28105	22173	15218	13534	19950	25139	16234	1.54854	-	0.0750028
Q9JHP7	Poglut2	sp|Q9JHP7|PLGT2_MOUSE Protein O-glucosyltransferase 2 OS=Mus musculus OX=10090 GN=Poglut2 PE=1 SV=1	1	9	9	9	21.3	57.985	43754	54932	61630	34563	39012	29995	53438.7	34523.3	1.5479	-	0.0315026
Q9D0M0	Exosc7	sp|Q9D0M0|EXOS7_MOUSE Exosome complex exonuclease RRP42 OS=Mus musculus OX=10090 GN=Exosc7 PE=1 SV=2	1	6	6	6	28.5	31.825	49799	81931	87916	48089	42832	51041	73215.3	47320.7	1.54722	-	0.0986092
P09103	P4hb	sp|P09103|PDIA1_MOUSE Protein disulfide-isomerase OS=Mus musculus OX=10090 GN=P4hb PE=1 SV=2	1	34	34	34	67.4	57.058	3918100	5342400	4919300	3224300	2945400	2995200	4726600	3.05497e+06	1.54719	-	0.0178561
Q99MP8	Brap	sp|Q99MP8|BRAP_MOUSE BRCA1-associated protein OS=Mus musculus OX=10090 GN=Brap PE=1 SV=1	1	7	7	7	16.6	66.99		49282	40100	28678	22658	35377	44691	28904.3	1.54617	-	0.0738181
Q3U1J4	Ddb1	sp|Q3U1J4|DDB1_MOUSE DNA damage-binding protein 1 OS=Mus musculus OX=10090 GN=Ddb1 PE=1 SV=2	1	37	37	37	38.5	126.85	136390	261550	271320	146350	151070	135560	223087	144327	1.54571	-	0.145722
P97480	Eya3	sp|P97480|EYA3_MOUSE Eyes absent homolog 3 OS=Mus musculus OX=10090 GN=Eya3 PE=1 SV=2	1	4	4	4	12.5	55.973		39123	21776		18475	20939	30449.5	19707	1.54511	-	0.344892
Q923G2	Polr2h	sp|Q923G2|RPAB3_MOUSE DNA-directed RNA polymerases I, II, and III subunit RPABC3 OS=Mus musculus OX=10090 GN=Polr2h PE=1 SV=3	1	6	6	6	59.3	17.143	104960	192620	190600	103670	101370	110950	162727	105330	1.54492	-	0.119219
Q9D404	Oxsm	sp|Q9D404|OXSM_MOUSE 3-oxoacyl-[acyl-carrier-protein] synthase, mitochondrial OS=Mus musculus OX=10090 GN=Oxsm PE=1 SV=1	1	4	4	4	15	48.627		56802	62199		35039	41995	59500.5	38517	1.54479	-	0.0413035
Q9DBT5	Ampd2	sp|Q9DBT5|AMPD2_MOUSE AMP deaminase 2 OS=Mus musculus OX=10090 GN=Ampd2 PE=1 SV=1	1	26	26	26	34.1	92.023	166520	360080	345380	193530	180200	191120	290660	188283	1.54374	-	0.175941
P39749	Fen1	sp|P39749|FEN1_MOUSE Flap endonuclease 1 OS=Mus musculus OX=10090 GN=Fen1 PE=1 SV=1	1	10	10	10	29.6	42.314	142970	280080	289910	159120	145850	157030	237653	154000	1.5432	-	0.153713
P54731	Faf1	sp|P54731|FAF1_MOUSE FAS-associated factor 1 OS=Mus musculus OX=10090 GN=Faf1 PE=1 SV=2	1	9	9	9	17.1	73.862	71027	109510	89723	64428	49568	61142	90086.7	58379.3	1.54313	-	0.0573082
Q8R1N4	Nudcd3	sp|Q8R1N4|NUDC3_MOUSE NudC domain-containing protein 3 OS=Mus musculus OX=10090 GN=Nudcd3 PE=1 SV=3	1	6	6	6	16.5	40.89	39865	40245	46158	21505	30000	30350	42089.3	27285	1.54258	-	0.0138606
Q6VNB8	Wdfy3	sp|Q6VNB8|WDFY3_MOUSE WD repeat and FYVE domain-containing protein 3 OS=Mus musculus OX=10090 GN=Wdfy3 PE=1 SV=1	1	28	28	28	11	392.33	32437	62131	59965	28109	31801	40409	51511	33439.7	1.54042	-	0.152015
Q6NV83	U2surp	sp|Q6NV83|SR140_MOUSE U2 snRNP-associated SURP motif-containing protein OS=Mus musculus OX=10090 GN=U2surp PE=1 SV=3	1	22	22	22	26.9	118.26	120910	178110	173290	101140	99752	105740	157437	102211	1.54032	-	0.0399212
A2ASS6	Ttn	sp|A2ASS6|TITIN_MOUSE Titin OS=Mus musculus OX=10090 GN=Ttn PE=1 SV=1	1	30	30	30	1.2	3906.4	189030	325290	186130	165550	145730	143570	233483	151617	1.53996	-	0.152713
P10649;P15626;Q80W21;O35660;Q8R5I6	Gstm1; Gstm2	sp|P10649|GSTM1_MOUSE Glutathione S-transferase Mu 1 OS=Mus musculus OX=10090 GN=Gstm1 PE=1 SV=2;sp|P15626|GSTM2_MOUSE Glutathione S-transferase Mu 2 OS=Mus musculus OX=10090 GN=Gstm2 PE=1 SV=2;sp|Q80W21|GSTM7_MOUSE Glutathione S-transferase Mu 7 OS=Mus mu	5	4	4	3	22.5	25.97	16725	43009	34028	30763	15735	14398	31254	20298.7	1.53971	-	0.305377
Q9D824	Fip1l1	sp|Q9D824|FIP1_MOUSE Pre-mRNA 3-end-processing factor FIP1 OS=Mus musculus OX=10090 GN=Fip1l1 PE=1 SV=1	1	8	8	8	20.7	64.958	187930	255150	236690	142110	149660	149750	226590	147173	1.53961	-	0.01711
Q6WVG3;Q5DTY9;Q50H33	Kctd12	sp|Q6WVG3|KCD12_MOUSE BTB/POZ domain-containing protein KCTD12 OS=Mus musculus OX=10090 GN=Kctd12 PE=1 SV=1	3	16	16	16	64.8	35.892	813000	1683100	1488900	931130	730140	927190	1.32833e+06	862820	1.53953	-	0.162063
P56960	Exosc10	sp|P56960|EXOSX_MOUSE Exosome component 10 OS=Mus musculus OX=10090 GN=Exosc10 PE=1 SV=2	1	20	20	20	30.1	100.94	29481	59766	60653	29924	32068	35479	49966.7	32490.3	1.53789	-	0.167309
P62340	Tbpl1	sp|P62340|TBPL1_MOUSE TATA box-binding protein-like 1 OS=Mus musculus OX=10090 GN=Tbpl1 PE=1 SV=1	1	3	3	3	22	20.886		37840	53275		26296	32957	45557.5	29626.5	1.53773	-	0.198527
Q8K284	Gtf3c1	sp|Q8K284|TF3C1_MOUSE General transcription factor 3C polypeptide 1 OS=Mus musculus OX=10090 GN=Gtf3c1 PE=1 SV=2	1	6	6	6	4.1	237.47	13444	33289	30004	16418	14696	18820	25579	16644.7	1.53677	-	0.226476
P70288	Hdac2	sp|P70288|HDAC2_MOUSE Histone deacetylase 2 OS=Mus musculus OX=10090 GN=Hdac2 PE=1 SV=1	1	13	7	7	33.8	55.302	61573	142750	118260	73311	67681	68934	107528	69975.3	1.53665	-	0.194202
Q99MR6	Srrt	sp|Q99MR6|SRRT_MOUSE Serrate RNA effector molecule homolog OS=Mus musculus OX=10090 GN=Srrt PE=1 SV=1	1	29	29	29	34.6	100.45	660450	1093400	1074000	599740	636460	604890	942617	613697	1.53597	-	0.0809683
Q9CXG3	Ppil4	sp|Q9CXG3|PPIL4_MOUSE Peptidyl-prolyl cis-trans isomerase-like 4 OS=Mus musculus OX=10090 GN=Ppil4 PE=1 SV=2	1	10	10	10	23.6	57.23	40534	60375	61769	36007	40656	29293	54226	35318.7	1.53534	-	0.0678737
O55057	Pde6d	sp|O55057|PDE6D_MOUSE Retinal rod rhodopsin-sensitive cGMP 3,5-cyclic phosphodiesterase subunit delta OS=Mus musculus OX=10090 GN=Pde6d PE=1 SV=1	1	2	2	2	16	17.348	24333	56196	42230	27557	24367	28058	40919.7	26660.7	1.53483	-	0.199743
P21126	Ubl4a	sp|P21126|UBL4A_MOUSE Ubiquitin-like protein 4A OS=Mus musculus OX=10090 GN=Ubl4a PE=1 SV=1	1	7	7	7	49.7	17.8	37753	74708	67953	40653	38990	37941	60138	39194.7	1.53434	-	0.139762
Q6NVF9	Cpsf6	sp|Q6NVF9|CPSF6_MOUSE Cleavage and polyadenylation specificity factor subunit 6 OS=Mus musculus OX=10090 GN=Cpsf6 PE=1 SV=1	1	10	10	10	19.6	59.152	178270	299190	266270	163590	159060	162160	247910	161603	1.53406	-	0.075204
P07091	S100a4	sp|P07091|S10A4_MOUSE Protein S100-A4 OS=Mus musculus OX=10090 GN=S100a4 PE=1 SV=1	1	6	6	6	42.6	11.721	1156700	2125000	2739700	1420200	1465500	1040600	2.00713e+06	1.30877e+06	1.53361	-	0.219418
Q5DTM8	Rnf20	sp|Q5DTM8|BRE1A_MOUSE E3 ubiquitin-protein ligase BRE1A OS=Mus musculus OX=10090 GN=Rnf20 PE=1 SV=2	1	17	15	15	22.3	113.52	33355	70070	68520	37149	37968	37018	57315	37378.3	1.53337	-	0.171749
Q09143	Slc7a1	sp|Q09143|SL7A1_MOUSE High affinity cationic amino acid transporter 1 OS=Mus musculus OX=10090 GN=Slc7a1 PE=1 SV=1	1	7	7	7	15.4	67.091	71996	89743	92062	46928	65681	52978	84600.3	55195.7	1.53274	-	0.0249626
Q920E5	Fdps	sp|Q920E5|FPPS_MOUSE Farnesyl pyrophosphate synthase OS=Mus musculus OX=10090 GN=Fdps PE=1 SV=1	1	14	14	14	41.6	40.581	295090	541050	586440	334440	284800	309960	474193	309733	1.53097	-	0.14713
Q9Z0S1	Bpnt1	sp|Q9Z0S1|BPNT1_MOUSE 3(2),5-bisphosphate nucleotidase 1 OS=Mus musculus OX=10090 GN=Bpnt1 PE=1 SV=2	1	12	12	11	49	33.196	105020	241310	243540	149250	101640	134420	196623	128437	1.5309	-	0.227817
Q9CX34	Sugt1	sp|Q9CX34|SGT1_MOUSE Protein SGT1 homolog OS=Mus musculus OX=10090 GN=Sugt1 PE=1 SV=3	1	19	19	19	60.4	38.158	156410	334450	283450	171370	160840	173650	258103	168620	1.53068	-	0.167122
Q3TIV5	Zc3h15	sp|Q3TIV5|ZC3HF_MOUSE Zinc finger CCCH domain-containing protein 15 OS=Mus musculus OX=10090 GN=Zc3h15 PE=1 SV=2	1	13	13	13	35	48.327	162200	243330	233140	135910	137780	143690	212890	139127	1.53019	-	0.0450659
Q8BVI4	Qdpr	sp|Q8BVI4|DHPR_MOUSE Dihydropteridine reductase OS=Mus musculus OX=10090 GN=Qdpr PE=1 SV=2	1	8	8	8	50.6	25.57	119080	266700	226600	176660	117360	106350	204127	133457	1.52954	-	0.224113
Q569Z5	Ddx46	sp|Q569Z5|DDX46_MOUSE Probable ATP-dependent RNA helicase DDX46 OS=Mus musculus OX=10090 GN=Ddx46 PE=1 SV=2	1	39	39	39	42.5	117.45	159530	318740	343770	188050	186150	163490	274013	179230	1.52884	-	0.178926
O70435	Psma3	sp|O70435|PSA3_MOUSE Proteasome subunit alpha type-3 OS=Mus musculus OX=10090 GN=Psma3 PE=1 SV=3	1	12	12	12	45.5	28.405	487660	1074500	1015300	647090	507290	533470	859153	562617	1.52707	-	0.19624
Q9CXL3		sp|Q9CXL3|CG050_MOUSE Uncharacterized protein C7orf50 homolog OS=Mus musculus OX=10090 PE=1 SV=3	1	2	2	2	21.5	22.168	73342		151430	73229		74127	112386	73678	1.52537	-	0.426002
Q8BTT6	Utp25	sp|Q8BTT6|UTP25_MOUSE U3 small nucleolar RNA-associated protein 25 homolog OS=Mus musculus OX=10090 GN=Utp25 PE=1 SV=2	1	16	16	16	26.4	88.817	40992	67288	69357	33312	42376	40771	59212.3	38819.7	1.52532	-	0.0995374
Q9Z1D1	Eif3g	sp|Q9Z1D1|EIF3G_MOUSE Eukaryotic translation initiation factor 3 subunit G OS=Mus musculus OX=10090 GN=Eif3g PE=1 SV=2	1	17	17	17	61.2	35.638	234740	511740	501850	281200	264330	272930	416110	272820	1.52522	-	0.189921
Q8C5L3	Cnot2	sp|Q8C5L3|CNOT2_MOUSE CCR4-NOT transcription complex subunit 2 OS=Mus musculus OX=10090 GN=Cnot2 PE=1 SV=2	1	5	5	5	14.4	59.71	50486	85317	81245	52510	36060	53755	72349.3	47441.7	1.52502	-	0.114661
Q3UGY8;REV__Q9JI19	Arfgef3	sp|Q3UGY8|BIG3_MOUSE Brefeldin A-inhibited guanine nucleotide-exchange protein 3 OS=Mus musculus OX=10090 GN=Arfgef3 PE=1 SV=1	2	8	8	8	4.7	240.09		30006	14698	12466	16921	14619	22352	14668.7	1.52379	-	0.286546
Q9D902	Gtf2e2	sp|Q9D902|T2EB_MOUSE General transcription factor IIE subunit 2 OS=Mus musculus OX=10090 GN=Gtf2e2 PE=1 SV=2	1	5	5	5	19.2	33.046	38737	78673	67271	39738	34752	46777	61560.3	40422.3	1.52293	-	0.16289
Q9Z0H7	Bcl10	sp|Q9Z0H7|BCL10_MOUSE B-cell lymphoma/leukemia 10 OS=Mus musculus OX=10090 GN=Bcl10 PE=1 SV=1	1	8	8	7	35.6	25.948	67840	130430	106400	64011	60169	75919	101557	66699.7	1.5226	-	0.137904
Q9WVA2;Q4FZG7	Timm8a1	sp|Q9WVA2|TIM8A_MOUSE Mitochondrial import inner membrane translocase subunit Tim8 A OS=Mus musculus OX=10090 GN=Timm8a1 PE=1 SV=1	2	3	3	3	38.1	11.042	200230	314240	300070	141350	165910	227750	271513	178337	1.52248	-	0.102345
Q3UBZ5	Mif4gd	sp|Q3UBZ5|MI4GD_MOUSE MIF4G domain-containing protein OS=Mus musculus OX=10090 GN=Mif4gd PE=1 SV=1	1	4	4	4	23	25.493	84032	83500	69716	50159	53595	52136	79082.7	51963.3	1.52189	-	0.00479955
Q9R1T2	Sae1	sp|Q9R1T2|SAE1_MOUSE SUMO-activating enzyme subunit 1 OS=Mus musculus OX=10090 GN=Sae1 PE=1 SV=1	1	19	19	19	64.3	38.62	112990	284480	301040	170280	139400	149390	232837	153023	1.52158	-	0.259516
Q6PDG5	Smarcc2	sp|Q6PDG5|SMRC2_MOUSE SWI/SNF complex subunit SMARCC2 OS=Mus musculus OX=10090 GN=Smarcc2 PE=1 SV=2	1	22	13	13	22	132.6	62616	139640	118690	72730	66623	71597	106982	70316.7	1.52143	-	0.187177
Q99JR8;Q6P9Z1	Smarcd2	sp|Q99JR8|SMRD2_MOUSE SWI/SNF-related matrix-associated actin-dependent regulator of chromatin subfamily D member 2 OS=Mus musculus OX=10090 GN=Smarcd2 PE=1 SV=2	2	11	11	10	28.2	59.084	38839	78466	74196	40336	42564	42976	63833.7	41958.7	1.52135	-	0.157165
Q80Y81	Elac2	sp|Q80Y81|RNZ2_MOUSE Zinc phosphodiesterase ELAC protein 2 OS=Mus musculus OX=10090 GN=Elac2 PE=1 SV=1	1	22	22	22	38.4	92.718	69941	182940	184640	102570	86871	98342	145840	95927.7	1.52032	-	0.261842
Q9JIF0;Q6PAK3	Prmt1	sp|Q9JIF0|ANM1_MOUSE Protein arginine N-methyltransferase 1 OS=Mus musculus OX=10090 GN=Prmt1 PE=1 SV=1	2	21	21	21	57.4	42.435	185310	381160	392080	220040	192320	218310	319517	210223	1.51989	-	0.182118
Q8BPM2	Map4k5	sp|Q8BPM2|M4K5_MOUSE Mitogen-activated protein kinase kinase kinase kinase 5 OS=Mus musculus OX=10090 GN=Map4k5 PE=1 SV=2	1	8	8	7	14.2	95.044	61459	85151	75521	46526	48757	50887	74043.7	48723.3	1.51968	-	0.0223445
P70315	Was	sp|P70315|WASP_MOUSE Wiskott-Aldrich syndrome protein homolog OS=Mus musculus OX=10090 GN=Was PE=1 SV=1	1	8	8	8	28.1	54.191	60557	151910	126950	69926	72481	80971	113139	74459.3	1.51947	-	0.231795
P28574	Max	sp|P28574|MAX_MOUSE Protein max OS=Mus musculus OX=10090 GN=Max PE=1 SV=2	1	5	5	5	37.5	18.245	51855	66118	56337	34397	40086	40279	58103.3	38254	1.51888	-	0.0127937
Q8R0X2	Cacul1	sp|Q8R0X2|CACL1_MOUSE CDK2-associated and cullin domain-containing protein 1 OS=Mus musculus OX=10090 GN=Cacul1 PE=2 SV=1	1	5	5	5	19.4	42.106	23484	46716	26209	19942	18232	25394	32136.3	21189.3	1.51663	-	0.225359
Q9D898	Arpc5l	sp|Q9D898|ARP5L_MOUSE Actin-related protein 2/3 complex subunit 5-like protein OS=Mus musculus OX=10090 GN=Arpc5l PE=1 SV=1	1	3	3	3	28.8	16.98	88281	183990	166910	111760	91257	86743	146394	96586.7	1.51567	-	0.17736
O70310	Nmt1	sp|O70310|NMT1_MOUSE Glycylpeptide N-tetradecanoyltransferase 1 OS=Mus musculus OX=10090 GN=Nmt1 PE=1 SV=1	1	19	19	16	38.5	56.888	167670	234920	252140	137970	145490	148870	218243	144110	1.51442	-	0.0461879
Q8BFU3	Rnf214	sp|Q8BFU3|RN214_MOUSE RING finger protein 214 OS=Mus musculus OX=10090 GN=Rnf214 PE=1 SV=1	1	3	3	3	6.3	73.624	15277	37497	31245	18926	18009	18581	28006.3	18505.3	1.51342	-	0.224617
Q8BWU5	Osgep	sp|Q8BWU5|OSGEP_MOUSE Probable tRNA N6-adenosine threonylcarbamoyltransferase OS=Mus musculus OX=10090 GN=Osgep PE=1 SV=2	1	6	6	6	23.9	36.3	47204	121870	98838	60322	56421	60331	89304	59024.7	1.51299	-	0.242759
Q78PG9	Ccdc25	sp|Q78PG9|CCD25_MOUSE Coiled-coil domain-containing protein 25 OS=Mus musculus OX=10090 GN=Ccdc25 PE=1 SV=1	1	7	7	7	31.2	24.48	27633	72511	60631	37145	33736	35419	53591.7	35433.3	1.51246	-	0.24865
P62307	Snrpf	sp|P62307|RUXF_MOUSE Small nuclear ribonucleoprotein F OS=Mus musculus OX=10090 GN=Snrpf PE=1 SV=1	1	4	4	4	40.7	9.7251	374380	543300	521920	340840	311850	299350	479867	317347	1.51212	-	0.0406719
O88545	Cops6	sp|O88545|CSN6_MOUSE COP9 signalosome complex subunit 6 OS=Mus musculus OX=10090 GN=Cops6 PE=1 SV=1	1	12	12	12	50.6	35.88	54531	109850	107710	62777	55524	61778	90697	60026.3	1.51095	-	0.167873
P16045	Lgals1	sp|P16045|LEG1_MOUSE Galectin-1 OS=Mus musculus OX=10090 GN=Lgals1 PE=1 SV=3	1	8	8	8	64.4	14.866	2950500	6427400	5225300	3060700	3370200	3234300	4.86773e+06	3.22173e+06	1.51091	-	0.183044
P28656	Nap1l1	sp|P28656|NP1L1_MOUSE Nucleosome assembly protein 1-like 1 OS=Mus musculus OX=10090 GN=Nap1l1 PE=1 SV=2	1	10	9	9	24.3	45.345	943560	1732500	1956300	1080600	980630	1005300	1544120	1.02218e+06	1.51062	-	0.166055
Q9D1J1	Necap2	sp|Q9D1J1|NECP2_MOUSE Adaptin ear-binding coat-associated protein 2 OS=Mus musculus OX=10090 GN=Necap2 PE=1 SV=1	1	6	6	6	41.4	28.598	54611	79408	90800	59051	46468	43363	74939.7	49627.3	1.51005	-	0.0967234
Q8CGZ0	Cherp	sp|Q8CGZ0|CHERP_MOUSE Calcium homeostasis endoplasmic reticulum protein OS=Mus musculus OX=10090 GN=Cherp PE=1 SV=1	1	13	13	13	15.9	106.17	122470	157330	166360	89681	106380	99463	148720	98508	1.50973	-	0.0242676
Q8BFR4	Gns	sp|Q8BFR4|GNS_MOUSE N-acetylglucosamine-6-sulfatase OS=Mus musculus OX=10090 GN=Gns PE=1 SV=1	1	11	11	11	23.7	61.174	86180	167200	159140	85111	98182	89976	137507	91089.7	1.50957	-	0.149355
Q99MI1;Q6PH08	Erc1	sp|Q99MI1|RB6I2_MOUSE ELKS/Rab6-interacting/CAST family member 1 OS=Mus musculus OX=10090 GN=Erc1 PE=1 SV=1	2	11	11	11	11.4	128.33	50432	90746	64999	48374	47616	40608	68725.7	45532.7	1.50937	-	0.126402
Q9CQI6	Cotl1	sp|Q9CQI6|COTL1_MOUSE Coactosin-like protein OS=Mus musculus OX=10090 GN=Cotl1 PE=1 SV=3	1	9	9	9	70.4	15.944	341090	569690	485990	388330	243910	293200	465590	308480	1.5093	-	0.117928
P61164	Actr1a	sp|P61164|ACTZ_MOUSE Alpha-centractin OS=Mus musculus OX=10090 GN=Actr1a PE=1 SV=1	1	15	15	8	54.5	42.613	244540	453790	448340	277110	225130	258220	382223	253487	1.50786	-	0.141942
Q9D975	Srxn1	sp|Q9D975|SRXN1_MOUSE Sulfiredoxin-1 OS=Mus musculus OX=10090 GN=Srxn1 PE=2 SV=1	1	4	4	4	54.4	14.149	78258	293970	214250	134140	118030	136990	195493	129720	1.50704	-	0.357111
Q9Z1B5	Mad2l1	sp|Q9Z1B5|MD2L1_MOUSE Mitotic spindle assembly checkpoint protein MAD2A OS=Mus musculus OX=10090 GN=Mad2l1 PE=1 SV=2	1	6	6	6	36.1	23.598	36904	50401	89911	46400	33519	37694	59072	39204.3	1.50677	-	0.291141
Q8BG94	Commd7	sp|Q8BG94|COMD7_MOUSE COMM domain-containing protein 7 OS=Mus musculus OX=10090 GN=Commd7 PE=1 SV=1	1	3	3	3	17	22.652		117270	62565	50489	69069	59522	89917.5	59693.3	1.50632	-	0.255008
Q6PEE2	Ctif	sp|Q6PEE2|CTIF_MOUSE CBP80/20-dependent translation initiation factor OS=Mus musculus OX=10090 GN=Ctif PE=1 SV=2	1	5	5	5	8.7	67.83	30470	37011	33773	23372	20850	23004	33751.3	22408.7	1.50617	-	0.00517319
Q8R016	Blmh	sp|Q8R016|BLMH_MOUSE Bleomycin hydrolase OS=Mus musculus OX=10090 GN=Blmh PE=1 SV=1	1	21	21	21	51.2	52.511	229230	549900	512720	342960	242570	273110	430617	286213	1.50453	-	0.24303
Q8R5C5	Actr1b	sp|Q8R5C5|ACTY_MOUSE Beta-centractin OS=Mus musculus OX=10090 GN=Actr1b PE=1 SV=1	1	12	5	5	51.1	42.281	104250	144640	147170	112460	72810	78041	132020	87770.3	1.50415	-	0.0766517
Q9EPU4	Cpsf1	sp|Q9EPU4|CPSF1_MOUSE Cleavage and polyadenylation specificity factor subunit 1 OS=Mus musculus OX=10090 GN=Cpsf1 PE=1 SV=1	1	24	24	24	21.7	160.82	71963	102490	97831	58578	63372	59104	90761.3	60351.3	1.50388	-	0.0340985
Q8BW96	Camk1d	sp|Q8BW96|KCC1D_MOUSE Calcium/calmodulin-dependent protein kinase type 1D OS=Mus musculus OX=10090 GN=Camk1d PE=1 SV=2	1	10	7	7	33.8	42.918	48858	84004	84757	43041	51534	50172	72539.7	48249	1.50344	-	0.115828
Q9WVE8	Pacsin2	sp|Q9WVE8|PACN2_MOUSE Protein kinase C and casein kinase substrate in neurons protein 2 OS=Mus musculus OX=10090 GN=Pacsin2 PE=1 SV=1	1	10	10	10	23.5	55.832	68805	155610	141280	90727	74272	78312	121898	81103.7	1.50299	-	0.209666
P49717	Mcm4	sp|P49717|MCM4_MOUSE DNA replication licensing factor MCM4 OS=Mus musculus OX=10090 GN=Mcm4 PE=1 SV=1	1	35	35	35	50.6	96.735	132620	320600	343820	170820	178860	180640	265680	176773	1.50294	-	0.254812
Q9JMH6	Txnrd1	sp|Q9JMH6|TRXR1_MOUSE Thioredoxin reductase 1, cytoplasmic OS=Mus musculus OX=10090 GN=Txnrd1 PE=1 SV=3	1	24	24	23	46.7	67.083	280540	647710	623520	425250	289400	318650	517257	344433	1.50176	-	0.240671
O55023	Impa1	sp|O55023|IMPA1_MOUSE Inositol monophosphatase 1 OS=Mus musculus OX=10090 GN=Impa1 PE=1 SV=1	1	12	12	12	44	30.436	183380	380200	374170	241220	186000	197350	312583	208190	1.50143	-	0.193047
Q922S4	Pde2a	sp|Q922S4|PDE2A_MOUSE cGMP-dependent 3,5-cyclic phosphodiesterase OS=Mus musculus OX=10090 GN=Pde2a PE=1 SV=4	1	19	19	19	30.4	105.62	70214	119020	119080	61819	72395	71162	102771	68458.7	1.50122	-	0.107859
Q8BY71	Hat1	sp|Q8BY71|HAT1_MOUSE Histone acetyltransferase type B catalytic subunit OS=Mus musculus OX=10090 GN=Hat1 PE=1 SV=1	1	13	13	13	50.2	49.278	93465	236800	243940	126880	123470	132280	191402	127543	1.50068	-	0.263098
Q08024	Cbfb	sp|Q08024|PEBB_MOUSE Core-binding factor subunit beta OS=Mus musculus OX=10090 GN=Cbfb PE=1 SV=1	1	6	6	6	34.2	22.03	88009	160280	148110	93174	88581	82397	132133	88050.7	1.50065	-	0.122358
Q9DAA6	Exosc1	sp|Q9DAA6|EXOS1_MOUSE Exosome complex component CSL4 OS=Mus musculus OX=10090 GN=Exosc1 PE=1 SV=1	1	5	5	5	35.4	21.423	62563	112340	118810	61447	65816	68615	97904.3	65292.7	1.49947	-	0.142415
Q62433	Ndrg1	sp|Q62433|NDRG1_MOUSE Protein NDRG1 OS=Mus musculus OX=10090 GN=Ndrg1 PE=1 SV=1	1	12	12	12	52.3	43.008	646000	779610	672610	513820	425360	460700	699407	466627	1.49886	-	0.00849524
Q9D892	Itpa	sp|Q9D892|ITPA_MOUSE Inosine triphosphate pyrophosphatase OS=Mus musculus OX=10090 GN=Itpa PE=1 SV=2	1	6	6	6	34.3	21.897	174870	344800	369020	232340	182350	178340	296230	197677	1.49856	-	0.195626
Q923U0	Tom1l1	sp|Q923U0|TM1L1_MOUSE TOM1-like protein 1 OS=Mus musculus OX=10090 GN=Tom1l1 PE=1 SV=1	1	3	3	3	7	52.694	23061	52353	43579		27005	25944	39664.3	26474.5	1.49821	-	0.324287
A2ADY9;Q9DAF3	Ddi2	sp|A2ADY9|DDI2_MOUSE Protein DDI1 homolog 2 OS=Mus musculus OX=10090 GN=Ddi2 PE=1 SV=1	2	11	11	11	37.6	44.59	75596	138890	118190	73314	67483	81316	110892	74037.7	1.49778	-	0.125278
Q99L27	Gmpr2	sp|Q99L27|GMPR2_MOUSE GMP reductase 2 OS=Mus musculus OX=10090 GN=Gmpr2 PE=1 SV=2	1	10	10	10	31.6	38.018	40940	118880	147850	61833	69077	74549	102557	68486.3	1.49748	-	0.348816
O89090	Sp1	sp|O89090|SP1_MOUSE Transcription factor Sp1 OS=Mus musculus OX=10090 GN=Sp1 PE=1 SV=2	1	4	4	4	7.7	80.731		41069	26384	17200	21151	29236	33726.5	22529	1.49703	-	0.21442
P05064	Aldoa	sp|P05064|ALDOA_MOUSE Fructose-bisphosphate aldolase A OS=Mus musculus OX=10090 GN=Aldoa PE=1 SV=2	1	32	32	27	84.9	39.355	3601300	7391600	6822300	4748400	3541900	3612700	5938400	3.96767e+06	1.4967	-	0.188073
P49722	Psma2	sp|P49722|PSA2_MOUSE Proteasome subunit alpha type-2 OS=Mus musculus OX=10090 GN=Psma2 PE=1 SV=3	1	12	12	12	70.1	25.926	394310	528410	719420	449360	317710	330770	547380	365947	1.49579	-	0.153583
Q3UE37	Ube2z	sp|Q3UE37|UBE2Z_MOUSE Ubiquitin-conjugating enzyme E2 Z OS=Mus musculus OX=10090 GN=Ube2z PE=1 SV=2	1	10	10	10	36.2	38.368	122460	255210	225060	152380	110630	140020	200910	134343	1.4955	-	0.188528
Q9D1R2	Kti12	sp|Q9D1R2|KTI12_MOUSE Protein KTI12 homolog OS=Mus musculus OX=10090 GN=Kti12 PE=1 SV=1	1	3	3	3	10.3	38.444		28994	27795		18928	19047	28394.5	18987.5	1.49543	-	0.00407635
Q60972	Rbbp4	sp|Q60972|RBBP4_MOUSE Histone-binding protein RBBP4 OS=Mus musculus OX=10090 GN=Rbbp4 PE=1 SV=5	1	15	9	9	61.6	47.655	451420	795670	893250	548400	483890	400230	713447	477507	1.49411	-	0.168878
Q9QYS9	Qki	sp|Q9QYS9|QKI_MOUSE Protein quaking OS=Mus musculus OX=10090 GN=Qki PE=1 SV=1	1	11	11	11	40.5	37.67	163680	273950	249550	147600	155440	157070	229060	153370	1.49351	-	0.0871765
Q9Z1G3;Q99L60	Atp6v1c1	sp|Q9Z1G3|VATC1_MOUSE V-type proton ATPase subunit C 1 OS=Mus musculus OX=10090 GN=Atp6v1c1 PE=1 SV=4	2	24	24	24	59.2	43.887	204900	514830	444820	278710	235290	266200	388183	260067	1.49263	-	0.247622
Q3UND0	Skap2	sp|Q3UND0|SKAP2_MOUSE Src kinase-associated phosphoprotein 2 OS=Mus musculus OX=10090 GN=Skap2 PE=1 SV=2	1	12	12	12	35.5	40.712	118490	261980	231910	127660	126870	156020	204127	136850	1.49161	-	0.206996
P01582	Il1a	sp|P01582|IL1A_MOUSE Interleukin-1 alpha OS=Mus musculus OX=10090 GN=Il1a PE=1 SV=1	1	11	11	11	61.5	31.022	1622900	849580	672750	788430	659350	661010	1048410	702930	1.49149	-	0.306357
Q80TY0	Fnbp1	sp|Q80TY0|FNBP1_MOUSE Formin-binding protein 1 OS=Mus musculus OX=10090 GN=Fnbp1 PE=1 SV=2	1	16	16	16	36	71.343	51471	100940	98120	59275	51706	57024	83510.3	56001.7	1.49121	-	0.164658
P59325	Eif5	sp|P59325|IF5_MOUSE Eukaryotic translation initiation factor 5 OS=Mus musculus OX=10090 GN=Eif5 PE=1 SV=1	1	18	18	18	40.8	48.968	165130	337800	338010	206140	180170	177730	280313	188013	1.49092	-	0.188576
Q8R0F6	Ilkap	sp|Q8R0F6|ILKAP_MOUSE Integrin-linked kinase-associated serine/threonine phosphatase 2C OS=Mus musculus OX=10090 GN=Ilkap PE=1 SV=1	1	8	8	8	21.9	42.774	16042	32565	32455	19273	17119	17988	27020.7	18126.7	1.49066	-	0.182731
Q9QUM9	Psma6	sp|Q9QUM9|PSA6_MOUSE Proteasome subunit alpha type-6 OS=Mus musculus OX=10090 GN=Psma6 PE=1 SV=1	1	14	14	14	67.5	27.372	558770	1237100	1079200	732160	591210	607130	958357	643500	1.48929	-	0.207671
Q9R0G7	Zeb2	sp|Q9R0G7|ZEB2_MOUSE Zinc finger E-box-binding homeobox 2 OS=Mus musculus OX=10090 GN=Zeb2 PE=1 SV=2	1	8	8	8	9.6	136.61	31454	47728	38842	25737	25904	27666	39341.3	26435.7	1.48819	-	0.0529898
P97822	Anp32e	sp|P97822|AN32E_MOUSE Acidic leucine-rich nuclear phosphoprotein 32 family member E OS=Mus musculus OX=10090 GN=Anp32e PE=1 SV=2	1	6	6	6	30.4	29.622	430840	355400	586880	318390	342080	262440	457707	307637	1.48782	-	0.105967
P97864	Casp7	sp|P97864|CASP7_MOUSE Caspase-7 OS=Mus musculus OX=10090 GN=Casp7 PE=1 SV=2	1	6	6	6	23.1	34.06	17075	24984	26077	13339	15922	16541	22712	15267.3	1.48762	-	0.0681482
Q91Z53	Grhpr	sp|Q91Z53|GRHPR_MOUSE Glyoxylate reductase/hydroxypyruvate reductase OS=Mus musculus OX=10090 GN=Grhpr PE=1 SV=1	1	9	9	9	37.8	35.328	52415	96386	94119	63919	50088	49301	80973.3	54436	1.4875	-	0.152877
Q8BK67	Rcc2	sp|Q8BK67|RCC2_MOUSE Protein RCC2 OS=Mus musculus OX=10090 GN=Rcc2 PE=1 SV=1	1	22	22	22	59.6	55.983	472690	883750	889390	534970	476810	498950	748610	503577	1.48659	-	0.152727
Q05186	Rcn1	sp|Q05186|RCN1_MOUSE Reticulocalbin-1 OS=Mus musculus OX=10090 GN=Rcn1 PE=1 SV=1	1	5	5	5	20.9	38.113	46812	51165	35934	27431	33822	28827	44637	30026.7	1.48658	-	0.041341
P45376	Akr1b1	sp|P45376|ALDR_MOUSE Aldo-keto reductase family 1 member B1 OS=Mus musculus OX=10090 GN=Akr1b1 PE=1 SV=3	1	15	15	15	51.9	35.732	644950	1483400	1402700	918090	694540	763510	1.17702e+06	792047	1.48604	-	0.234283
Q3TLH4	Prrc2c	sp|Q3TLH4|PRC2C_MOUSE Protein PRRC2C OS=Mus musculus OX=10090 GN=Prrc2c PE=1 SV=3	1	38	38	38	18.8	310.89	118240	246240	216070	134020	116500	140250	193517	130257	1.48566	-	0.182594
P63168	Dynll1	sp|P63168|DYL1_MOUSE Dynein light chain 1, cytoplasmic OS=Mus musculus OX=10090 GN=Dynll1 PE=1 SV=1	1	4	4	1	50.6	10.366	367120	650840	519720	356100	319150	359970	512560	345073	1.48537	-	0.11379
P63073	Eif4e	sp|P63073|IF4E_MOUSE Eukaryotic translation initiation factor 4E OS=Mus musculus OX=10090 GN=Eif4e PE=1 SV=1	1	10	10	9	43.8	25.053	227740	448720	423770	305210	195880	240150	366743	247080	1.48431	-	0.19397
Q9D7B1	Dus2	sp|Q9D7B1|DUS2L_MOUSE tRNA-dihydrouridine(20) synthase [NAD(P)+]-like OS=Mus musculus OX=10090 GN=Dus2 PE=1 SV=1	1	6	6	6	17.6	55.324	12809	38458	38054	19941	18875	21384	29773.7	20066.7	1.48374	-	0.31788
P06801	Me1	sp|P06801|MAOX_MOUSE NADP-dependent malic enzyme OS=Mus musculus OX=10090 GN=Me1 PE=1 SV=2	1	12	12	12	28.5	63.953	50237	136060	143650	89281	58664	74540	109982	74161.7	1.48301	-	0.31533
Q6NSR8	Npepl1	sp|Q6NSR8|PEPL1_MOUSE Probable aminopeptidase NPEPL1 OS=Mus musculus OX=10090 GN=Npepl1 PE=1 SV=1	1	7	7	7	13.9	55.939	23499	56357	54134	38548	22778	29057	44663.3	30127.7	1.48247	-	0.276662
Q99LC2	Cstf1	sp|Q99LC2|CSTF1_MOUSE Cleavage stimulation factor subunit 1 OS=Mus musculus OX=10090 GN=Cstf1 PE=1 SV=1	1	11	11	11	39.4	48.381	53094	111300	119960	64504	56857	70524	94784.7	63961.7	1.4819	-	0.22256
Q9JKV1	Adrm1	sp|Q9JKV1|ADRM1_MOUSE Proteasomal ubiquitin receptor ADRM1 OS=Mus musculus OX=10090 GN=Adrm1 PE=1 SV=2	1	6	6	6	19.2	42.06	220310	379590	437550	248370	240500	211610	345817	233493	1.48106	-	0.1635
Q80UG5	Septin9	sp|Q80UG5|SEPT9_MOUSE Septin-9 OS=Mus musculus OX=10090 GN=Septin9 PE=1 SV=1	1	22	22	22	51.1	65.574	176830	345390	365830	219360	179690	200870	296017	199973	1.48028	-	0.190328
B1AZP2	Dlgap4	sp|B1AZP2|DLGP4_MOUSE Disks large-associated protein 4 OS=Mus musculus OX=10090 GN=Dlgap4 PE=1 SV=1	1	6	6	6	8.6	108.04	20977	44712	39986	24116	22832	24601	35225	23849.7	1.47696	-	0.192833
P06797	Ctsl	sp|P06797|CATL1_MOUSE Procathepsin L OS=Mus musculus OX=10090 GN=Ctsl PE=1 SV=2	1	8	8	8	29.9	37.547	151720	413860	421290	215710	232330	220140	328957	222727	1.47695	-	0.297568
Q9D0W5	Ppil1	sp|Q9D0W5|PPIL1_MOUSE Peptidyl-prolyl cis-trans isomerase-like 1 OS=Mus musculus OX=10090 GN=Ppil1 PE=1 SV=1	1	5	5	5	33.1	18.237	109210	160010	150070	100750	92451	90786	139763	94662.3	1.47644	-	0.0465769
Q6P4S8	Ints1	sp|Q6P4S8|INT1_MOUSE Integrator complex subunit 1 OS=Mus musculus OX=10090 GN=Ints1 PE=1 SV=2	1	18	18	18	11.1	245.16	14938	42988	43620	19944	20993	27877	33848.7	22938	1.47566	-	0.327038
Q922T2;Q9D3X9	Mfap3	sp|Q922T2|MFAP3_MOUSE Microfibril-associated glycoprotein 3 OS=Mus musculus OX=10090 GN=Mfap3 PE=2 SV=1	2	4	4	4	14.6	38.405	36748	30188		20264	22923	24968	33468	22718.3	1.47317	-	0.0375564
Q80X82	Sympk	sp|Q80X82|SYMPK_MOUSE Symplekin OS=Mus musculus OX=10090 GN=Sympk PE=1 SV=2	1	21	21	21	24.4	142.62	73318	140520	120880	63676	78569	85229	111573	75824.7	1.47146	-	0.163022
O54940	Bnip2	sp|O54940|BNIP2_MOUSE BCL2/adenovirus E1B 19 kDa protein-interacting protein 2 OS=Mus musculus OX=10090 GN=Bnip2 PE=1 SV=2	1	4	4	4	12.9	37.768	13759	26793	26191		14839	15404	22247.7	15121.5	1.47126	-	0.284922
Q8CJ53	Trip10	sp|Q8CJ53|CIP4_MOUSE Cdc42-interacting protein 4 OS=Mus musculus OX=10090 GN=Trip10 PE=1 SV=2	1	9	9	9	18.2	68.489	24152	59057	56643	46183	22042	26847	46617.3	31690.7	1.47101	-	0.329531
Q7TNV0	Dek	sp|Q7TNV0|DEK_MOUSE Protein DEK OS=Mus musculus OX=10090 GN=Dek PE=1 SV=1	1	12	12	12	31.6	43.158	232300	334340	334130	200120	221680	190970	300257	204257	1.47	-	0.0524928
Q9D868	Ppih	sp|Q9D868|PPIH_MOUSE Peptidyl-prolyl cis-trans isomerase H OS=Mus musculus OX=10090 GN=Ppih PE=1 SV=1	1	3	3	3	14.9	20.463	96397	137900	150140	85875	84875	90791	128146	87180.3	1.46989	-	0.0665395
Q8K3A0	Hscb	sp|Q8K3A0|HSC20_MOUSE Iron-sulfur cluster co-chaperone protein HscB OS=Mus musculus OX=10090 GN=Hscb PE=1 SV=2	1	3	3	3	18.4	26.645		33473	17611	17127	16955	18109	25542	17397	1.46818	-	0.263209
Q9D5V6	Syap1	sp|Q9D5V6|SYAP1_MOUSE Synapse-associated protein 1 OS=Mus musculus OX=10090 GN=Syap1 PE=1 SV=1	1	9	9	9	28.2	41.349	58908	122780	102620	70036	54481	69177	94769.3	64564.7	1.46782	-	0.196603
P28650	Adss1	sp|P28650|PURA1_MOUSE Adenylosuccinate synthetase isozyme 1 OS=Mus musculus OX=10090 GN=Adss1 PE=1 SV=2	1	16	16	14	40.3	50.254	69382	135320	142070	86893	71965	77440	115591	78766	1.46752	-	0.193581
Q3V1T4	P3h1	sp|Q3V1T4|P3H1_MOUSE Prolyl 3-hydroxylase 1 OS=Mus musculus OX=10090 GN=P3h1 PE=1 SV=2	1	8	8	8	14.2	83.65	54117	68928	71590	49411	44452	38895	64878.3	44252.7	1.46609	-	0.0295814
P19973	Lsp1	sp|P19973|LSP1_MOUSE Lymphocyte-specific protein 1 OS=Mus musculus OX=10090 GN=Lsp1 PE=1 SV=2	1	5	5	5	22.7	36.713	87592	201340	145720	97996	104320	94206	144884	98840.7	1.46583	-	0.235078
Q9WUD8	Faim	sp|Q9WUD8|FAIM1_MOUSE Fas apoptotic inhibitory molecule 1 OS=Mus musculus OX=10090 GN=Faim PE=1 SV=1	1	2	2	2	12.8	20.201	99594	150800	172330	107020	84757	96818	140908	96198.3	1.46477	-	0.117971
Q6PGB6	Naa50	sp|Q6PGB6|NAA50_MOUSE N-alpha-acetyltransferase 50 OS=Mus musculus OX=10090 GN=Naa50 PE=1 SV=1	1	10	10	10	58	19.414	100150	205750	216110	129040	114430	113080	174003	118850	1.46406	-	0.214299
Q9CR21	Ndufab1	sp|Q9CR21|ACPM_MOUSE Acyl carrier protein, mitochondrial OS=Mus musculus OX=10090 GN=Ndufab1 PE=1 SV=1	1	4	4	4	21.2	17.37	350710	806290	780870	390860	461730	471910	645957	441500	1.4631	-	0.24452
Q8C3Q9	Casp9	sp|Q8C3Q9|CASP9_MOUSE Caspase-9 OS=Mus musculus OX=10090 GN=Casp9 PE=1 SV=1	1	6	6	6	15	49.979	25815	80899	77969	37511	39389	49357	61561	42085.7	1.46275	-	0.346425
Q91W90	Txndc5	sp|Q91W90|TXND5_MOUSE Thioredoxin domain-containing protein 5 OS=Mus musculus OX=10090 GN=Txndc5 PE=1 SV=2	1	17	17	17	53	46.415	377920	426110	384080	263410	270100	279060	396037	270857	1.46216	-	0.00137547
Q99LI9	Clp1	sp|Q99LI9|CLP1_MOUSE Polyribonucleotide 5-hydroxyl-kinase Clp1 OS=Mus musculus OX=10090 GN=Clp1 PE=1 SV=1	1	4	4	4	8	47.737	23853	38660	36026	21853	23175	22368	32846.3	22465.3	1.46209	-	0.0858956
Q99KN9	Clint1	sp|Q99KN9|EPN4_MOUSE Clathrin interactor 1 OS=Mus musculus OX=10090 GN=Clint1 PE=1 SV=2	1	18	18	18	30.4	68.512	129920	231600	205520	128740	130800	128680	189013	129407	1.46062	-	0.122338
Q8C1A5	Thop1	sp|Q8C1A5|THOP1_MOUSE Thimet oligopeptidase OS=Mus musculus OX=10090 GN=Thop1 PE=1 SV=1	1	19	19	19	35.5	78.025	98324	228550	213630	144020	106530	119640	180168	123397	1.46007	-	0.253386
Q80TP3	Ubr5	sp|Q80TP3|UBR5_MOUSE E3 ubiquitin-protein ligase UBR5 OS=Mus musculus OX=10090 GN=Ubr5 PE=1 SV=2	1	13	13	12	8	308.35	20567	48711	42616	25133	25006	26506	37298	25548.3	1.4599	-	0.241892
Q9Z2D8	Mbd3	sp|Q9Z2D8|MBD3_MOUSE Methyl-CpG-binding domain protein 3 OS=Mus musculus OX=10090 GN=Mbd3 PE=1 SV=1	1	6	6	6	29.5	32.168	56105	40691	64593	32115	42288	36151	53796.3	36851.3	1.45982	-	0.089512
O35638	Stag2	sp|O35638|STAG2_MOUSE Cohesin subunit SA-2 OS=Mus musculus OX=10090 GN=Stag2 PE=1 SV=3	1	20	20	15	22.2	141.28	99302	117440	104860	71149	76165	73003	107201	73439	1.45972	-	0.00371925
Q60902	Eps15l1	sp|Q60902|EP15R_MOUSE Epidermal growth factor receptor substrate 15-like 1 OS=Mus musculus OX=10090 GN=Eps15l1 PE=1 SV=3	1	22	22	22	31.2	99.307	110120	163590	134420	96422	86373	96868	136043	93221	1.45936	-	0.0538264
P36993	Ppm1b	sp|P36993|PPM1B_MOUSE Protein phosphatase 1B OS=Mus musculus OX=10090 GN=Ppm1b PE=1 SV=1	1	11	11	9	44.9	42.795	96300	175660	161270	107430	96405	93250	144410	99028.3	1.45827	-	0.141081
Q8C0J2	Atg16l1	sp|Q8C0J2|A16L1_MOUSE Autophagy-related protein 16-1 OS=Mus musculus OX=10090 GN=Atg16l1 PE=1 SV=1	1	6	6	6	11.5	68.171	19027	34182	34778	19426	20979	19935	29329	20113.3	1.45819	-	0.14949
O35864	Cops5	sp|O35864|CSN5_MOUSE COP9 signalosome complex subunit 5 OS=Mus musculus OX=10090 GN=Cops5 PE=1 SV=3	1	15	15	15	56.6	37.548	126380	227560	248780	148300	134710	130480	200907	137830	1.45764	-	0.173544
Q8VD04	Gripap1	sp|Q8VD04|GRAP1_MOUSE GRIP1-associated protein 1 OS=Mus musculus OX=10090 GN=Gripap1 PE=1 SV=1	1	23	23	23	37	92.714	43928	94603	82668	51398	47630	52855	73733	50627.7	1.45638	-	0.207307
Q921M3	Sf3b3	sp|Q921M3|SF3B3_MOUSE Splicing factor 3B subunit 3 OS=Mus musculus OX=10090 GN=Sf3b3 PE=1 SV=1	1	40	40	40	41.5	135.55	317960	402270	419490	266620	256840	259120	379907	260860	1.45636	-	0.0194654
P57784	Snrpa1	sp|P57784|RU2A_MOUSE U2 small nuclear ribonucleoprotein A OS=Mus musculus OX=10090 GN=Snrpa1 PE=1 SV=2	1	13	13	13	47.5	28.357	209980	329550	320680	190840	202310	198030	286737	197060	1.45507	-	0.0808976
Q7TMY4	Thoc7	sp|Q7TMY4|THOC7_MOUSE THO complex subunit 7 homolog OS=Mus musculus OX=10090 GN=Thoc7 PE=1 SV=2	1	7	7	7	40.2	23.715	51812	78661	80226	47842	48118	48895	70233	48285	1.45455	-	0.0760983
Q8R2T8	Gtf3c5	sp|Q8R2T8|TF3C5_MOUSE General transcription factor 3C polypeptide 5 OS=Mus musculus OX=10090 GN=Gtf3c5 PE=2 SV=2	1	8	8	8	18.8	60.501	72298	116320	113500	67098	63270	77344	100706	69237.3	1.4545	-	0.101194
Q64433	Hspe1	sp|Q64433|CH10_MOUSE 10 kDa heat shock protein, mitochondrial OS=Mus musculus OX=10090 GN=Hspe1 PE=1 SV=2	1	7	7	7	60.8	10.963	1454500	2656800	2962500	1608700	1802800	1451900	2.35793e+06	1.62113e+06	1.4545	-	0.193023
B2RY04;Q8BUR4	Dock5	sp|B2RY04|DOCK5_MOUSE Dedicator of cytokinesis protein 5 OS=Mus musculus OX=10090 GN=Dock5 PE=1 SV=2	2	27	27	27	17.3	214.43	69594	103100	91006	57813	57692	65888	87900	60464.3	1.45375	-	0.0541443
P61202	Cops2	sp|P61202|CSN2_MOUSE COP9 signalosome complex subunit 2 OS=Mus musculus OX=10090 GN=Cops2 PE=1 SV=1	1	17	17	17	41.8	51.596	100890	229170	219310	133990	112560	131520	183123	126023	1.45309	-	0.243384
Q9CPW4	Arpc5	sp|Q9CPW4|ARPC5_MOUSE Actin-related protein 2/3 complex subunit 5 OS=Mus musculus OX=10090 GN=Arpc5 PE=1 SV=3	1	7	7	7	57.6	16.288	231580	442080	391610	283990	209310	240370	355090	244557	1.45197	-	0.174568
P00493	Hprt1	sp|P00493|HPRT_MOUSE Hypoxanthine-guanine phosphoribosyltransferase OS=Mus musculus OX=10090 GN=Hprt1 PE=1 SV=3	1	11	11	11	62.4	24.57	425720	864430	804520	548550	416200	478860	698223	481203	1.45099	-	0.202603
Q3U0V1	Khsrp	sp|Q3U0V1|FUBP2_MOUSE Far upstream element-binding protein 2 OS=Mus musculus OX=10090 GN=Khsrp PE=1 SV=2	1	28	28	27	49.5	76.775	400520	735900	659430	405180	405250	427290	598617	412573	1.45093	-	0.141469
O55047	Tlk2	sp|O55047|TLK2_MOUSE Serine/threonine-protein kinase tousled-like 2 OS=Mus musculus OX=10090 GN=Tlk2 PE=1 SV=2	1	6	6	4	12.4	82.26	13477	18993	40632	15434	18360	16601	24367.3	16798.3	1.45058	-	0.414948
P70444	Bid	sp|P70444|BID_MOUSE BH3-interacting domain death agonist OS=Mus musculus OX=10090 GN=Bid PE=1 SV=2	1	5	5	5	36.9	21.951	114930	242030	262900	147350	137780	142310	206620	142480	1.45017	-	0.238383
O54782	Man2b2	sp|O54782|MA2B2_MOUSE Epididymis-specific alpha-mannosidase OS=Mus musculus OX=10090 GN=Man2b2 PE=1 SV=2	1	9	9	9	11.8	115.61	34943	60392	65708	39522	34748	36788	53681	37019.3	1.45008	-	0.15745
Q9D7M1	Gid8	sp|Q9D7M1|GID8_MOUSE Glucose-induced degradation protein 8 homolog OS=Mus musculus OX=10090 GN=Gid8 PE=1 SV=1	1	8	8	8	48.7	26.778	53591	114280	95189	62541	55233	63647	87686.7	60473.7	1.45	-	0.207348
Q99LE1;Q9JJC6	Rilpl2	sp|Q99LE1|RIPL2_MOUSE RILP-like protein 2 OS=Mus musculus OX=10090 GN=Rilpl2 PE=1 SV=1	2	6	6	5	39.6	22.393	23535	62229	77014	38717	40009	33573	54259.3	37433	1.44951	-	0.354027
P62259	Ywhae	sp|P62259|1433E_MOUSE 14-3-3 protein epsilon OS=Mus musculus OX=10090 GN=Ywhae PE=1 SV=1	1	24	24	21	77.6	29.174	2201300	3515900	3663300	2343200	2106400	2023300	3.12683e+06	2.15763e+06	1.4492	-	0.110618
Q8CHT3	Ints5	sp|Q8CHT3|INT5_MOUSE Integrator complex subunit 5 OS=Mus musculus OX=10090 GN=Ints5 PE=2 SV=1	1	9	9	9	12.4	108.35	10814	31240	29045	11733	18439	18961	23699.7	16377.7	1.44707	-	0.347166
Q91VR8	Brk1	sp|Q91VR8|BRK1_MOUSE Protein BRICK1 OS=Mus musculus OX=10090 GN=Brk1 PE=1 SV=1	1	4	4	4	44	8.7608	117600	229780	185070	116470	115450	136600	177483	122840	1.44483	-	0.176401
Q8BYB9	Poglut1	sp|Q8BYB9|PGLT1_MOUSE Protein O-glucosyltransferase 1 OS=Mus musculus OX=10090 GN=Poglut1 PE=1 SV=2	1	4	4	4	13.3	46.379	44504	63579	64878	33347	42828	43560	57653.7	39911.7	1.44453	-	0.0735387
Q9D6L8	Ppil3	sp|Q9D6L8|PPIL3_MOUSE Peptidyl-prolyl cis-trans isomerase-like 3 OS=Mus musculus OX=10090 GN=Ppil3 PE=1 SV=1	1	6	6	6	48.4	18.127	40942	89017	79533	51466	49776	43845	69830.7	48362.3	1.44391	-	0.22261
Q6ZPJ3	Ube2o	sp|Q6ZPJ3|UBE2O_MOUSE (E3-independent) E2 ubiquitin-conjugating enzyme UBE2O OS=Mus musculus OX=10090 GN=Ube2o PE=1 SV=3	1	15	15	15	16.1	140.83	21408	46977	42491	26698	22210	27885	36958.7	25597.7	1.44383	-	0.231933
P17710	Hk1	sp|P17710|HXK1_MOUSE Hexokinase-1 OS=Mus musculus OX=10090 GN=Hk1 PE=1 SV=3	1	37	33	31	43.4	108.3	254480	471890	447070	282600	267270	262930	391147	270933	1.4437	-	0.156277
Q8CE96	Trmt6	sp|Q8CE96|TRM6_MOUSE tRNA (adenine(58)-N(1))-methyltransferase non-catalytic subunit TRM6 OS=Mus musculus OX=10090 GN=Trmt6 PE=1 SV=1	1	14	14	14	38.2	55.518	60813	110740	120350	67126	65567	69525	97301	67406	1.44351	-	0.181216
Q11136	Pepd	sp|Q11136|PEPD_MOUSE Xaa-Pro dipeptidase OS=Mus musculus OX=10090 GN=Pepd PE=1 SV=3	1	14	14	14	39.8	55.028	96339	220870	218070	155010	93835	122000	178426	123615	1.4434	-	0.287336
Q5XJE5	Leo1	sp|Q5XJE5|LEO1_MOUSE RNA polymerase-associated protein LEO1 OS=Mus musculus OX=10090 GN=Leo1 PE=1 SV=2	1	6	6	6	12.7	75.596	58074	106180	97964	56168	58838	66689	87406	60565	1.44318	-	0.151934
Q9WTX5	Skp1	sp|Q9WTX5|SKP1_MOUSE S-phase kinase-associated protein 1 OS=Mus musculus OX=10090 GN=Skp1 PE=1 SV=3	1	6	6	6	40.5	18.672	165690	305580	262090	178930	147650	182100	244453	169560	1.44169	-	0.154832
Q8C6E0	Cfap36	sp|Q8C6E0|CFA36_MOUSE Cilia- and flagella-associated protein 36 OS=Mus musculus OX=10090 GN=Cfap36 PE=1 SV=1	1	3	3	3	14	39.599	45991	15549		13195	23379	27456	30770	21343.3	1.44167	-	0.508587
Q3UM45	Ppp1r7	sp|Q3UM45|PP1R7_MOUSE Protein phosphatase 1 regulatory subunit 7 OS=Mus musculus OX=10090 GN=Ppp1r7 PE=1 SV=2	1	19	19	19	59.3	41.291	72933	161780	151310	108720	73956	85272	128674	89316	1.44066	-	0.257681
Q5I1X5	Ppp1r13l	sp|Q5I1X5|IASPP_MOUSE RelA-associated inhibitor OS=Mus musculus OX=10090 GN=Ppp1r13l PE=1 SV=1	1	7	7	7	10.3	88.975	44248	64422	42933	37319	33419	34496	50534.3	35078	1.44063	-	0.0934671
P10605	Ctsb	sp|P10605|CATB_MOUSE Cathepsin B OS=Mus musculus OX=10090 GN=Ctsb PE=1 SV=2	1	15	15	15	47.8	37.279	1020200	1924100	1788100	1119200	1171700	995380	1.57747e+06	1.09543e+06	1.44005	-	0.167412
Q8K0V4	Cnot3	sp|Q8K0V4|CNOT3_MOUSE CCR4-NOT transcription complex subunit 3 OS=Mus musculus OX=10090 GN=Cnot3 PE=1 SV=1	1	8	8	8	12.9	81.945	67160	92305	87939	60106	54082	57647	82468	57278.3	1.43978	-	0.0339287
Q8BWY3	Etf1	sp|Q8BWY3|ERF1_MOUSE Eukaryotic peptide chain release factor subunit 1 OS=Mus musculus OX=10090 GN=Etf1 PE=1 SV=4	1	20	20	20	52.4	49.03	305330	459320	475570	311080	273510	276990	413407	287193	1.43947	-	0.085532
Q9QX47	Son	sp|Q9QX47|SON_MOUSE Protein SON OS=Mus musculus OX=10090 GN=Son PE=1 SV=2	1	31	31	31	19.4	265.65	120530	131270	126240	85236	92237	85394	126013	87622.3	1.43814	-	0.000577778
Q6PGL7	Washc2	sp|Q6PGL7|WASC2_MOUSE WASH complex subunit 2 OS=Mus musculus OX=10090 GN=Washc2 PE=1 SV=1	1	21	21	21	27.1	145.31	65715	130920	108150	80005	69651	62346	101595	70667.3	1.43765	-	0.192978
Q9WV80	Snx1	sp|Q9WV80|SNX1_MOUSE Sorting nexin-1 OS=Mus musculus OX=10090 GN=Snx1 PE=1 SV=1	1	23	21	21	44.1	58.951	218760	449470	403840	253970	235580	256170	357357	248573	1.43763	-	0.199433
Q99K95	Rtf2	sp|Q99K95|RTF2_MOUSE Replication termination factor 2 OS=Mus musculus OX=10090 GN=Rtf2 PE=1 SV=1	1	3	3	3	12.1	33.934	18449	28500	36204	18110		20459	27717.7	19284.5	1.4373	-	0.296807
P70699	Gaa	sp|P70699|LYAG_MOUSE Lysosomal alpha-glucosidase OS=Mus musculus OX=10090 GN=Gaa PE=1 SV=2	1	11	11	11	15	106.25	98779	257780	220560	160030	115550	125980	192373	133853	1.43719	-	0.305616
Q6DID3	Scaf8	sp|Q6DID3|SCAF8_MOUSE SR-related and CTD-associated factor 8 OS=Mus musculus OX=10090 GN=Scaf8 PE=1 SV=1	1	10	10	8	9.1	139.57	99769	153000	155320	94713	86472	102980	136030	94721.7	1.4361	-	0.0924319
Q3TIX9	Usp39	sp|Q3TIX9|SNUT2_MOUSE U4/U6.U5 tri-snRNP-associated protein 2 OS=Mus musculus OX=10090 GN=Usp39 PE=1 SV=2	1	13	13	13	31	65.146	119360	142430	146380	91335	94510	98396	136057	94747	1.436	-	0.00887366
Q61216	Mre11	sp|Q61216|MRE11_MOUSE Double-strand break repair protein MRE11 OS=Mus musculus OX=10090 GN=Mre11 PE=1 SV=1	1	9	9	9	15.2	80.222	27770	53728	57958	30188	34126	32850	46485.3	32388	1.43526	-	0.212302
O88738;REV__Q5NCS9;REV__O88738	Birc6	sp|O88738|BIRC6_MOUSE Baculoviral IAP repeat-containing protein 6 OS=Mus musculus OX=10090 GN=Birc6 PE=1 SV=2	3	68	68	68	20.5	532.16	92527	186200	182240	106430	98224	116530	153656	107061	1.43521	-	0.207734
Q9JK81	Myg1	sp|Q9JK81|MYG1_MOUSE MYG1 exonuclease OS=Mus musculus OX=10090 GN=Myg1 PE=1 SV=1	1	15	15	15	52.1	42.722	53550	138670	122000	83743	64340	70920	104740	73001	1.43477	-	0.299657
Q9EPQ7	Stard5	sp|Q9EPQ7|STAR5_MOUSE StAR-related lipid transfer protein 5 OS=Mus musculus OX=10090 GN=Stard5 PE=1 SV=2	1	4	4	4	29.6	23.922	47408	83615	80965	55420	43596	48799	70662.7	49271.7	1.43414	-	0.152969
Q148V7	Relch	sp|Q148V7|RELCH_MOUSE RAB11-binding protein RELCH OS=Mus musculus OX=10090 GN=Relch PE=1 SV=1	1	12	12	12	12.8	134.59	14618	21886	21602	11197	14076	15256	19368.7	13509.7	1.43369	-	0.0928054
Q8BX17	Gemin5	sp|Q8BX17|GEMI5_MOUSE Gem-associated protein 5 OS=Mus musculus OX=10090 GN=Gemin5 PE=1 SV=2	1	20	20	20	17.7	166.59	64297	127640	124690	69797	69366	81693	105542	73618.7	1.43364	-	0.203652
Q810A3	Ttc9c	sp|Q810A3|TTC9C_MOUSE Tetratricopeptide repeat protein 9C OS=Mus musculus OX=10090 GN=Ttc9c PE=1 SV=1	1	4	4	4	29.2	19.997	20850	38203	41399	23645	21659	24769	33484	23357.7	1.43353	-	0.191422
Q8R3N6	Thoc1	sp|Q8R3N6|THOC1_MOUSE THO complex subunit 1 OS=Mus musculus OX=10090 GN=Thoc1 PE=1 SV=1	1	16	16	16	27.2	75.435	126840	201990	181040	109770	124990	120980	169957	118580	1.43327	-	0.0877889
P0DP28;P0DP27;P0DP26;Q9D6P8	Calm3; Calm2; Calm1	sp|P0DP28|CALM3_MOUSE Calmodulin-3 OS=Mus musculus OX=10090 GN=Calm3 PE=1 SV=1;sp|P0DP27|CALM2_MOUSE Calmodulin-2 OS=Mus musculus OX=10090 GN=Calm2 PE=1 SV=1;sp|P0DP26|CALM1_MOUSE Calmodulin-1 OS=Mus musculus OX=10090 GN=Calm1 PE=1 SV=1;sp|Q9D6P8|CALL3_MOU	4	14	14	14	69.8	16.837	4186400	5332700	4989200	3070600	3496500	3556100	4836100	3374400	1.43317	-	0.0171838
Q8CBW3	Abi1	sp|Q8CBW3|ABI1_MOUSE Abl interactor 1 OS=Mus musculus OX=10090 GN=Abi1 PE=1 SV=3	1	16	16	12	32.4	52.287	263810	499210	437990	282800	268620	286610	400337	279343	1.43313	-	0.162301
Q6PIU9		sp|Q6PIU9|YJ005_MOUSE Uncharacterized protein FLJ45252 homolog OS=Mus musculus OX=10090 PE=1 SV=2	1	10	10	10	44.4	37.704	43104	92264	69068	51509	41762	49381	68145.3	47550.7	1.43311	-	0.228643
Q569Z6	Thrap3	sp|Q569Z6|TR150_MOUSE Thyroid hormone receptor-associated protein 3 OS=Mus musculus OX=10090 GN=Thrap3 PE=1 SV=1	1	28	28	27	29	108.18	253940	452910	413230	261100	269300	251220	373360	260540	1.43302	-	0.13818
Q8R332	Nup58	sp|Q8R332|NUP58_MOUSE Nucleoporin p58/p45 OS=Mus musculus OX=10090 GN=Nup58 PE=1 SV=1	1	7	7	7	14.7	59.445	67633	93639	91224	61545	58270	56387	84165.3	58734	1.43299	-	0.0393056
Q9QXE7	Tbl1x	sp|Q9QXE7|TBL1X_MOUSE F-box-like/WD repeat-containing protein TBL1X OS=Mus musculus OX=10090 GN=Tbl1x PE=1 SV=2	1	10	10	6	29	56.802	107310	187230	178500	115410	100360	114340	157680	110037	1.43298	-	0.138194
Q8VCN5	Cth	sp|Q8VCN5|CGL_MOUSE Cystathionine gamma-lyase OS=Mus musculus OX=10090 GN=Cth PE=1 SV=1	1	11	11	11	35.4	43.567	31958	101020	113290	61731	53831	56347	82089.3	57303	1.43255	-	0.384766
Q8BTV2	Cpsf7	sp|Q8BTV2|CPSF7_MOUSE Cleavage and polyadenylation specificity factor subunit 7 OS=Mus musculus OX=10090 GN=Cpsf7 PE=1 SV=2	1	3	3	3	8.3	52.01	32515	32723	26839	21685	21202		30692.3	21443.5	1.43131	-	0.0341144
Q3UPH1	Prrc1	sp|Q3UPH1|PRRC1_MOUSE Protein PRRC1 OS=Mus musculus OX=10090 GN=Prrc1 PE=1 SV=1	1	6	6	6	23.5	46.297	39920	57548	70086	48222	31463	37382	55851.3	39022.3	1.43127	-	0.168725
Q7TSE6	Stk38l	sp|Q7TSE6|ST38L_MOUSE Serine/threonine-protein kinase 38-like OS=Mus musculus OX=10090 GN=Stk38l PE=1 SV=2	1	8	5	5	20	53.771	35996	64964	66549	41505	41881	33705	55836.3	39030.3	1.43059	-	0.177493
Q9R0Q7	Ptges3	sp|Q9R0Q7|TEBP_MOUSE Prostaglandin E synthase 3 OS=Mus musculus OX=10090 GN=Ptges3 PE=1 SV=1	1	7	7	7	51.2	18.721	841990	1728500	1651000	1061400	946820	942730	1.40716e+06	983650	1.43055	-	0.212934
Q9D753	Exosc8	sp|Q9D753|EXOS8_MOUSE Exosome complex component RRP43 OS=Mus musculus OX=10090 GN=Exosc8 PE=1 SV=1	1	7	7	7	34.4	29.949	51670	101960	87273	56100	53950	58415	80301	56155	1.42999	-	0.182412
Q922U1	Prpf3	sp|Q922U1|PRPF3_MOUSE U4/U6 small nuclear ribonucleoprotein Prp3 OS=Mus musculus OX=10090 GN=Prpf3 PE=1 SV=1	1	20	20	20	35.6	77.454	84910	141980	135030	86125	77316	89662	120640	84367.7	1.42993	-	0.119226
Q8CHY6	Gatad2a	sp|Q8CHY6|P66A_MOUSE Transcriptional repressor p66 alpha OS=Mus musculus OX=10090 GN=Gatad2a PE=1 SV=2	1	15	15	15	36.4	67.333	44151	82272	73309	45975	43905	49864	66577.3	46581.3	1.42927	-	0.16094
P26638;REV__Q8VC85	Sars1	sp|P26638|SYSC_MOUSE Serine--tRNA ligase, cytoplasmic OS=Mus musculus OX=10090 GN=Sars1 PE=1 SV=3	2	29	29	29	55.3	58.388	763260	1509100	1535300	980330	868630	815220	1269220	888060	1.42921	-	0.213242
Q91WK2	Eif3h	sp|Q91WK2|EIF3H_MOUSE Eukaryotic translation initiation factor 3 subunit H OS=Mus musculus OX=10090 GN=Eif3h PE=1 SV=1	1	20	20	20	56	39.832	249990	435610	478390	291950	265000	257820	387997	271590	1.42861	-	0.175801
Q8CG72	Adprs	sp|Q8CG72|ADPRS_MOUSE ADP-ribosylhydrolase ARH3 OS=Mus musculus OX=10090 GN=Adprs PE=1 SV=1	1	6	6	6	23	39.414	32134	65475	61920	46334	31063	34291	53176.3	37229.3	1.42835	-	0.239414
Q9Z2M7	Pmm2	sp|Q9Z2M7|PMM2_MOUSE Phosphomannomutase 2 OS=Mus musculus OX=10090 GN=Pmm2 PE=1 SV=1	1	11	11	9	48.3	27.656	117650	239890	202890	149130	126030	117330	186810	130830	1.42788	-	0.208939
Q8K019	Bclaf1	sp|Q8K019|BCLF1_MOUSE Bcl-2-associated transcription factor 1 OS=Mus musculus OX=10090 GN=Bclaf1 PE=1 SV=2	1	23	22	22	25.5	106	196780	307770	311270	167580	214340	189460	271940	190460	1.42781	-	0.110979
C0HKD9;C0HKD8	Mfap1b; Mfap1a	sp|C0HKD9|MFA1B_MOUSE Microfibrillar-associated protein 1B OS=Mus musculus OX=10090 GN=Mfap1b PE=1 SV=1;sp|C0HKD8|MFA1A_MOUSE Microfibrillar-associated protein 1A OS=Mus musculus OX=10090 GN=Mfap1a PE=1 SV=1	2	6	6	6	18.9	51.954	109500	100030	94846	67916	81706	63609	101459	71077	1.42745	-	0.011909
Q8K2T8	Paf1	sp|Q8K2T8|PAF1_MOUSE RNA polymerase II-associated factor 1 homolog OS=Mus musculus OX=10090 GN=Paf1 PE=1 SV=1	1	9	9	9	21.9	60.518	65761	111050	83869	59452	56195	66973	86893.3	60873.3	1.42744	-	0.127071
E9Q7G0	Numa1	sp|E9Q7G0|NUMA1_MOUSE Nuclear mitotic apparatus protein 1 OS=Mus musculus OX=10090 GN=Numa1 PE=1 SV=1	1	67	67	67	43.1	235.63	115330	235680	216700	124460	124990	148290	189237	132580	1.42734	-	0.211933
Q9CQ48	Nudcd2	sp|Q9CQ48|NUDC2_MOUSE NudC domain-containing protein 2 OS=Mus musculus OX=10090 GN=Nudcd2 PE=1 SV=1	1	5	5	5	41.4	17.66	137600	219800	212840	135750	127870	135900	190080	133173	1.42731	-	0.0978198
Q8R180	Ero1a	sp|Q8R180|ERO1A_MOUSE ERO1-like protein alpha OS=Mus musculus OX=10090 GN=Ero1a PE=1 SV=2	1	29	29	28	58.6	54.084	981190	751770	671370	601300	552360	531670	801443	561777	1.42662	-	0.0653274
Q78JE5	Fbxo22	sp|Q78JE5|FBX22_MOUSE F-box only protein 22 OS=Mus musculus OX=10090 GN=Fbxo22 PE=1 SV=2	1	4	4	4	13.7	44.202	19825	59301	45190	30282	25993	30883	41438.7	29052.7	1.42633	-	0.347673
Q8R146	Apeh	sp|Q8R146|APEH_MOUSE Acylamino-acid-releasing enzyme OS=Mus musculus OX=10090 GN=Apeh PE=1 SV=3	1	11	11	11	26.2	81.58	43379	115370	103610	77458	51305	55181	87453	61314.7	1.4263	-	0.332676
Q62419;Q62420	Sh3gl1	sp|Q62419|SH3G1_MOUSE Endophilin-A2 OS=Mus musculus OX=10090 GN=Sh3gl1 PE=1 SV=1	2	14	14	14	39.1	41.518	139820	232320	219190	128310	143440	142900	197110	138217	1.42609	-	0.114946
Q64520	Guk1	sp|Q64520|KGUA_MOUSE Guanylate kinase OS=Mus musculus OX=10090 GN=Guk1 PE=1 SV=2	1	2	2	2	13.6	21.918	17058	58507	35534		24873	27088	37033	25980.5	1.42542	-	0.527253
P30999	Ctnnd1	sp|P30999|CTND1_MOUSE Catenin delta-1 OS=Mus musculus OX=10090 GN=Ctnnd1 PE=1 SV=2	1	28	28	28	40.4	104.92	131470	176510	158980	113300	98774	115670	155653	109248	1.42477	-	0.0303941
P10889	Cxcl2	sp|P10889|CXCL2_MOUSE C-X-C motif chemokine 2 OS=Mus musculus OX=10090 GN=Cxcl2 PE=1 SV=2	1	2	2	2	36	10.621	273460	608050	562950	422210	318100	273710	481487	338007	1.42449	-	0.275504
A2RSJ4	Uhrf1bp1l	sp|A2RSJ4|UH1BL_MOUSE UHRF1-binding protein 1-like OS=Mus musculus OX=10090 GN=Uhrf1bp1l PE=1 SV=2	1	10	10	10	8.7	161.94		27395	26419	17876	19002	19810	26907	18896	1.42395	-	0.00220026
Q61081	Cdc37	sp|Q61081|CDC37_MOUSE Hsp90 co-chaperone Cdc37 OS=Mus musculus OX=10090 GN=Cdc37 PE=1 SV=1	1	14	14	14	35.1	44.593	509830	873960	849800	548040	521020	500350	744530	523137	1.4232	-	0.134765
P97470	Ppp4c	sp|P97470|PP4C_MOUSE Serine/threonine-protein phosphatase 4 catalytic subunit OS=Mus musculus OX=10090 GN=Ppp4c PE=1 SV=2	1	7	6	6	36.2	35.08	210300	239470	326540	199530	172730	173240	258770	181833	1.42312	-	0.0995382
Q9D1L0	Chchd2	sp|Q9D1L0|CHCH2_MOUSE Coiled-coil-helix-coiled-coil-helix domain-containing protein 2 OS=Mus musculus OX=10090 GN=Chchd2 PE=2 SV=1	1	3	3	3	30.7	15.661	85258	240620	188110	113090	133950	114230	171329	120423	1.42273	-	0.331689
Q62193	Rpa2	sp|Q62193|RFA2_MOUSE Replication protein A 32 kDa subunit OS=Mus musculus OX=10090 GN=Rpa2 PE=1 SV=1	1	7	7	7	39.3	29.718	94867	229270	206380	124580	124760	123680	176839	124340	1.42222	-	0.2747
P16675	Ctsa	sp|P16675|PPGB_MOUSE Lysosomal protective protein OS=Mus musculus OX=10090 GN=Ctsa PE=1 SV=1	1	16	16	16	34.6	53.844	260140	405770	419310	263540	258280	241610	361740	254477	1.42151	-	0.105096
A2AIV2	Virma	sp|A2AIV2|VIR_MOUSE Protein virilizer homolog OS=Mus musculus OX=10090 GN=Virma PE=1 SV=1	1	11	11	11	7.6	201.44	44342	59424	56860	45249	31374	36400	53542	37674.3	1.42118	-	0.0620587
P53811	Pitpnb	sp|P53811|PIPNB_MOUSE Phosphatidylinositol transfer protein beta isoform OS=Mus musculus OX=10090 GN=Pitpnb PE=1 SV=2	1	16	14	14	62.4	31.487	79442	117200	126530	76165	73200	78033	107724	75799.3	1.42117	-	0.0919113
Q9D0R8	Lsm12	sp|Q9D0R8|LSM12_MOUSE Protein LSM12 homolog OS=Mus musculus OX=10090 GN=Lsm12 PE=1 SV=1	1	6	6	6	49.7	21.701	256850	395960	299840	225190	216930	228210	317550	223443	1.42117	-	0.0847112
A2AJK6;Q8BYH8	Chd7	sp|A2AJK6|CHD7_MOUSE Chromodomain-helicase-DNA-binding protein 7 OS=Mus musculus OX=10090 GN=Chd7 PE=1 SV=1	2	9	8	7	3.7	334.06	20570	21528	22171	13879	14323	17054	21423	15085.3	1.42012	-	0.00444643
P19182	Ifrd1	sp|P19182|IFRD1_MOUSE Interferon-related developmental regulator 1 OS=Mus musculus OX=10090 GN=Ifrd1 PE=1 SV=2	1	14	14	14	35	49.935	79341	140940	133490	84947	82455	82015	117924	83139	1.41839	-	0.147943
Q8BW10	Nob1	sp|Q8BW10|NOB1_MOUSE RNA-binding protein NOB1 OS=Mus musculus OX=10090 GN=Nob1 PE=1 SV=1	1	6	6	6	22.6	45.463	38414	61220	63038	36743	41548	36414	54224	38235	1.41818	-	0.119436
O09106	Hdac1	sp|O09106|HDAC1_MOUSE Histone deacetylase 1 OS=Mus musculus OX=10090 GN=Hdac1 PE=1 SV=1	1	20	20	14	48.8	55.074	193500	291440	290080	177890	185520	183250	258340	182220	1.41774	-	0.079199
Q05860	Fmn1	sp|Q05860|FMN1_MOUSE Formin-1 OS=Mus musculus OX=10090 GN=Fmn1 PE=1 SV=2	1	9	9	9	8.1	163.58	13277	33673	36325	19048	21285	18420	27758.3	19584.3	1.41737	-	0.327424
Q8BGB7	Enoph1	sp|Q8BGB7|ENOPH_MOUSE Enolase-phosphatase E1 OS=Mus musculus OX=10090 GN=Enoph1 PE=1 SV=1	1	3	3	3	18.3	28.6	62827		106540	80865	38681		84683.5	59773	1.41675	-	0.498336
Q9CYD3	Crtap	sp|Q9CYD3|CRTAP_MOUSE Cartilage-associated protein OS=Mus musculus OX=10090 GN=Crtap PE=1 SV=3	1	7	7	7	23	46.169	27989	40225	39721	25428	20853	29919	35978.3	25400	1.41647	-	0.0912165
Q8CDN6	Txnl1	sp|Q8CDN6|TXNL1_MOUSE Thioredoxin-like protein 1 OS=Mus musculus OX=10090 GN=Txnl1 PE=1 SV=3	1	13	13	13	64	32.237	303090	663970	660740	420820	366180	362280	542600	383093	1.41637	-	0.258639
O09110;P70236	Map2k3	sp|O09110|MP2K3_MOUSE Dual specificity mitogen-activated protein kinase kinase 3 OS=Mus musculus OX=10090 GN=Map2k3 PE=1 SV=2	2	12	12	12	45.2	39.296	89875	108720	131950	71437	74725	87298	110182	77820	1.41585	-	0.0688185
O88939	Zbtb7a	sp|O88939|ZBT7A_MOUSE Zinc finger and BTB domain-containing protein 7A OS=Mus musculus OX=10090 GN=Zbtb7a PE=1 SV=2	1	10	10	10	28.8	60.28	56794	103690	98174	56730	58715	67244	86219.3	60896.3	1.41584	-	0.169855
Q6PIP5	Nudcd1	sp|Q6PIP5|NUDC1_MOUSE NudC domain-containing protein 1 OS=Mus musculus OX=10090 GN=Nudcd1 PE=1 SV=2	1	18	18	18	41.4	66.704	68070	124940	126620	77526	74035	74239	106543	75266.7	1.41554	-	0.180002
O88952;Q8JZS0;O88951	Lin7c; Lin7a; Li	sp|O88952|LIN7C_MOUSE Protein lin-7 homolog C OS=Mus musculus OX=10090 GN=Lin7c PE=1 SV=2;sp|Q8JZS0|LIN7A_MOUSE Protein lin-7 homolog A OS=Mus musculus OX=10090 GN=Lin7a PE=1 SV=2;sp|O88951|LIN7B_MOUSE Protein lin-7 homolog B OS=Mus musculus OX=10090 GN=Li	3	4	4	4	27.4	21.834	55102	90505	67777	53008	56418	41343	71128	50256.3	1.4153	-	0.138921
Q8CIN4;Q61036	Pak2	sp|Q8CIN4|PAK2_MOUSE Serine/threonine-protein kinase PAK 2 OS=Mus musculus OX=10090 GN=Pak2 PE=1 SV=1	2	28	28	24	61.3	57.93	408120	841610	789760	508980	433990	498310	679830	480427	1.41505	-	0.223822
P42567	Eps15	sp|P42567|EPS15_MOUSE Epidermal growth factor receptor substrate 15 OS=Mus musculus OX=10090 GN=Eps15 PE=1 SV=1	1	21	21	21	34.7	98.47	91194	127390	116190	78213	78470	79915	111591	78866	1.41495	-	0.0378421
Q8CGU1	Calcoco1	sp|Q8CGU1|CACO1_MOUSE Calcium-binding and coiled-coil domain-containing protein 1 OS=Mus musculus OX=10090 GN=Calcoco1 PE=1 SV=2	1	3	3	3	5.8	77.279		33630	24424	22054	19002		29027	20528	1.41402	-	0.221766
P61982	Ywhag	sp|P61982|1433G_MOUSE 14-3-3 protein gamma OS=Mus musculus OX=10090 GN=Ywhag PE=1 SV=2	1	16	12	10	72.5	28.302	1690800	2802200	2579100	1834100	1638700	1532100	2.35737e+06	1668300	1.41304	-	0.120943
P70318	Tial1	sp|P70318|TIAR_MOUSE Nucleolysin TIAR OS=Mus musculus OX=10090 GN=Tial1 PE=1 SV=1	1	9	9	6	35.5	43.388	118420	125730	137510	93531	88134	88598	127220	90087.7	1.41218	-	0.00310209
P09671	Sod2	sp|P09671|SODM_MOUSE Superoxide dismutase [Mn], mitochondrial OS=Mus musculus OX=10090 GN=Sod2 PE=1 SV=3	1	12	12	12	54.5	24.603	1434500	3198200	3128900	1830100	1784700	1884400	2587200	1.83307e+06	1.41141	-	0.261579
Q9EP71	Rai14	sp|Q9EP71|RAI14_MOUSE Ankycorbin OS=Mus musculus OX=10090 GN=Rai14 PE=1 SV=1	1	17	17	17	22.7	108.85	32326	39670	37515	23957	27419	26245	36503.7	25873.7	1.41084	-	0.0115094
Q76KJ5	Polr1g	sp|Q76KJ5|RPA34_MOUSE DNA-directed RNA polymerase I subunit RPA34 OS=Mus musculus OX=10090 GN=Polr1g PE=1 SV=2	1	8	8	8	33.6	43.082	144140	184380	171060	110580	119060	124470	166527	118037	1.4108	-	0.0178845
Q8CHU3	Epn2	sp|Q8CHU3|EPN2_MOUSE Epsin-2 OS=Mus musculus OX=10090 GN=Epn2 PE=1 SV=1	1	4	4	4	9.4	63.471	14529	23792	17980	12644		13965	18767	13304.5	1.41058	-	0.218885
P99026	Psmb4	sp|P99026|PSB4_MOUSE Proteasome subunit beta type-4 OS=Mus musculus OX=10090 GN=Psmb4 PE=1 SV=1	1	7	7	7	39.4	29.116	455950	879910	753670	580180	413140	488030	696510	493783	1.41056	-	0.206614
Q8BVE3	Atp6v1h	sp|Q8BVE3|VATH_MOUSE V-type proton ATPase subunit H OS=Mus musculus OX=10090 GN=Atp6v1h PE=1 SV=1	1	20	20	20	56.3	55.854	173980	411080	364320	251360	206710	215000	316460	224357	1.41052	-	0.280053
Q9D832	Dnajb4	sp|Q9D832|DNJB4_MOUSE DnaJ homolog subfamily B member 4 OS=Mus musculus OX=10090 GN=Dnajb4 PE=1 SV=1	1	13	13	12	41.2	37.781	167030	212460	181920	132130	126480	139510	187137	132707	1.41015	-	0.0172812
Q5U4D9	Thoc6	sp|Q5U4D9|THOC6_MOUSE THO complex subunit 6 homolog OS=Mus musculus OX=10090 GN=Thoc6 PE=1 SV=1	1	8	8	8	35.5	37.314	66690	95754	115870	67436	64873	65109	92771.3	65806	1.40977	-	0.132379
Q91VK1	Bzw2	sp|Q91VK1|5MP1_MOUSE eIF5-mimic protein 1 OS=Mus musculus OX=10090 GN=Bzw2 PE=1 SV=1	1	13	13	12	30.3	48.063	751520	1260500	1399900	778640	838530	803180	1.13731e+06	806783	1.40968	-	0.170061
Q9EQH2	Erap1	sp|Q9EQH2|ERAP1_MOUSE Endoplasmic reticulum aminopeptidase 1 OS=Mus musculus OX=10090 GN=Erap1 PE=1 SV=2	1	23	23	23	30.5	106.6	128990	310820	300650	181010	166520	177960	246820	175163	1.40908	-	0.292418
P21300	Akr1b7	sp|P21300|ALD1_MOUSE Aldo-keto reductase family 1 member B7 OS=Mus musculus OX=10090 GN=Akr1b7 PE=1 SV=4	1	8	4	4	20.9	35.988	107130	320210	221690	170380	129600	160880	216343	153620	1.4083	-	0.374352
P07742	Rrm1	sp|P07742|RIR1_MOUSE Ribonucleoside-diphosphate reductase large subunit OS=Mus musculus OX=10090 GN=Rrm1 PE=1 SV=2	1	23	23	23	33.2	90.209	160750	315950	314930	192340	181570	188300	263877	187403	1.40807	-	0.212892
Q3TWF6	Wdr70	sp|Q3TWF6|WDR70_MOUSE WD repeat-containing protein 70 OS=Mus musculus OX=10090 GN=Wdr70 PE=1 SV=1	1	8	8	8	15.5	73.118	31333	68545	51215	32780	34911	39616	50364.3	35769	1.40804	-	0.253001
Q9CR39	Wdr45b	sp|Q9CR39|WIPI3_MOUSE WD repeat domain phosphoinositide-interacting protein 3 OS=Mus musculus OX=10090 GN=Wdr45b PE=1 SV=2	1	4	4	4	14.2	38.02	27632	46574	52705	27475	31017	31646	42303.7	30046	1.40796	-	0.184673
Q3V4B5	Commd6	sp|Q3V4B5|COMD6_MOUSE COMM domain-containing protein 6 OS=Mus musculus OX=10090 GN=Commd6 PE=1 SV=1	1	5	5	5	70.1	9.7951	40784	65613	87631	43877	46250	47704	64676	45943.7	1.40772	-	0.239799
Q91XI1	Dus3l	sp|Q91XI1|DUS3L_MOUSE tRNA-dihydrouridine(47) synthase [NAD(P)(+)]-like OS=Mus musculus OX=10090 GN=Dus3l PE=1 SV=1	1	13	13	13	31.1	71.078	52318	136390	133740	73734	71189	84232	107483	76385	1.40712	-	0.327165
Q9DB34	Chmp2a	sp|Q9DB34|CHM2A_MOUSE Charged multivesicular body protein 2a OS=Mus musculus OX=10090 GN=Chmp2a PE=1 SV=1	1	5	5	5	19.8	25.134	45816	89218	98189	61541	48756	55456	77741	55251	1.40705	-	0.24664
Q9WUU8	Tnip1	sp|Q9WUU8|TNIP1_MOUSE TNFAIP3-interacting protein 1 OS=Mus musculus OX=10090 GN=Tnip1 PE=1 SV=1	1	11	11	11	21	73.049	64236	105540	103060	58883	69484	65575	90945.3	64647.3	1.40679	-	0.127898
Q91WF7	Fig4	sp|Q91WF7|FIG4_MOUSE Polyphosphoinositide phosphatase OS=Mus musculus OX=10090 GN=Fig4 PE=1 SV=1	1	2	2	2	2.9	103.45	20975		13173	10728	13548		17074	12138	1.40666	-	0.356164
Q61035	Hars1	sp|Q61035|HARS1_MOUSE Histidine--tRNA ligase, cytoplasmic OS=Mus musculus OX=10090 GN=Hars1 PE=1 SV=2	1	16	16	14	34.8	57.432	225510	425220	394790	275030	226480	241910	348507	247807	1.40637	-	0.189357
Q9JHJ0;P49813	Tmod3	sp|Q9JHJ0|TMOD3_MOUSE Tropomodulin-3 OS=Mus musculus OX=10090 GN=Tmod3 PE=1 SV=1	2	15	15	14	47.7	39.502	205680	317090	268020	187590	196370	178390	263597	187450	1.40622	-	0.0800737
Q9D8X2	Ccdc124	sp|Q9D8X2|CC124_MOUSE Coiled-coil domain-containing protein 124 OS=Mus musculus OX=10090 GN=Ccdc124 PE=1 SV=1	1	6	6	6	30	25.345	143840	171670	128550	106840	108380	100800	148020	105340	1.40516	-	0.0292136
Q8VDP4	Ccar2	sp|Q8VDP4|CCAR2_MOUSE Cell cycle and apoptosis regulator protein 2 OS=Mus musculus OX=10090 GN=Ccar2 PE=1 SV=2	1	21	21	21	31.9	103	83026	175800	163890	95896	102520	102810	140905	100409	1.40332	-	0.238169
Q8BHK9	Ercc6l	sp|Q8BHK9|ERC6L_MOUSE DNA excision repair protein ERCC-6-like OS=Mus musculus OX=10090 GN=Ercc6l PE=1 SV=1	1	6	6	6	7.3	138.85	28699	62511	52425	28280	35070	39023	47878.3	34124.3	1.40306	-	0.260446
Q8BFQ4	Wdr82	sp|Q8BFQ4|WDR82_MOUSE WD repeat-containing protein 82 OS=Mus musculus OX=10090 GN=Wdr82 PE=1 SV=1	1	11	11	11	36.4	35.079	83531	148560	128200	88986	78825	89243	120097	85684.7	1.40162	-	0.152509
P30285	Cdk4	sp|P30285|CDK4_MOUSE Cyclin-dependent kinase 4 OS=Mus musculus OX=10090 GN=Cdk4 PE=1 SV=1	1	8	7	7	30.4	33.75	15254	61732	62775	35355	33092	31273	46587	33240	1.40153	-	0.443517
Q91VH6	Memo1	sp|Q91VH6|MEMO1_MOUSE Protein MEMO1 OS=Mus musculus OX=10090 GN=Memo1 PE=1 SV=1	1	10	10	10	49.8	33.692	87149	239530	218020	138850	109060	140770	181566	129560	1.40141	-	0.345814
Q8BT07	Cep55	sp|Q8BT07|CEP55_MOUSE Centrosomal protein of 55 kDa OS=Mus musculus OX=10090 GN=Cep55 PE=1 SV=2	1	7	7	7	17.5	53.93	27479	43775	44465	26095	29209	27271	38573	27525	1.40138	-	0.120954
Q7TMY8	Huwe1	sp|Q7TMY8|HUWE1_MOUSE E3 ubiquitin-protein ligase HUWE1 OS=Mus musculus OX=10090 GN=Huwe1 PE=1 SV=5	1	55	55	55	17.7	482.63	74607	161280	144710	89216	86265	96132	126866	90537.7	1.40125	-	0.245615
P58058	Nadk	sp|P58058|NADK_MOUSE NAD kinase OS=Mus musculus OX=10090 GN=Nadk PE=1 SV=2	1	13	13	13	38.3	48.597	94916	297550	265760	174270	143010	152610	219409	156630	1.40081	-	0.379446
Q4JIM5;P00520	Abl2	sp|Q4JIM5|ABL2_MOUSE Tyrosine-protein kinase ABL2 OS=Mus musculus OX=10090 GN=Abl2 PE=1 SV=1	2	3	3	3	3.8	128.19	16655	17508	18477	10278	10518	16802	17546.7	12532.7	1.40007	-	0.0848411
Q9R020	Zranb2	sp|Q9R020|ZRAB2_MOUSE Zinc finger Ran-binding domain-containing protein 2 OS=Mus musculus OX=10090 GN=Zranb2 PE=1 SV=2	1	7	7	7	18.5	37.35	23755	46623	58847	31930	33336	27071	43075	30779	1.39949	-	0.304897
Q8BHI7	Elovl5	sp|Q8BHI7|ELOV5_MOUSE Elongation of very long chain fatty acids protein 5 OS=Mus musculus OX=10090 GN=Elovl5 PE=1 SV=1	1	2	2	2	7.4	35.332	162070		42215	73293	91537	54169	102142	72999.7	1.39922	-	0.577511
Q921H9	Coa7	sp|Q921H9|COA7_MOUSE Cytochrome c oxidase assembly factor 7 OS=Mus musculus OX=10090 GN=Coa7 PE=1 SV=1	1	4	4	4	21.2	25.617	28248	45555	47177	27459	29889	29160	40326.7	28836	1.39848	-	0.132715
Q99KK7	Dpp3	sp|Q99KK7|DPP3_MOUSE Dipeptidyl peptidase 3 OS=Mus musculus OX=10090 GN=Dpp3 PE=1 SV=2	1	19	19	19	38.2	82.897	154040	276590	303000	207770	151050	165900	244543	174907	1.39814	-	0.227775
P08003	Pdia4	sp|P08003|PDIA4_MOUSE Protein disulfide-isomerase A4 OS=Mus musculus OX=10090 GN=Pdia4 PE=1 SV=3	1	35	35	35	50.9	71.982	504920	837750	773370	525510	511080	477320	705347	504637	1.39773	-	0.122929
O70194	Eif3d	sp|O70194|EIF3D_MOUSE Eukaryotic translation initiation factor 3 subunit D OS=Mus musculus OX=10090 GN=Eif3d PE=1 SV=2	1	21	21	21	51.3	63.988	377970	570270	722240	436610	370080	389010	556827	398567	1.39707	-	0.194153
P70677	Casp3	sp|P70677|CASP3_MOUSE Caspase-3 OS=Mus musculus OX=10090 GN=Casp3 PE=1 SV=1	1	10	10	10	37.9	31.474	140220	186610	205450	126780	128210	126040	177427	127010	1.39695	-	0.0600605
P99029	Prdx5	sp|P99029|PRDX5_MOUSE Peroxiredoxin-5, mitochondrial OS=Mus musculus OX=10090 GN=Prdx5 PE=1 SV=2	1	13	13	13	57.6	21.897	1744500	2989000	2662000	1831600	1752100	1711500	2.46517e+06	1.76507e+06	1.39664	-	0.134655
P46664	Adss2	sp|P46664|PURA2_MOUSE Adenylosuccinate synthetase isozyme 2 OS=Mus musculus OX=10090 GN=Adss2 PE=1 SV=2	1	15	13	13	41.4	50.02	281310	489730	513170	334230	281100	304550	428070	306627	1.39606	-	0.181982
P60670	Nploc4	sp|P60670|NPL4_MOUSE Nuclear protein localization protein 4 homolog OS=Mus musculus OX=10090 GN=Nploc4 PE=1 SV=3	1	16	16	15	33.9	68.016	132870	209740	192420	138070	113260	132210	178343	127847	1.39498	-	0.107846
Q64674	Srm	sp|Q64674|SPEE_MOUSE Spermidine synthase OS=Mus musculus OX=10090 GN=Srm PE=1 SV=1	1	20	20	20	73.2	33.995	321370	523030	732630	429790	359590	342500	525677	377293	1.39328	-	0.289709
Q9CSH3	Dis3	sp|Q9CSH3|RRP44_MOUSE Exosome complex exonuclease RRP44 OS=Mus musculus OX=10090 GN=Dis3 PE=1 SV=4	1	28	28	28	36.6	108.84	122720	199660	182610	114490	120850	127250	168330	120863	1.39273	-	0.114842
Q9CQ71	Rpa3	sp|Q9CQ71|RFA3_MOUSE Replication protein A 14 kDa subunit OS=Mus musculus OX=10090 GN=Rpa3 PE=1 SV=1	1	7	7	7	68.6	13.584	59647	119270	119290	70683	72281	71535	99402.3	71499.7	1.39025	-	0.233178
Q61881	Mcm7	sp|Q61881|MCM7_MOUSE DNA replication licensing factor MCM7 OS=Mus musculus OX=10090 GN=Mcm7 PE=1 SV=1	1	28	28	28	47.1	81.21	112060	259650	268660	150610	154330	155730	213457	153557	1.39008	-	0.303591
Q9ESZ8	Gtf2i	sp|Q9ESZ8|GTF2I_MOUSE General transcription factor II-I OS=Mus musculus OX=10090 GN=Gtf2i PE=1 SV=3	1	10	10	10	13.6	112.26	25394	53642	53157	32210	30579	32347	44064.3	31712	1.38952	-	0.25712
Q8CI04	Cog3	sp|Q8CI04|COG3_MOUSE Conserved oligomeric Golgi complex subunit 3 OS=Mus musculus OX=10090 GN=Cog3 PE=1 SV=3	1	10	10	10	17.1	93.282		40224	32611	24698	24484	29458	36417.5	26213.3	1.38927	-	0.0628686
Q9D1K2	Atp6v1f	sp|Q9D1K2|VATF_MOUSE V-type proton ATPase subunit F OS=Mus musculus OX=10090 GN=Atp6v1f PE=1 SV=2	1	4	4	4	26.1	13.37	167120	321450	300950	158880	199230	210210	263173	189440	1.38922	-	0.220614
Q922Y1	Ubxn1	sp|Q922Y1|UBXN1_MOUSE UBX domain-containing protein 1 OS=Mus musculus OX=10090 GN=Ubxn1 PE=1 SV=1	1	11	11	11	38.7	33.572	145540	306480	268290	186630	176040	155940	240103	172870	1.38892	-	0.244962
Q6QI06	Rictor	sp|Q6QI06|RICTR_MOUSE Rapamycin-insensitive companion of mTOR OS=Mus musculus OX=10090 GN=Rictor PE=1 SV=2	1	5	5	5	4.3	191.57	13790	19457	17614	11412	11987	13221	16953.7	12206.7	1.38889	-	0.053579
Q60967;O88428	Papss1	sp|Q60967|PAPS1_MOUSE Bifunctional 3-phosphoadenosine 5-phosphosulfate synthase 1 OS=Mus musculus OX=10090 GN=Papss1 PE=1 SV=1	2	10	10	10	19.6	70.793	60897	101380	89813	69787	47739	64005	84030	60510.3	1.38869	-	0.161854
Q8BMB3	Eif4e2	sp|Q8BMB3|IF4E2_MOUSE Eukaryotic translation initiation factor 4E type 2 OS=Mus musculus OX=10090 GN=Eif4e2 PE=1 SV=1	1	6	6	6	30.2	28.263	57027	62999	60300	48665	35837	45366	60108.7	43289.3	1.38853	-	0.0162697
Q8VE70	Pdcd10	sp|Q8VE70|PDC10_MOUSE Programmed cell death protein 10 OS=Mus musculus OX=10090 GN=Pdcd10 PE=1 SV=1	1	8	8	8	43.9	24.715	45540	68438	76089	48285	39528	49218	63355.7	45677	1.38704	-	0.141915
O55135	Eif6	sp|O55135|IF6_MOUSE Eukaryotic translation initiation factor 6 OS=Mus musculus OX=10090 GN=Eif6 PE=1 SV=2	1	9	9	9	56.7	26.511	407540	762670	797590	499300	460310	459140	655933	472917	1.387	-	0.217913
Q62241	Snrpc	sp|Q62241|RU1C_MOUSE U1 small nuclear ribonucleoprotein C OS=Mus musculus OX=10090 GN=Snrpc PE=1 SV=1	1	4	4	4	30.2	17.364	295790	340830	302580	222240	244450	210630	313067	225773	1.38664	-	0.00706793
Q99NB9	Sf3b1	sp|Q99NB9|SF3B1_MOUSE Splicing factor 3B subunit 1 OS=Mus musculus OX=10090 GN=Sf3b1 PE=1 SV=1	1	46	46	46	49.1	145.81	327680	423500	410010	265380	267910	304170	387063	279153	1.38656	-	0.0292624
Q3UMU9;Q9JMG7	Hdgfl2	sp|Q3UMU9|HDGR2_MOUSE Hepatoma-derived growth factor-related protein 2 OS=Mus musculus OX=10090 GN=Hdgfl2 PE=1 SV=1	2	8	7	7	16.1	74.29	35181	116350	122320	58622	74467	64550	91283.7	65879.7	1.38561	-	0.422833
O88811	Stam2	sp|O88811|STAM2_MOUSE Signal transducing adapter molecule 2 OS=Mus musculus OX=10090 GN=Stam2 PE=1 SV=1	1	12	12	10	32.1	57.454	74269	184350	156850	94897	99241	105760	138490	99966	1.38537	-	0.310789
Q80SY5	Prpf38b	sp|Q80SY5|PR38B_MOUSE Pre-mRNA-splicing factor 38B OS=Mus musculus OX=10090 GN=Prpf38b PE=1 SV=1	1	8	8	8	14.9	63.752	77769	84591	81321	53508	62986	59409	81227	58634.3	1.38531	-	0.00264406
P97311	Mcm6	sp|P97311|MCM6_MOUSE DNA replication licensing factor MCM6 OS=Mus musculus OX=10090 GN=Mcm6 PE=1 SV=1	1	37	37	37	48.7	92.866	122020	292860	309210	169330	177710	175690	241363	174243	1.38521	-	0.325295
Q91YY4	Atpaf2	sp|Q91YY4|ATPF2_MOUSE ATP synthase mitochondrial F1 complex assembly factor 2 OS=Mus musculus OX=10090 GN=Atpaf2 PE=1 SV=1	1	5	5	5	27.7	33.289		114930	108920	69221	88042	85189	111925	80817.3	1.38491	-	0.0290401
P97434	Mprip	sp|P97434|MPRIP_MOUSE Myosin phosphatase Rho-interacting protein OS=Mus musculus OX=10090 GN=Mprip PE=1 SV=2	1	10	10	9	14.6	116.41	61183	68481	54638	42424	46853	43824	61434	44367	1.38468	-	0.0153809
Q99PL6	Ubxn6	sp|Q99PL6|UBXN6_MOUSE UBX domain-containing protein 6 OS=Mus musculus OX=10090 GN=Ubxn6 PE=1 SV=1	1	7	7	7	21.5	49.795	28312	36979	36727	24629	24257	24815	34006	24567	1.38421	-	0.0296863
Q923D2	Blvrb	sp|Q923D2|BLVRB_MOUSE Flavin reductase (NADPH) OS=Mus musculus OX=10090 GN=Blvrb PE=1 SV=3	1	10	10	10	78.6	22.197	423920	1002000	1016600	747610	492230	525230	814173	588357	1.38381	-	0.344812
Q3UQN2	Fcho2	sp|Q3UQN2|FCHO2_MOUSE F-BAR domain only protein 2 OS=Mus musculus OX=10090 GN=Fcho2 PE=1 SV=1	1	6	6	6	9.6	88.733	128990	208240	176960	130350	113530	127730	171397	123870	1.38368	-	0.114641
Q60838;Q61062;P51141	Dvl2; Dvl3	sp|Q60838|DVL2_MOUSE Segment polarity protein dishevelled homolog DVL-2 OS=Mus musculus OX=10090 GN=Dvl2 PE=1 SV=2;sp|Q61062|DVL3_MOUSE Segment polarity protein dishevelled homolog DVL-3 OS=Mus musculus OX=10090 GN=Dvl3 PE=1 SV=2	3	4	4	4	6.5	78.86	20470	28522	31412		20705	18089	26801.3	19397	1.38173	-	0.186343
Q6NZJ6	Eif4g1	sp|Q6NZJ6|IF4G1_MOUSE Eukaryotic translation initiation factor 4 gamma 1 OS=Mus musculus OX=10090 GN=Eif4g1 PE=1 SV=1	1	53	53	49	34.8	176.07	288760	547220	501670	321400	317900	329200	445883	322833	1.38116	-	0.197598
Q8VE97	Srsf4	sp|Q8VE97|SRSF4_MOUSE Serine/arginine-rich splicing factor 4 OS=Mus musculus OX=10090 GN=Srsf4 PE=2 SV=1	1	8	4	4	16.6	55.979	64255		62028	46103	48332	42801	63141.5	45745.3	1.38028	-	0.00440748
Q3TWW8	Srsf6	sp|Q3TWW8|SRSF6_MOUSE Serine/arginine-rich splicing factor 6 OS=Mus musculus OX=10090 GN=Srsf6 PE=1 SV=1	1	15	15	11	36.3	39.025	814840	821420	837070	581670	662700	548210	824443	597527	1.37976	-	0.00280227
Q9CR95	Necap1	sp|Q9CR95|NECP1_MOUSE Adaptin ear-binding coat-associated protein 1 OS=Mus musculus OX=10090 GN=Necap1 PE=1 SV=2	1	5	5	4	32	29.639	143510	171300	246770	141360	105690	159990	187193	135680	1.37967	-	0.21205
Q9R1P3	Psmb2	sp|Q9R1P3|PSB2_MOUSE Proteasome subunit beta type-2 OS=Mus musculus OX=10090 GN=Psmb2 PE=1 SV=1	1	13	13	13	60.7	22.906	455730	824530	778540	557700	447320	487550	686267	497523	1.37937	-	0.192124
P00375	Dhfr	sp|P00375|DYR_MOUSE Dihydrofolate reductase OS=Mus musculus OX=10090 GN=Dhfr PE=1 SV=3	1	8	8	8	55.1	21.606	219170	358110	279460	226400	202290	192510	285580	207067	1.37917	-	0.131232
O88543	Cops3	sp|O88543|CSN3_MOUSE COP9 signalosome complex subunit 3 OS=Mus musculus OX=10090 GN=Cops3 PE=1 SV=3	1	12	12	12	40.7	47.832	77078	162090	163930	108080	88799	95522	134366	97467	1.37858	-	0.274991
P54103	Dnajc2	sp|P54103|DNJC2_MOUSE DnaJ homolog subfamily C member 2 OS=Mus musculus OX=10090 GN=Dnajc2 PE=1 SV=2	1	17	17	17	37	71.721	60179	104550	94479	64391	61284	62413	86402.7	62696	1.37812	-	0.153012
Q3UA37	Qrich1	sp|Q3UA37|QRIC1_MOUSE Transcriptional regulator QRICH1 OS=Mus musculus OX=10090 GN=Qrich1 PE=1 SV=1	1	5	5	5	8.4	86.555	23296	35872	46470	22440	26555	27659	35212.7	25551.3	1.37811	-	0.233123
P45591	Cfl2	sp|P45591|COF2_MOUSE Cofilin-2 OS=Mus musculus OX=10090 GN=Cfl2 PE=1 SV=1	1	5	3	3	33.1	18.709		55742	40392	38268		31507	48067	34887.5	1.37777	-	0.256671
Q7TPR4	Actn1	sp|Q7TPR4|ACTN1_MOUSE Alpha-actinin-1 OS=Mus musculus OX=10090 GN=Actn1 PE=1 SV=1	1	59	39	34	69.3	103.07	581470	952380	890490	637890	564740	557200	808113	586610	1.3776	-	0.132669
Q60648	Gm2a	sp|Q60648|SAP3_MOUSE Ganglioside GM2 activator OS=Mus musculus OX=10090 GN=Gm2a PE=1 SV=2	1	4	4	4	25.4	20.824	44448	34092	61528	41716	34354	25657	46689.3	33909	1.3769	-	0.239144
P59808	Sash1	sp|P59808|SASH1_MOUSE SAM and SH3 domain-containing protein 1 OS=Mus musculus OX=10090 GN=Sash1 PE=1 SV=1	1	22	22	21	28.9	135.59	96302	147900	123240	95826	84154	86997	122481	88992.3	1.37631	-	0.0939497
O35988	Sdc4	sp|O35988|SDC4_MOUSE Syndecan-4 OS=Mus musculus OX=10090 GN=Sdc4 PE=1 SV=1	1	5	5	5	31.3	21.482	86961	89313	87615	56681	69280	65805	87963	63922	1.3761	-	0.00326242
P23116	Eif3a	sp|P23116|EIF3A_MOUSE Eukaryotic translation initiation factor 3 subunit A OS=Mus musculus OX=10090 GN=Eif3a PE=1 SV=5	1	67	67	67	45	161.93	299110	641280	595700	386080	345750	384630	512030	372153	1.37586	-	0.265262
Q9Z1K6	Arih2	sp|Q9Z1K6|ARI2_MOUSE E3 ubiquitin-protein ligase ARIH2 OS=Mus musculus OX=10090 GN=Arih2 PE=1 SV=1	1	9	9	9	25.8	57.696	62861	78413	75518	62927	33841	60830	72264	52532.7	1.3756	-	0.133755
O88574	Sap30	sp|O88574|SAP30_MOUSE Histone deacetylase complex subunit SAP30 OS=Mus musculus OX=10090 GN=Sap30 PE=1 SV=1	1	4	4	4	17.7	23.231	16980	26233	28920	15367	19503	17593	24044.3	17487.7	1.37493	-	0.160269
P23780	Glb1	sp|P23780|BGAL_MOUSE Beta-galactosidase OS=Mus musculus OX=10090 GN=Glb1 PE=1 SV=1	1	9	9	9	16.1	73.12	106000	128720	149570	84126	99242	96149	128097	93172.3	1.37484	-	0.0596468
P37913	Lig1	sp|P37913|DNLI1_MOUSE DNA ligase 1 OS=Mus musculus OX=10090 GN=Lig1 PE=1 SV=2	1	23	23	23	30.8	102.29	30397	81416	82986	39814	49934	51960	64933	47236	1.37465	-	0.373434
Q8CFE3;Q6PGA0	Rcor1	sp|Q8CFE3|RCOR1_MOUSE REST corepressor 1 OS=Mus musculus OX=10090 GN=Rcor1 PE=1 SV=3	2	4	4	4	11.5	52.714	68167	81418	77848	62735	55504	47217	75811	55152	1.37458	-	0.0259521
Q9CR09	Ufc1	sp|Q9CR09|UFC1_MOUSE Ubiquitin-fold modifier-conjugating enzyme 1 OS=Mus musculus OX=10090 GN=Ufc1 PE=1 SV=1	1	2	2	2	13.8	19.481	41212	57559	79856	46107	40708	43151	59542.3	43322	1.37441	-	0.224761
A3KGB4	Tbc1d8b	sp|A3KGB4|TBC8B_MOUSE TBC1 domain family member 8B OS=Mus musculus OX=10090 GN=Tbc1d8b PE=1 SV=1	1	8	8	8	10.8	127.89	21671	34100	35132	19765	20479	25914	30301	22052.7	1.37403	-	0.156883
Q6ZQ88	Kdm1a	sp|Q6ZQ88|KDM1A_MOUSE Lysine-specific histone demethylase 1A OS=Mus musculus OX=10090 GN=Kdm1a PE=1 SV=2	1	15	15	15	23.6	92.849	433250	641700	689490	436080	408060	440340	588147	428160	1.37366	-	0.113877
P97315	Csrp1	sp|P97315|CSRP1_MOUSE Cysteine and glycine-rich protein 1 OS=Mus musculus OX=10090 GN=Csrp1 PE=1 SV=3	1	9	9	9	55.4	20.583	45886	77302	83235	62969	44663	42662	68807.7	50098	1.37346	-	0.231305
Q8BHN3	Ganab	sp|Q8BHN3|GANAB_MOUSE Neutral alpha-glucosidase AB OS=Mus musculus OX=10090 GN=Ganab PE=1 SV=1	1	38	38	38	50.1	106.91	324960	453200	460220	298490	308590	294810	412793	300630	1.37309	-	0.0639699
Q99LN9	Dohh	sp|Q99LN9|DOHH_MOUSE Deoxyhypusine hydroxylase OS=Mus musculus OX=10090 GN=Dohh PE=1 SV=2	1	14	14	14	71.9	32.905	43080	88663	99879	56722	56382	55703	77207.3	56269	1.37211	-	0.294486
O35130	Emg1	sp|O35130|NEP1_MOUSE Ribosomal RNA small subunit methyltransferase NEP1 OS=Mus musculus OX=10090 GN=Emg1 PE=1 SV=1	1	11	11	11	65.2	26.974	125290	125700	154790	91938	105410	98526	135260	98624.7	1.37146	-	0.0252328
Q9Z160	Cog1	sp|Q9Z160|COG1_MOUSE Conserved oligomeric Golgi complex subunit 1 OS=Mus musculus OX=10090 GN=Cog1 PE=1 SV=3	1	8	8	8	11.1	109.05	148140	154120	140800	72816	106200	144080	147687	107699	1.3713	-	0.12884
Q9D8T7	Slirp	sp|Q9D8T7|SLIRP_MOUSE SRA stem-loop-interacting RNA-binding protein, mitochondrial OS=Mus musculus OX=10090 GN=Slirp PE=1 SV=2	1	6	6	6	73.2	12.605	52818	123220	111670	70395	61620	77845	95902.7	69953.3	1.37095	-	0.309199
Q8K2Q0	Commd9	sp|Q8K2Q0|COMD9_MOUSE COMM domain-containing protein 9 OS=Mus musculus OX=10090 GN=Commd9 PE=1 SV=3	1	9	9	9	74.7	21.85	34686	73325	68676	43063	42478	43360	58895.7	42967	1.37072	-	0.261105
Q5SW19	Cluh	sp|Q5SW19|CLU_MOUSE Clustered mitochondria protein homolog OS=Mus musculus OX=10090 GN=Cluh PE=1 SV=2	1	27	27	27	27.4	148.07	43982	141420	137500	76318	73802	85458	107634	78526	1.37068	-	0.415038
O08739;Q3V1D3	Ampd3	sp|O08739|AMPD3_MOUSE AMP deaminase 3 OS=Mus musculus OX=10090 GN=Ampd3 PE=1 SV=2	2	22	22	22	34.2	88.651	96809	228070	192510	135230	108630	133630	172463	125830	1.3706	-	0.309828
Q9EQ80	Nif3l1	sp|Q9EQ80|NIF3L_MOUSE NIF3-like protein 1 OS=Mus musculus OX=10090 GN=Nif3l1 PE=1 SV=4	1	7	7	7	27.4	41.745	38157	86800	93799	60927	50161	48543	72918.7	53210.3	1.37039	-	0.333265
Q62348	Tsn	sp|Q62348|TSN_MOUSE Translin OS=Mus musculus OX=10090 GN=Tsn PE=1 SV=1	1	8	8	8	42.5	26.201	184120	323060	338050	241490	181030	194290	281743	205603	1.37032	-	0.219328
Q9D2E2	Toe1	sp|Q9D2E2|TOE1_MOUSE Target of EGR1 protein 1 OS=Mus musculus OX=10090 GN=Toe1 PE=1 SV=1	1	12	12	12	29	56.87	59496	101050	88548	61628	56608	63585	83031.3	60607	1.37	-	0.146849
Q01853	Vcp	sp|Q01853|TERA_MOUSE Transitional endoplasmic reticulum ATPase OS=Mus musculus OX=10090 GN=Vcp PE=1 SV=4	1	53	53	53	74.6	89.321	1189400	1946600	1977500	1364100	1205800	1163400	1704500	1.24443e+06	1.3697	-	0.157364
P85094	Isoc2a	sp|P85094|ISC2A_MOUSE Isochorismatase domain-containing protein 2A OS=Mus musculus OX=10090 GN=Isoc2a PE=1 SV=1	1	2	2	2	16	22.417	47935	62385	83097	28627	65631		64472.3	47129	1.368	-	0.430187
Q8BGF3	Dnaaf10	sp|Q8BGF3|DAA10_MOUSE Dynein axonemal assembly factor 10 OS=Mus musculus OX=10090 GN=Dnaaf10 PE=1 SV=1	1	6	6	6	17.4	39.79	17370	23524	19998	14143	14613	15761	20297.3	14839	1.36784	-	0.0417134
P97494	Gclc	sp|P97494|GSH1_MOUSE Glutamate--cysteine ligase catalytic subunit OS=Mus musculus OX=10090 GN=Gclc PE=1 SV=4	1	13	13	13	26.5	72.571	78473	169600	132930	116180	71727	90755	127001	92887.3	1.36726	-	0.310997
Q80Y14	Glrx5	sp|Q80Y14|GLRX5_MOUSE Glutaredoxin-related protein 5, mitochondrial OS=Mus musculus OX=10090 GN=Glrx5 PE=1 SV=2	1	3	3	3	29.6	16.292	133140	390960	348000	183210	216190	238540	290700	212647	1.36706	-	0.39167
Q61127	Nab2	sp|Q61127|NAB2_MOUSE NGFI-A-binding protein 2 OS=Mus musculus OX=10090 GN=Nab2 PE=1 SV=2	1	7	7	6	14.7	56.576	47519	64624	62037	40361	43103	43949	58060	42471	1.36705	-	0.04548
Q9JKR6	Hyou1	sp|Q9JKR6|HYOU1_MOUSE Hypoxia up-regulated protein 1 OS=Mus musculus OX=10090 GN=Hyou1 PE=1 SV=1	1	42	42	42	47.6	111.18	373180	648630	645670	414880	414380	390950	555827	406737	1.36655	-	0.179189
Q9CQX8	Mrps36	sp|Q9CQX8|KGD4_MOUSE Alpha-ketoglutarate dehydrogenase component 4 OS=Mus musculus OX=10090 GN=Mrps36 PE=1 SV=1	1	4	4	4	70.6	11.101	57957	188900	163700	91653	109490	99386	136852	100176	1.36611	-	0.415782
Q5F2E7	Nufip2	sp|Q5F2E7|NUFP2_MOUSE Nuclear fragile X mental retardation-interacting protein 2 OS=Mus musculus OX=10090 GN=Nufip2 PE=1 SV=1	1	14	14	14	28.9	75.656	110930	138030	127550	92790	91781	91320	125503	91963.7	1.36471	-	0.0132146
Q8BRT1	Clasp2	sp|Q8BRT1|CLAP2_MOUSE CLIP-associating protein 2 OS=Mus musculus OX=10090 GN=Clasp2 PE=1 SV=1	1	16	12	12	17.1	140.74	26896	48401	35063	26216	26616	28062	36786.7	26964.7	1.36425	-	0.193569
Q9R0E2	Plod1	sp|Q9R0E2|PLOD1_MOUSE Procollagen-lysine,2-oxoglutarate 5-dioxygenase 1 OS=Mus musculus OX=10090 GN=Plod1 PE=1 SV=1	1	20	20	20	33.5	83.594	89484	127770	125550	77655	88443	85542	114268	83880	1.36228	-	0.0767963
O89050	Mkln1	sp|O89050|MKLN1_MOUSE Muskelin OS=Mus musculus OX=10090 GN=Mkln1 PE=1 SV=1	1	11	11	11	22.2	84.877	11369	32831	26753	17843	17571	16677	23651	17363.7	1.3621	-	0.381287
O88895	Hdac3	sp|O88895|HDAC3_MOUSE Histone deacetylase 3 OS=Mus musculus OX=10090 GN=Hdac3 PE=1 SV=2	1	5	4	4	14.7	48.82	31610	53419	44710	29528	25816	39918	43246.3	31754	1.36192	-	0.205741
Q9QZS3	Numb	sp|Q9QZS3|NUMB_MOUSE Protein numb homolog OS=Mus musculus OX=10090 GN=Numb PE=1 SV=1	1	6	6	5	12.4	70.812	36965	56691	51050	37629	33689	34938	48235.3	35418.7	1.36186	-	0.098719
P14097	Ccl4	sp|P14097|CCL4_MOUSE C-C motif chemokine 4 OS=Mus musculus OX=10090 GN=Ccl4 PE=3 SV=3	1	2	2	2	25	10.168	176430	263180	209560	182020	151280	143400	216390	158900	1.3618	-	0.10825
Q8VDP2	Steep1	sp|Q8VDP2|STEEP_MOUSE STING ER exit protein OS=Mus musculus OX=10090 GN=Steep1 PE=1 SV=1	1	3	3	3	17.1	25.594	27547	31852	33577	20249	23439	24675	30992	22787.7	1.36003	-	0.0210875
Q6IRU5	Cltb	sp|Q6IRU5|CLCB_MOUSE Clathrin light chain B OS=Mus musculus OX=10090 GN=Cltb PE=1 SV=1	1	7	7	7	19.7	25.171	198280	348010	321930	278930	243920	115660	289407	212837	1.35976	-	0.321835
Q7TSC1	Prrc2a	sp|Q7TSC1|PRC2A_MOUSE Protein PRRC2A OS=Mus musculus OX=10090 GN=Prrc2a PE=1 SV=1	1	31	31	31	24.2	229.2	62231	98930	85033	57025	56393	67686	82064.7	60368	1.35941	-	0.127449
Q8BP71;Q9JJ43;Q8BIF2	Rbfox2; Rbfox1	sp|Q8BP71|RFOX2_MOUSE RNA binding protein fox-1 homolog 2 OS=Mus musculus OX=10090 GN=Rbfox2 PE=1 SV=2;sp|Q9JJ43|RFOX1_MOUSE RNA binding protein fox-1 homolog 1 OS=Mus musculus OX=10090 GN=Rbfox1 PE=1 SV=3	3	8	8	8	24.9	47.33	40327	50684	48011	34778	25882	41609	46340.7	34089.7	1.35938	-	0.0902925
Q9D0L8	Rnmt	sp|Q9D0L8|MCES_MOUSE mRNA cap guanine-N7 methyltransferase OS=Mus musculus OX=10090 GN=Rnmt PE=1 SV=1	1	17	17	17	48.8	53.291	79462	142750	138560	93151	85959	86339	120257	88483	1.3591	-	0.197248
Q68FL4	Ahcyl2	sp|Q68FL4|SAHH3_MOUSE Putative adenosylhomocysteinase 3 OS=Mus musculus OX=10090 GN=Ahcyl2 PE=1 SV=1	1	17	8	8	37.7	66.899	57208	121450	101460	74604	61231	70349	93372.7	68728	1.35858	-	0.272538
Q91ZJ5	Ugp2	sp|Q91ZJ5|UGPA_MOUSE UTP--glucose-1-phosphate uridylyltransferase OS=Mus musculus OX=10090 GN=Ugp2 PE=1 SV=3	1	18	18	18	40.4	56.979	132520	214000	195940	145750	118130	135480	180820	133120	1.35832	-	0.140333
P50396	Gdi1	sp|P50396|GDIA_MOUSE Rab GDP dissociation inhibitor alpha OS=Mus musculus OX=10090 GN=Gdi1 PE=1 SV=3	1	19	13	13	60.6	50.521	144640	293650	287590	211650	161750	161110	241960	178170	1.35803	-	0.283111
Q8BHN5	Rbm45	sp|Q8BHN5|RBM45_MOUSE RNA-binding protein 45 OS=Mus musculus OX=10090 GN=Rbm45 PE=1 SV=1	1	8	8	8	20.8	53.324	392550	398020	353290	288320	258160	295870	381287	280783	1.35794	-	0.00524878
Q9Z2U1	Psma5	sp|Q9Z2U1|PSA5_MOUSE Proteasome subunit alpha type-5 OS=Mus musculus OX=10090 GN=Psma5 PE=1 SV=1	1	12	12	12	66	26.411	648050	1307300	1299900	927740	728220	742030	1.08508e+06	799330	1.35749	-	0.277992
P50543	S100a11	sp|P50543|S10AB_MOUSE Protein S100-A11 OS=Mus musculus OX=10090 GN=S100a11 PE=1 SV=1	1	3	3	3	36.7	11.083	384010	382450	382960	294440	296880	255450	383140	282257	1.35742	-	0.00168072
P63166	Sumo1	sp|P63166|SUMO1_MOUSE Small ubiquitin-related modifier 1 OS=Mus musculus OX=10090 GN=Sumo1 PE=1 SV=1	1	4	4	4	43.6	11.557	175740	181220	172940	122610	140160	127830	176633	130200	1.35663	-	0.00127171
P25425;P31362	Pou2f1; Pou2f3	sp|P25425|PO2F1_MOUSE POU domain, class 2, transcription factor 1 OS=Mus musculus OX=10090 GN=Pou2f1 PE=1 SV=3;sp|P31362|PO2F3_MOUSE POU domain, class 2, transcription factor 3 OS=Mus musculus OX=10090 GN=Pou2f3 PE=2 SV=2	2	4	4	1	7	79.546	55493	79297	71285	50540	50965	50421	68691.7	50642	1.35642	-	0.0612999
P48722	Hspa4l	sp|P48722|HS74L_MOUSE Heat shock 70 kDa protein 4L OS=Mus musculus OX=10090 GN=Hspa4l PE=1 SV=2	1	34	31	31	51.9	94.381	128040	193000	198810	147080	111320	125130	173283	127843	1.35544	-	0.142781
Q8BKC5;Q8BIV3	Ipo5	sp|Q8BKC5|IPO5_MOUSE Importin-5 OS=Mus musculus OX=10090 GN=Ipo5 PE=1 SV=3	2	42	42	42	51.2	123.59	449210	722690	779520	498550	449620	491870	650473	480013	1.35512	-	0.173618
Q922R8	Pdia6	sp|Q922R8|PDIA6_MOUSE Protein disulfide-isomerase A6 OS=Mus musculus OX=10090 GN=Pdia6 PE=1 SV=3	1	13	13	13	40.7	48.1	2628800	2986200	2798700	2041600	2105200	2065500	2.80457e+06	2.07077e+06	1.35436	-	0.00219518
Q9QUN3	Blnk	sp|Q9QUN3|BLNK_MOUSE B-cell linker protein OS=Mus musculus OX=10090 GN=Blnk PE=1 SV=1	1	2	2	2	5	50.67	21313	28736	31008	19651	20249		27019	19950	1.35434	-	0.15869
Q9R1P1	Psmb3	sp|Q9R1P1|PSB3_MOUSE Proteasome subunit beta type-3 OS=Mus musculus OX=10090 GN=Psmb3 PE=1 SV=1	1	11	11	11	59.5	22.965	675910	1218800	1297100	907980	708290	740470	1.06394e+06	785580	1.35433	-	0.245869
Q9Z2V5	Hdac6	sp|Q9Z2V5|HDAC6_MOUSE Histone deacetylase 6 OS=Mus musculus OX=10090 GN=Hdac6 PE=1 SV=3	1	4	4	4	5.4	125.79	22698	48881	40386	24486	27140	31074	37321.7	27566.7	1.35387	-	0.286879
Q9EP53	Tsc1	sp|Q9EP53|TSC1_MOUSE Hamartin OS=Mus musculus OX=10090 GN=Tsc1 PE=1 SV=1	1	6	6	6	5.9	128.74	44154	23066	22690	20084	26062	20278	29970	22141.3	1.35358	-	0.347365
Q8JZQ9	Eif3b	sp|Q8JZQ9|EIF3B_MOUSE Eukaryotic translation initiation factor 3 subunit B OS=Mus musculus OX=10090 GN=Eif3b PE=1 SV=1	1	35	35	35	49.3	91.369	319210	611000	589700	400500	347900	374650	506637	374350	1.35338	-	0.236738
Q6PD19	Armh3	sp|Q6PD19|ARMD3_MOUSE Armadillo-like helical domain-containing protein 3 OS=Mus musculus OX=10090 GN=Armh3 PE=1 SV=2	1	7	7	7	16.1	78.631	24202	41658	46423		26192	29129	37427.7	27660.5	1.35311	-	0.347459
P56380	Nudt2	sp|P56380|AP4A_MOUSE Bis(5-nucleosyl)-tetraphosphatase [asymmetrical] OS=Mus musculus OX=10090 GN=Nudt2 PE=1 SV=3	1	5	5	5	46.9	16.989	90448	143000	156180	103710	92423	91837	129876	95990	1.35302	-	0.172794
Q9DB27;Q9CQ21	Mcts1	sp|Q9DB27|MCTS1_MOUSE Malignant T-cell-amplified sequence 1 OS=Mus musculus OX=10090 GN=Mcts1 PE=1 SV=1	2	8	8	8	49.7	20.555	159870	352930	364250	237640	199370	211540	292350	216183	1.35232	-	0.32083
P47791	Gsr	sp|P47791|GSHR_MOUSE Glutathione reductase, mitochondrial OS=Mus musculus OX=10090 GN=Gsr PE=1 SV=3	1	14	14	14	46	53.662	192910	414610	428400	317030	220660	228550	345307	255413	1.35195	-	0.33619
P48036	Anxa5	sp|P48036|ANXA5_MOUSE Annexin A5 OS=Mus musculus OX=10090 GN=Anxa5 PE=1 SV=1	1	27	27	27	74.3	35.752	2652600	3378300	4068300	2908600	2463800	2098100	3366400	2.49017e+06	1.35188	-	0.136427
Q8BJ05	Zc3h14	sp|Q8BJ05|ZC3HE_MOUSE Zinc finger CCCH domain-containing protein 14 OS=Mus musculus OX=10090 GN=Zc3h14 PE=1 SV=1	1	16	16	15	29	82.408	48597	61409	55966	39717	44943	38151	55324	40937	1.35144	-	0.0274995
Q8BKZ9	Pdhx	sp|Q8BKZ9|ODPX_MOUSE Pyruvate dehydrogenase protein X component, mitochondrial OS=Mus musculus OX=10090 GN=Pdhx PE=1 SV=1	1	9	9	9	25.3	53.998	89576	201500	214460	117960	129730	126510	168512	124733	1.35098	-	0.333098
Q61598	Gdi2	sp|Q61598|GDIB_MOUSE Rab GDP dissociation inhibitor beta OS=Mus musculus OX=10090 GN=Gdi2 PE=1 SV=1	1	40	40	34	81.6	50.537	920660	1559900	1546500	1148400	876080	958010	1.34235e+06	994163	1.35023	-	0.197901
Q9ERA6	Tfip11	sp|Q9ERA6|TFP11_MOUSE Tuftelin-interacting protein 11 OS=Mus musculus OX=10090 GN=Tfip11 PE=1 SV=1	1	8	8	8	10.7	96.304	40380	70184	64090	37998	44988	46403	58218	43129.7	1.34984	-	0.185758
P42859	Htt	sp|P42859|HD_MOUSE Huntingtin OS=Mus musculus OX=10090 GN=Htt PE=1 SV=2	1	18	18	18	8.4	344.69	26109	67810	55369	27777	37341	45488	49762.7	36868.7	1.34973	-	0.389712
P25206	Mcm3	sp|P25206|MCM3_MOUSE DNA replication licensing factor MCM3 OS=Mus musculus OX=10090 GN=Mcm3 PE=1 SV=2	1	34	34	33	54.3	91.545	156390	285460	312070	172990	192760	192980	251307	186243	1.34935	-	0.251104
B2RXR6	Ankrd44	sp|B2RXR6|ANR44_MOUSE Serine/threonine-protein phosphatase 6 regulatory ankyrin repeat subunit B OS=Mus musculus OX=10090 GN=Ankrd44 PE=1 SV=1	1	3	3	3	3.9	107.38		17444	10630	10895	9907.7	10409	14037	10403.9	1.34921	-	0.251772
P53810	Pitpna	sp|P53810|PIPNA_MOUSE Phosphatidylinositol transfer protein alpha isoform OS=Mus musculus OX=10090 GN=Pitpna PE=1 SV=2	1	20	20	18	71.2	31.893	152540	310660	289000	213350	151440	192790	250733	185860	1.34904	-	0.286033
Q9DBZ5	Eif3k	sp|Q9DBZ5|EIF3K_MOUSE Eukaryotic translation initiation factor 3 subunit K OS=Mus musculus OX=10090 GN=Eif3k PE=1 SV=1	1	11	11	11	55	25.086	316180	566500	594700	382080	352190	362640	492460	365637	1.34686	-	0.227061
Q8BHG1	Nrdc	sp|Q8BHG1|NRDC_MOUSE Nardilysin OS=Mus musculus OX=10090 GN=Nrdc PE=1 SV=1	1	29	29	29	32	132.89	78321	154080	152170	107730	84849	93034	128190	95204.3	1.34648	-	0.270576
P09528	Fth1	sp|P09528|FRIH_MOUSE Ferritin heavy chain OS=Mus musculus OX=10090 GN=Fth1 PE=1 SV=2	1	14	14	14	74.7	21.066	475850	1010600	947690	658450	537450	612460	811380	602787	1.34605	-	0.292891
Q9CQM9	Glrx3	sp|Q9CQM9|GLRX3_MOUSE Glutaredoxin-3 OS=Mus musculus OX=10090 GN=Glrx3 PE=1 SV=1	1	15	15	15	47.8	37.778	228350	381640	330180	245340	219930	233210	313390	232827	1.34602	-	0.152251
A2AQ19	Rtf1	sp|A2AQ19|RTF1_MOUSE RNA polymerase-associated protein RTF1 homolog OS=Mus musculus OX=10090 GN=Rtf1 PE=1 SV=1	1	7	7	7	11.5	80.796	34398	82765	79179	42755	53409	49793	65447.3	48652.3	1.3452	-	0.349613
Q8R127	Sccpdh	sp|Q8R127|SCPDL_MOUSE Saccharopine dehydrogenase-like oxidoreductase OS=Mus musculus OX=10090 GN=Sccpdh PE=1 SV=1	1	5	5	5	14.2	47.129	62906	7961.7		16303	36386		35433.8	26344.5	1.34502	-	0.785387
Q9CQC6	Bzw1	sp|Q9CQC6|5MP2_MOUSE eIF5-mimic protein 2 OS=Mus musculus OX=10090 GN=Bzw1 PE=1 SV=1	1	9	8	8	20.5	48.043	121910	177340	194170	124960	122620	119340	164473	122307	1.34476	-	0.126352
Q61316	Hspa4	sp|Q61316|HSP74_MOUSE Heat shock 70 kDa protein 4 OS=Mus musculus OX=10090 GN=Hspa4 PE=1 SV=1	1	48	48	44	68	94.132	716920	1463200	1345000	1027300	771330	824110	1175040	874247	1.34406	-	0.285807
Q80UY2	Kcmf1	sp|Q80UY2|KCMF1_MOUSE E3 ubiquitin-protein ligase KCMF1 OS=Mus musculus OX=10090 GN=Kcmf1 PE=1 SV=1	1	4	4	4	16.5	41.791	52296	115790	105610	85323	52631	65808	91232	67920.7	1.34321	-	0.346316
Q8VIM9	Irgq	sp|Q8VIM9|IRGQ_MOUSE Immunity-related GTPase family Q protein OS=Mus musculus OX=10090 GN=Irgq PE=1 SV=1	1	5	5	5	12.3	59.323	16614	34692	28881	24642	16583	18493	26729	19906	1.34276	-	0.308778
Q9CQI7	Snrpb2	sp|Q9CQI7|RU2B_MOUSE U2 small nuclear ribonucleoprotein B OS=Mus musculus OX=10090 GN=Snrpb2 PE=1 SV=1	1	8	7	7	40.4	25.323	198260	309150	306910	214200	182180	210080	271440	202153	1.34274	-	0.141949
P07901	Hsp90aa1	sp|P07901|HS90A_MOUSE Heat shock protein HSP 90-alpha OS=Mus musculus OX=10090 GN=Hsp90aa1 PE=1 SV=4	1	51	34	33	59.8	84.787	2009700	3460500	3563000	2547400	2015600	2165900	3.01107e+06	2.24297e+06	1.34245	-	0.217957
Q8C6I2	Sdhaf2	sp|Q8C6I2|SDHF2_MOUSE Succinate dehydrogenase assembly factor 2, mitochondrial OS=Mus musculus OX=10090 GN=Sdhaf2 PE=1 SV=1	1	4	4	4	26.2	19.431	72864	167960	147840	92090	100040	97444	129555	96524.7	1.34219	-	0.318718
Q60973	Rbbp7	sp|Q60973|RBBP7_MOUSE Histone-binding protein RBBP7 OS=Mus musculus OX=10090 GN=Rbbp7 PE=1 SV=1	1	18	18	12	62.1	47.789	458700	876920	823190	592320	495990	520660	719603	536323	1.34173	-	0.244687
B7ZMP1	Xpnpep3	sp|B7ZMP1|XPP3_MOUSE Xaa-Pro aminopeptidase 3 OS=Mus musculus OX=10090 GN=Xpnpep3 PE=1 SV=1	1	6	6	6	16	56.677	29664	46255	48260	33626	33542	25394	41393	30854	1.34158	-	0.179971
Q9D7E4		sp|Q9D7E4|CS025_MOUSE UPF0449 protein C19orf25 homolog OS=Mus musculus OX=10090 PE=1 SV=1	1	3	3	3	54.1	12.111	25763	40349	59245	29167	29096	35203	41785.7	31155.3	1.3412	-	0.343435
Q6PE01	Snrnp40	sp|Q6PE01|SNR40_MOUSE U5 small nuclear ribonucleoprotein 40 kDa protein OS=Mus musculus OX=10090 GN=Snrnp40 PE=1 SV=1	1	11	11	11	47.5	39.275	177780	208410	214640	151610	152300	144130	200277	149347	1.34102	-	0.0120851
Q91V12	Acot7	sp|Q91V12|BACH_MOUSE Cytosolic acyl coenzyme A thioester hydrolase OS=Mus musculus OX=10090 GN=Acot7 PE=1 SV=2	1	13	13	13	45.7	42.536	705310	1460500	1349100	1017100	771570	834770	1.17164e+06	874480	1.33981	-	0.294632
Q921M7;Q8BHZ0	Cyrib	sp|Q921M7|CYRIB_MOUSE CYFIP-related Rac1 interactor B OS=Mus musculus OX=10090 GN=Cyrib PE=1 SV=1	2	18	18	18	61.4	36.776	494070	804800	776590	586960	460310	501860	691820	516377	1.33976	-	0.17318
Q80Y55	Bsdc1	sp|Q80Y55|BSDC1_MOUSE BSD domain-containing protein 1 OS=Mus musculus OX=10090 GN=Bsdc1 PE=1 SV=1	1	7	7	7	23	46.952	25554	34831	31277	23556	22587	22278	30554	22807	1.33968	-	0.0469564
Q8K3H0	Appl1	sp|Q8K3H0|DP13A_MOUSE DCC-interacting protein 13-alpha OS=Mus musculus OX=10090 GN=Appl1 PE=1 SV=1	1	10	10	10	20.5	79.327	40726	72383	72825	41924	27140	69754	61978	46272.7	1.33941	-	0.392494
P03958	Ada	sp|P03958|ADA_MOUSE Adenosine deaminase OS=Mus musculus OX=10090 GN=Ada PE=1 SV=3	1	6	6	6	23.6	39.991	59904	132350	114860	88921	60178	80220	102371	76439.7	1.33924	-	0.330398
Q9D1K7		sp|Q9D1K7|CT027_MOUSE UPF0687 protein C20orf27 homolog OS=Mus musculus OX=10090 PE=1 SV=3	1	3	3	3	24.7	19.476	52020	105030	98334	64803	58867	67116	85128	63595.3	1.33859	-	0.270322
Q8R1G6	Pdlim2	sp|Q8R1G6|PDLI2_MOUSE PDZ and LIM domain protein 2 OS=Mus musculus OX=10090 GN=Pdlim2 PE=1 SV=1	1	11	11	11	44.7	37.703	97432	171730	141510	92697	105860	108240	136891	102266	1.33858	-	0.19235
P62915	Gtf2b	sp|P62915|TF2B_MOUSE Transcription initiation factor IIB OS=Mus musculus OX=10090 GN=Gtf2b PE=1 SV=1	1	8	8	8	38.3	34.819	74327	132430	126290	76949	84069	87867	111016	82961.7	1.33816	-	0.208056
O88456;Q9D7J7	Capns1	sp|O88456|CPNS1_MOUSE Calpain small subunit 1 OS=Mus musculus OX=10090 GN=Capns1 PE=1 SV=2	2	10	10	9	52.6	28.406	115870	183110	171950	120160	97786	134150	156977	117365	1.3375	-	0.164969
Q8R2M2	Dnttip2	sp|Q8R2M2|TDIF2_MOUSE Deoxynucleotidyltransferase terminal-interacting protein 2 OS=Mus musculus OX=10090 GN=Dnttip2 PE=1 SV=1	1	24	24	24	42.3	84.276	116530	132740	138650	89884	113480	86684	129307	96682.7	1.33743	-	0.0383752
O35218	Cpsf2	sp|O35218|CPSF2_MOUSE Cleavage and polyadenylation specificity factor subunit 2 OS=Mus musculus OX=10090 GN=Cpsf2 PE=1 SV=1	1	22	22	22	34.4	88.382	128010	175010	171190	117260	117130	120250	158070	118213	1.33716	-	0.0576603
Q9QZD9	Eif3i	sp|Q9QZD9|EIF3I_MOUSE Eukaryotic translation initiation factor 3 subunit I OS=Mus musculus OX=10090 GN=Eif3i PE=1 SV=1	1	17	17	17	75.1	36.46	356640	691960	634160	452230	395870	411630	560920	419910	1.33581	-	0.249847
Q8K2H2	Otud6b	sp|Q8K2H2|OTU6B_MOUSE Deubiquitinase OTUD6B OS=Mus musculus OX=10090 GN=Otud6b PE=1 SV=1	1	3	3	3	13.3	33.758	71376	132700	102900	65627	81435	82817	102325	76626.3	1.33538	-	0.238049
Q64695	Procr	sp|Q64695|EPCR_MOUSE Endothelial protein C receptor OS=Mus musculus OX=10090 GN=Procr PE=1 SV=3	1	2	2	2	12.4	27.189	580020	70472	171660	336780	73678		274051	205229	1.33534	-	0.778473
Q6P9L6	Kif15	sp|Q6P9L6|KIF15_MOUSE Kinesin-like protein KIF15 OS=Mus musculus OX=10090 GN=Kif15 PE=1 SV=1	1	11	11	11	10.2	160.12	89047	141500	150150	81371	97811	105920	126899	95034	1.3353	-	0.193494
O09061	Psmb1	sp|O09061|PSB1_MOUSE Proteasome subunit beta type-1 OS=Mus musculus OX=10090 GN=Psmb1 PE=1 SV=1	1	12	12	12	55.4	26.372	507600	1038700	940370	685940	512170	664500	828890	620870	1.33505	-	0.29324
Q921Z5	Tnfaip8	sp|Q921Z5|TFIP8_MOUSE Tumor necrosis factor alpha-induced protein 8 OS=Mus musculus OX=10090 GN=Tnfaip8 PE=1 SV=1	1	2	2	2	11.6	22.96		74320	65905	55499	46617	55435	70112.5	52517	1.33504	-	0.0376454
Q8R1B4	Eif3c	sp|Q8R1B4|EIF3C_MOUSE Eukaryotic translation initiation factor 3 subunit C OS=Mus musculus OX=10090 GN=Eif3c PE=1 SV=1	1	33	33	33	41.7	105.53	375550	749940	706280	461020	432040	479210	610590	457423	1.33485	-	0.267449
P17182	Eno1	sp|P17182|ENOA_MOUSE Alpha-enolase OS=Mus musculus OX=10090 GN=Eno1 PE=1 SV=3	1	31	31	26	79.3	47.14	9990900	13147000	14309000	11208000	8257200	8595900	12482300	9353700	1.33448	-	0.120778
P27048;P63163	Snrpb; Snrpn	sp|P27048|RSMB_MOUSE Small nuclear ribonucleoprotein-associated protein B OS=Mus musculus OX=10090 GN=Snrpb PE=1 SV=1;sp|P63163|RSMN_MOUSE Small nuclear ribonucleoprotein-associated protein N OS=Mus musculus OX=10090 GN=Snrpn PE=1 SV=1	2	8	8	8	26	23.656	703990	749740	793480	574550	590400	519020	749070	561323	1.33447	-	0.00508744
Q99M51;O55033	Nck1	sp|Q99M51|NCK1_MOUSE Cytoplasmic protein NCK1 OS=Mus musculus OX=10090 GN=Nck1 PE=1 SV=1	2	7	7	7	19.6	42.89	48841	79644	85425	46319	60445	53541	71303.3	53435	1.33439	-	0.212711
Q8C181	Mbnl2	sp|Q8C181|MBNL2_MOUSE Muscleblind-like protein 2 OS=Mus musculus OX=10090 GN=Mbnl2 PE=2 SV=2	1	7	7	3	26.5	40.156	194810	274570	269100	179740	190180	183500	246160	184473	1.33439	-	0.0758774
Q8BSK8	Rps6kb1	sp|Q8BSK8|KS6B1_MOUSE Ribosomal protein S6 kinase beta-1 OS=Mus musculus OX=10090 GN=Rps6kb1 PE=1 SV=2	1	3	3	3	7.2	59.145		37957	32760	23332	23350	32828	35358.5	26503.3	1.33412	-	0.144898
Q921I9	Exosc4	sp|Q921I9|EXOS4_MOUSE Exosome complex component RRP41 OS=Mus musculus OX=10090 GN=Exosc4 PE=1 SV=3	1	7	7	7	39.2	26.249	58371	85231	90799	57797	56519	61410	78133.7	58575.3	1.3339	-	0.125372
Q8VH51	Rbm39	sp|Q8VH51|RBM39_MOUSE RNA-binding protein 39 OS=Mus musculus OX=10090 GN=Rbm39 PE=1 SV=2	1	16	16	16	44	59.406	363350	421020	412160	289950	297320	310100	398843	299123	1.33337	-	0.00615279
Q8N9S3	Ahsa2	sp|Q8N9S3|AHSA2_MOUSE Activator of 90 kDa heat shock protein ATPase homolog 2 OS=Mus musculus OX=10090 GN=Ahsa2 PE=1 SV=2	1	4	4	4	14.5	37.648	29488	51183	47005	33633	28607	33533	42558.7	31924.3	1.33311	-	0.195487
P41274	Tnfsf9	sp|P41274|TNFL9_MOUSE Tumor necrosis factor ligand superfamily member 9 OS=Mus musculus OX=10090 GN=Tnfsf9 PE=1 SV=1	1	6	6	6	24.3	33.853	69894	49646	48464	38885	40682	46501	56001.3	42022.7	1.33265	-	0.128979
P51855	Gss	sp|P51855|GSHB_MOUSE Glutathione synthetase OS=Mus musculus OX=10090 GN=Gss PE=1 SV=1	1	9	9	9	25.3	52.246	22645	47032	44830	36086	21401	28452	38169	28646.3	1.33242	-	0.343341
Q8VC65	Nrm	sp|Q8VC65|NRM_MOUSE Nurim OS=Mus musculus OX=10090 GN=Nrm PE=1 SV=1	1	4	4	4	18.3	29.435	165140		53709	76624	92672	77162	109424	82152.7	1.33197	-	0.563103
Q6ZQ38	Cand1	sp|Q6ZQ38|CAND1_MOUSE Cullin-associated NEDD8-dissociated protein 1 OS=Mus musculus OX=10090 GN=Cand1 PE=1 SV=2	1	38	38	37	37.2	136.33	224710	432440	408970	280200	239080	281260	355373	266847	1.33175	-	0.257715
Q3UMY5	Eml4	sp|Q3UMY5|EMAL4_MOUSE Echinoderm microtubule-associated protein-like 4 OS=Mus musculus OX=10090 GN=Eml4 PE=1 SV=1	1	22	22	22	29.3	110.03	209820	409600	365170	271820	218880	248750	328197	246483	1.33152	-	0.260969
P62317	Snrpd2	sp|P62317|SMD2_MOUSE Small nuclear ribonucleoprotein Sm D2 OS=Mus musculus OX=10090 GN=Snrpd2 PE=1 SV=1	1	8	8	8	61.9	13.527	702240	955950	767200	622300	605970	593800	808463	607357	1.33112	-	0.0583341
P11031	Sub1	sp|P11031|TCP4_MOUSE Activated RNA polymerase II transcriptional coactivator p15 OS=Mus musculus OX=10090 GN=Sub1 PE=1 SV=3	1	8	8	8	59.8	14.427	143810	373150	357240	247020	217590	192230	291400	218947	1.33092	-	0.392222
Q9D0F4;Q5SZT7	Nkap	sp|Q9D0F4|NKAP_MOUSE NF-kappa-B-activating protein OS=Mus musculus OX=10090 GN=Nkap PE=2 SV=1	2	4	4	4	17.6	47.227	103660	138880	116650	91282	78723	99938	119730	89981	1.33061	-	0.0680714
Q8BL66	Eea1	sp|Q8BL66|EEA1_MOUSE Early endosome antigen 1 OS=Mus musculus OX=10090 GN=Eea1 PE=1 SV=2	1	63	63	63	49.1	160.91	132040	260520	219270	155070	146740	158020	203943	153277	1.33056	-	0.253526
P70460	Vasp	sp|P70460|VASP_MOUSE Vasodilator-stimulated phosphoprotein OS=Mus musculus OX=10090 GN=Vasp PE=1 SV=4	1	17	17	17	48	39.666	400930	754930	710520	503750	436160	463030	622127	467647	1.33033	-	0.243595
Q8BKT7	Thoc5	sp|Q8BKT7|THOC5_MOUSE THO complex subunit 5 homolog OS=Mus musculus OX=10090 GN=Thoc5 PE=1 SV=2	1	13	13	13	24.5	78.685	49666	91658	78988	54452	52500	58672	73437.3	55208	1.33019	-	0.220555
P05201	Got1	sp|P05201|AATC_MOUSE Aspartate aminotransferase, cytoplasmic OS=Mus musculus OX=10090 GN=Got1 PE=1 SV=3	1	18	18	18	57.6	46.247	385430	743450	688510	543210	395530	427790	605797	455510	1.32993	-	0.278676
Q9QWV9	Ccnt1	sp|Q9QWV9|CCNT1_MOUSE Cyclin-T1 OS=Mus musculus OX=10090 GN=Ccnt1 PE=1 SV=3	1	12	12	12	23.8	80.597	54263	79606	65418	47233	47626	55099	66429	49986	1.32895	-	0.101681
Q78ZA7	Nap1l4	sp|Q78ZA7|NP1L4_MOUSE Nucleosome assembly protein 1-like 4 OS=Mus musculus OX=10090 GN=Nap1l4 PE=1 SV=1	1	12	12	11	42.1	42.679	1093600	1837300	1628500	1266900	1021800	1145000	1519800	1.14457e+06	1.32784	-	0.18183
Q9DAW6	Prpf4	sp|Q9DAW6|PRP4_MOUSE U4/U6 small nuclear ribonucleoprotein Prp4 OS=Mus musculus OX=10090 GN=Prpf4 PE=1 SV=1	1	20	20	20	53.2	58.369	136950	202360	183160	133550	113160	146840	174157	131183	1.32758	-	0.119282
Q8C0E2	Vps26b	sp|Q8C0E2|VP26B_MOUSE Vacuolar protein sorting-associated protein 26B OS=Mus musculus OX=10090 GN=Vps26b PE=1 SV=1	1	12	11	11	51.8	39.124	120800	208280	202150	132220	125580	142500	177077	133433	1.32708	-	0.201969
Q9CZH3	Psmg3	sp|Q9CZH3|PSMG3_MOUSE Proteasome assembly chaperone 3 OS=Mus musculus OX=10090 GN=Psmg3 PE=1 SV=1	1	4	4	4	50.8	13.331	79189	148040	150430	103250	87298	94173	125886	94907	1.32642	-	0.26313
Q9CZ91	Srfbp1	sp|Q9CZ91|SRFB1_MOUSE Serum response factor-binding protein 1 OS=Mus musculus OX=10090 GN=Srfbp1 PE=1 SV=1	1	6	6	6	18.4	48.745	47154	62750	58327	39072	43874	43898	56077	42281.3	1.32628	-	0.0483374
Q8R2S9	Actr8	sp|Q8R2S9|ARP8_MOUSE Actin-related protein 8 OS=Mus musculus OX=10090 GN=Actr8 PE=2 SV=1	1	2	2	2	4	70.545		8796.8	6963.8	5263.5		6622.2	7880.3	5942.85	1.32601	-	0.231551
P27641	Xrcc5	sp|P27641|XRCC5_MOUSE X-ray repair cross-complementing protein 5 OS=Mus musculus OX=10090 GN=Xrcc5 PE=1 SV=4	1	11	11	11	17.5	83.056	220130	582420	511050	308080	304350	378290	437867	330240	1.3259	-	0.396245
P50431	Shmt1	sp|P50431|GLYC_MOUSE Serine hydroxymethyltransferase, cytosolic OS=Mus musculus OX=10090 GN=Shmt1 PE=1 SV=3	1	13	12	12	34.9	52.6	47579	95135	99949	71013	56049	55956	80887.7	61006	1.3259	-	0.318038
P58801	Ripk2	sp|P58801|RIPK2_MOUSE Receptor-interacting serine/threonine-protein kinase 2 OS=Mus musculus OX=10090 GN=Ripk2 PE=1 SV=1	1	5	5	5	13.9	60.399	51643	90642	72737	59837	48435	53932	71674	54068	1.32563	-	0.208133
P31230	Aimp1	sp|P31230|AIMP1_MOUSE Aminoacyl tRNA synthase complex-interacting multifunctional protein 1 OS=Mus musculus OX=10090 GN=Aimp1 PE=1 SV=2	1	14	14	14	70.3	33.997	315030	493760	530360	352690	324510	333480	446383	336893	1.325	-	0.177755
P63038	Hspd1	sp|P63038|CH60_MOUSE 60 kDa heat shock protein, mitochondrial OS=Mus musculus OX=10090 GN=Hspd1 PE=1 SV=1	1	40	40	40	75.7	60.955	2667300	3364200	4462400	2638900	2918400	2362900	3.49797e+06	2.64007e+06	1.32495	-	0.19158
Q9Z266	Snapin	sp|Q9Z266|SNAPN_MOUSE SNARE-associated protein Snapin OS=Mus musculus OX=10090 GN=Snapin PE=1 SV=1	1	3	3	3	33.1	14.904	52410	127350	92520	57350	68837	79450	90760	68545.7	1.32408	-	0.380759
Q9R190	Mta2	sp|Q9R190|MTA2_MOUSE Metastasis-associated protein MTA2 OS=Mus musculus OX=10090 GN=Mta2 PE=1 SV=1	1	23	23	21	44.6	75.029	179490	329170	290290	192770	199790	211030	266317	201197	1.32366	-	0.222722
Q8C878	Uba3	sp|Q8C878|UBA3_MOUSE NEDD8-activating enzyme E1 catalytic subunit OS=Mus musculus OX=10090 GN=Uba3 PE=1 SV=2	1	11	11	11	34.6	51.737	40793	61099	64718	50367	33877	41632	55536.7	41958.7	1.3236	-	0.199293
Q9D2C2	Saal1	sp|Q9D2C2|SAAL1_MOUSE Protein SAAL1 OS=Mus musculus OX=10090 GN=Saal1 PE=1 SV=1	1	4	4	4	10.8	52.768	16552	37008	36358	23285		22010	29972.7	22647.5	1.32344	-	0.460667
Q9Z315	Sart1	sp|Q9Z315|SNUT1_MOUSE U4/U6.U5 tri-snRNP-associated protein 1 OS=Mus musculus OX=10090 GN=Sart1 PE=1 SV=1	1	26	26	26	39.7	90.884	100390	115080	108770	75965	80516	88547	108080	81676	1.32328	-	0.0093445
O08788	Dctn1	sp|O08788|DCTN1_MOUSE Dynactin subunit 1 OS=Mus musculus OX=10090 GN=Dctn1 PE=1 SV=3	1	40	40	40	43.7	141.67	216430	392510	351090	264600	220270	240960	320010	241943	1.32267	-	0.226512
Q6PR54	Rif1	sp|Q6PR54|RIF1_MOUSE Telomere-associated protein RIF1 OS=Mus musculus OX=10090 GN=Rif1 PE=1 SV=2	1	13	13	13	8.1	266.23	31707	43406	46461	25404	34421	32126	40524.7	30650.3	1.32216	-	0.133012
Q62073	Map3k7	sp|Q62073|M3K7_MOUSE Mitogen-activated protein kinase kinase kinase 7 OS=Mus musculus OX=10090 GN=Map3k7 PE=1 SV=1	1	7	7	7	18	64.227	46859	84573	72653	52045	46700	55685	68028.3	51476.7	1.32154	-	0.221218
Q9EST8	Nfkbiz	sp|Q9EST8|IKBZ_MOUSE NF-kappa-B inhibitor zeta OS=Mus musculus OX=10090 GN=Nfkbiz PE=1 SV=1	1	10	10	10	19.2	79.006	42766	60018	49866	36992	36544	42029	50883.3	38521.7	1.3209	-	0.0802731
P97310	Mcm2	sp|P97310|MCM2_MOUSE DNA replication licensing factor MCM2 OS=Mus musculus OX=10090 GN=Mcm2 PE=1 SV=3	1	32	32	32	40	102.08	107840	205570	211000	125690	134000	137380	174803	132357	1.3207	-	0.276291
Q8BTI8	Srrm2	sp|Q8BTI8|SRRM2_MOUSE Serine/arginine repetitive matrix protein 2 OS=Mus musculus OX=10090 GN=Srrm2 PE=1 SV=3	1	34	34	34	18	294.84	269570	440360	384670	271960	275440	282130	364867	276510	1.31954	-	0.154302
Q5FWI3	Cemip2	sp|Q5FWI3|CEIP2_MOUSE Cell surface hyaluronidase OS=Mus musculus OX=10090 GN=Cemip2 PE=1 SV=1	1	19	19	19	18.6	153.8	89019	42923	46549	38803	47103	49367	59497	45091	1.31949	-	0.395293
A2A791	Zmym4	sp|A2A791|ZMYM4_MOUSE Zinc finger MYM-type protein 4 OS=Mus musculus OX=10090 GN=Zmym4 PE=1 SV=1	1	5	5	5	3.8	172.44	12425	22487	17384	14679	11929	13027	17432	13211.7	1.31944	-	0.233865
Q62189	Snrpa	sp|Q62189|SNRPA_MOUSE U1 small nuclear ribonucleoprotein A OS=Mus musculus OX=10090 GN=Snrpa PE=1 SV=3	1	9	9	8	38.7	31.835	294790	310300	301050	209990	241850	234940	302047	228927	1.3194	-	0.00237644
Q3UM18	Lsg1	sp|Q3UM18|LSG1_MOUSE Large subunit GTPase 1 homolog OS=Mus musculus OX=10090 GN=Lsg1 PE=1 SV=2	1	10	10	10	17.2	73.156	41339	58904	59946	40900	37514	43025	53396.3	40479.7	1.31909	-	0.107468
Q8K202	Polr1e	sp|Q8K202|RPA49_MOUSE DNA-directed RNA polymerase I subunit RPA49 OS=Mus musculus OX=10090 GN=Polr1e PE=1 SV=2	1	9	9	9	23.7	54.033	53598	71541	70129	32432	56521	59087	65089.3	49346.7	1.31902	-	0.199701
Q9CX99	Grap	sp|Q9CX99|GRAP_MOUSE GRB2-related adapter protein OS=Mus musculus OX=10090 GN=Grap PE=1 SV=1	1	5	5	5	25.8	25.277	34896	54527	40153	32970	31157	34132	43192	32753	1.31872	-	0.153186
P50516	Atp6v1a	sp|P50516|VATA_MOUSE V-type proton ATPase catalytic subunit A OS=Mus musculus OX=10090 GN=Atp6v1a PE=1 SV=2	1	33	33	33	70.8	68.325	658520	1232300	1192600	837330	734950	766400	1.02781e+06	779560	1.31844	-	0.256015
P25085	Il1rn	sp|P25085|IL1RA_MOUSE Interleukin-1 receptor antagonist protein OS=Mus musculus OX=10090 GN=Il1rn PE=2 SV=1	1	8	8	8	60.7	20.274	1943800	2381500	2645200	1945200	1763400	1579500	2323500	1762700	1.31815	-	0.0714887
Q8CHW4	Eif2b5	sp|Q8CHW4|EI2BE_MOUSE Translation initiation factor eIF-2B subunit epsilon OS=Mus musculus OX=10090 GN=Eif2b5 PE=1 SV=1	1	14	14	14	27.5	80.085	70494	123950	152110	87336	82025	93618	115518	87659.7	1.3178	-	0.313236
Q922X9	Prmt7	sp|Q922X9|ANM7_MOUSE Protein arginine N-methyltransferase 7 OS=Mus musculus OX=10090 GN=Prmt7 PE=1 SV=1	1	6	6	6	11.4	78.3	17762	40807	39668	23046	22622	28882	32745.7	24850	1.31773	-	0.366807
A2A432	Cul4b	sp|A2A432|CUL4B_MOUSE Cullin-4B OS=Mus musculus OX=10090 GN=Cul4b PE=1 SV=1	1	34	34	23	36.3	110.7	63713	115460	110560	76969	68169	74759	96577.7	73299	1.31759	-	0.235869
Q62318	Trim28	sp|Q62318|TIF1B_MOUSE Transcription intermediary factor 1-beta OS=Mus musculus OX=10090 GN=Trim28 PE=1 SV=3	1	29	29	29	58.5	88.846	538410	875830	845900	593360	540630	581400	753380	571797	1.31757	-	0.171082
P10749	Il1b	sp|P10749|IL1B_MOUSE Interleukin-1 beta OS=Mus musculus OX=10090 GN=Il1b PE=1 SV=1	1	5	5	5	25.3	30.931	91542	285070	212240	146880	138980	161450	196284	149103	1.31643	-	0.452995
A2AB59	Arhgap27	sp|A2AB59|RHG27_MOUSE Rho GTPase-activating protein 27 OS=Mus musculus OX=10090 GN=Arhgap27 PE=1 SV=1	1	8	8	8	13.9	97.047	28535	57878	45964	37919	28821	33830	44125.7	33523.3	1.31627	-	0.30021
Q9JI75	Nqo2	sp|Q9JI75|NQO2_MOUSE Ribosyldihydronicotinamide dehydrogenase [quinone] OS=Mus musculus OX=10090 GN=Nqo2 PE=1 SV=3	1	7	7	7	48.9	26.248	113210	187750	199080	125190	119580	135130	166680	126633	1.31624	-	0.216506
P05063	Aldoc	sp|P05063|ALDOC_MOUSE Fructose-bisphosphate aldolase C OS=Mus musculus OX=10090 GN=Aldoc PE=1 SV=4	1	22	17	17	75.2	39.394	267740	501910	430330	360460	255760	295510	399993	303910	1.31616	-	0.273185
P02468	Lamc1	sp|P02468|LAMC1_MOUSE Laminin subunit gamma-1 OS=Mus musculus OX=10090 GN=Lamc1 PE=1 SV=2	1	12	12	12	10.5	177.3	55390	75318	66712	40167	59595	50327	65806.7	50029.7	1.31535	-	0.121513
Q9JHU9	Isyna1	sp|Q9JHU9|INO1_MOUSE Inositol-3-phosphate synthase 1 OS=Mus musculus OX=10090 GN=Isyna1 PE=1 SV=1	1	15	15	15	38.1	60.931	242210	425740	411200	309190	248840	262560	359717	273530	1.31509	-	0.23478
Q61425	Hadh	sp|Q61425|HCDH_MOUSE Hydroxyacyl-coenzyme A dehydrogenase, mitochondrial OS=Mus musculus OX=10090 GN=Hadh PE=1 SV=2	1	7	7	7	26.8	34.463	71320	199590	146740	99759	110410	107470	139217	105880	1.31486	-	0.422586
P08249	Mdh2	sp|P08249|MDHM_MOUSE Malate dehydrogenase, mitochondrial OS=Mus musculus OX=10090 GN=Mdh2 PE=1 SV=3	1	17	17	17	63.3	35.611	2109900	4056500	3686800	2515100	2529600	2450400	3284400	2.49837e+06	1.31462	-	0.258575
O70493	Snx12	sp|O70493|SNX12_MOUSE Sorting nexin-12 OS=Mus musculus OX=10090 GN=Snx12 PE=1 SV=1	1	9	7	7	47.9	19.116	68359	148620	115750	92136	74620	86419	110910	84391.7	1.31423	-	0.328684
O35593	Psmd14	sp|O35593|PSDE_MOUSE 26S proteasome non-ATPase regulatory subunit 14 OS=Mus musculus OX=10090 GN=Psmd14 PE=1 SV=2	1	12	12	11	51.6	34.577	327800	641460	658740	466860	354610	417340	542667	412937	1.31416	-	0.312488
Q9D1P4	Chordc1	sp|Q9D1P4|CHRD1_MOUSE Cysteine and histidine-rich domain-containing protein 1 OS=Mus musculus OX=10090 GN=Chordc1 PE=1 SV=1	1	14	14	14	63.4	37.35	168300	303180	316610	218580	189020	192280	262697	199960	1.31375	-	0.263568
Q9R1P0	Psma4	sp|Q9R1P0|PSA4_MOUSE Proteasome subunit alpha type-4 OS=Mus musculus OX=10090 GN=Psma4 PE=1 SV=1	1	9	9	9	49.8	29.47	445650	585010	806740	551860	437830	408920	612467	466203	1.31373	-	0.268186
P80316	Cct5	sp|P80316|TCPE_MOUSE T-complex protein 1 subunit epsilon OS=Mus musculus OX=10090 GN=Cct5 PE=1 SV=1	1	30	30	30	58.6	59.623	979860	1645000	1684600	1187600	1016300	1077100	1.43649e+06	1.09367e+06	1.31346	-	0.216827
P80313	Cct7	sp|P80313|TCPH_MOUSE T-complex protein 1 subunit eta OS=Mus musculus OX=10090 GN=Cct7 PE=1 SV=1	1	30	30	30	63.4	59.652	793190	1233300	1373100	934270	823810	830330	1.1332e+06	862803	1.31339	-	0.204094
P97371	Psme1	sp|P97371|PSME1_MOUSE Proteasome activator complex subunit 1 OS=Mus musculus OX=10090 GN=Psme1 PE=1 SV=2	1	19	19	19	65.1	28.673	565540	1009200	887350	676420	573110	625650	820697	625060	1.31299	-	0.222724
A2AR02	Ppig	sp|A2AR02|PPIG_MOUSE Peptidyl-prolyl cis-trans isomerase G OS=Mus musculus OX=10090 GN=Ppig PE=1 SV=1	1	9	9	9	14.1	88.324	173830	164710	162530	119910	132600	129130	167023	127213	1.31294	-	0.00148606
Q8K212	Pacs1	sp|Q8K212|PACS1_MOUSE Phosphofurin acidic cluster sorting protein 1 OS=Mus musculus OX=10090 GN=Pacs1 PE=1 SV=2	1	3	3	3	4.4	104.83	53717	43672	39270	29905	33835	40380	45553	34706.7	1.31251	-	0.107944
Q3UMT1	Ppp1r12c	sp|Q3UMT1|PP12C_MOUSE Protein phosphatase 1 regulatory subunit 12C OS=Mus musculus OX=10090 GN=Ppp1r12c PE=1 SV=1	1	11	11	11	19.7	84.684	40297	49546	38388	32910	31583	33254	42743.7	32582.3	1.31187	-	0.0433549
Q99MN1	Kars1	sp|Q99MN1|SYK_MOUSE Lysine--tRNA ligase OS=Mus musculus OX=10090 GN=Kars1 PE=1 SV=1	1	28	28	27	47.6	67.839	302020	452160	449540	315560	312640	289560	401240	305920	1.31158	-	0.130946
Q8R060	Zwilch	sp|Q8R060|ZWILC_MOUSE Protein zwilch homolog OS=Mus musculus OX=10090 GN=Zwilch PE=1 SV=1	1	4	4	4	9.8	66.839	18119	29525	28056	17401	20201	20125	25233.3	19242.3	1.31134	-	0.180611
Q99LD4	Gps1	sp|Q99LD4|CSN1_MOUSE COP9 signalosome complex subunit 1 OS=Mus musculus OX=10090 GN=Gps1 PE=1 SV=1	1	13	13	13	31.4	53.442	88058	144250	160210	105720	92185	101450	130839	99785	1.31121	-	0.23517
Q9JKX6	Nudt5	sp|Q9JKX6|NUDT5_MOUSE ADP-sugar pyrophosphatase OS=Mus musculus OX=10090 GN=Nudt5 PE=1 SV=1	1	9	9	9	45.4	23.984	156540	327560	309090	197000	199040	208910	264397	201650	1.31117	-	0.312311
P80317	Cct6a	sp|P80317|TCPZ_MOUSE T-complex protein 1 subunit zeta OS=Mus musculus OX=10090 GN=Cct6a PE=1 SV=3	1	26	26	21	60.1	58.004	1096200	1497900	1571900	1159300	1052400	965920	1.38867e+06	1.05921e+06	1.31104	-	0.105424
Q62418	Dbnl	sp|Q62418|DBNL_MOUSE Drebrin-like protein OS=Mus musculus OX=10090 GN=Dbnl PE=1 SV=2	1	17	17	17	48.6	48.699	247400	469450	419630	290470	284680	292190	378827	289113	1.31031	-	0.253419
Q9CQS2	Nop10	sp|Q9CQS2|NOP10_MOUSE H/ACA ribonucleoprotein complex subunit 3 OS=Mus musculus OX=10090 GN=Nop10 PE=3 SV=1	1	4	4	4	57.8	7.7059	99679	94255	97067	70937	76691	74487	97000.3	74038.3	1.31014	-	0.000559858
Q9CWS4	Ints11	sp|Q9CWS4|INT11_MOUSE Integrator complex subunit 11 OS=Mus musculus OX=10090 GN=Ints11 PE=1 SV=1	1	4	4	4	8.5	67.843	26071	42318	47784	29950	28234	30512	38724.3	29565.3	1.30979	-	0.234943
Q80X73	Pelo	sp|Q80X73|PELO_MOUSE Protein pelota homolog OS=Mus musculus OX=10090 GN=Pelo PE=1 SV=3	1	2	2	2	7	43.349		21433	14244	15466	10525	14885	17838.5	13625.3	1.30922	-	0.297636
Q6NVF4	Helb	sp|Q6NVF4|HELB_MOUSE DNA helicase B OS=Mus musculus OX=10090 GN=Helb PE=1 SV=2	1	11	11	11	13.8	121.47	39391	67097	62975	48707	35522	45257	56487.7	43162	1.30874	-	0.232977
Q9Z1M8	Ik	sp|Q9Z1M8|RED_MOUSE Protein Red OS=Mus musculus OX=10090 GN=Ik PE=1 SV=2	1	19	19	19	46.7	65.615	106500	94475	96469	74466	81046	71795	99148	75769	1.30856	-	0.00721208
Q02053;P31254	Uba1	sp|Q02053|UBA1_MOUSE Ubiquitin-like modifier-activating enzyme 1 OS=Mus musculus OX=10090 GN=Uba1 PE=1 SV=1	2	43	43	43	57	117.81	850660	1469200	1319900	975170	869090	937400	1.21325e+06	927220	1.30848	-	0.204572
Q91YR7	Prpf6	sp|Q91YR7|PRP6_MOUSE Pre-mRNA-processing factor 6 OS=Mus musculus OX=10090 GN=Prpf6 PE=1 SV=1	1	23	23	23	29.8	106.72	132410	176310	157220	111370	120130	124700	155313	118733	1.30809	-	0.0513196
O35326	Srsf5	sp|O35326|SRSF5_MOUSE Serine/arginine-rich splicing factor 5 OS=Mus musculus OX=10090 GN=Srsf5 PE=1 SV=2	1	11	10	10	30.9	30.891	291170	339330	370470	263840	262330	239160	333657	255110	1.30789	-	0.0323503
P61600	Naa20	sp|P61600|NAA20_MOUSE N-alpha-acetyltransferase 20 OS=Mus musculus OX=10090 GN=Naa20 PE=1 SV=1	1	6	6	6	39.9	20.368	108340	173460	206600	141850	109620	121960	162800	124477	1.30788	-	0.275293
Q8VDJ3	Hdlbp	sp|Q8VDJ3|VIGLN_MOUSE Vigilin OS=Mus musculus OX=10090 GN=Hdlbp PE=1 SV=1	1	51	51	51	45.8	141.74	422930	608210	600290	420070	407320	420030	543810	415807	1.30784	-	0.102357
Q99LP6	Grpel1	sp|Q99LP6|GRPE1_MOUSE GrpE protein homolog 1, mitochondrial OS=Mus musculus OX=10090 GN=Grpel1 PE=1 SV=1	1	8	8	8	44.7	24.307	371630	747900	727590	456780	513310	442290	615707	470793	1.30781	-	0.307729
P62814;Q91YH6	Atp6v1b2	sp|P62814|VATB2_MOUSE V-type proton ATPase subunit B, brain isoform OS=Mus musculus OX=10090 GN=Atp6v1b2 PE=1 SV=1	2	24	24	24	60.3	56.55	512260	923020	895200	628380	557140	596780	776827	594100	1.30757	-	0.244735
Q06138	Cab39	sp|Q06138|CAB39_MOUSE Calcium-binding protein 39 OS=Mus musculus OX=10090 GN=Cab39 PE=1 SV=2	1	15	15	12	42.8	39.842	123320	235080	227600	165960	131320	150890	195333	149390	1.30754	-	0.287054
Q8VDM6	Hnrnpul1	sp|Q8VDM6|HNRL1_MOUSE Heterogeneous nuclear ribonucleoprotein U-like protein 1 OS=Mus musculus OX=10090 GN=Hnrnpul1 PE=1 SV=1	1	20	20	20	28.2	96.001	438580	569600	550540	377070	413870	401820	519573	397587	1.30682	-	0.0447775
Q9Z0R6	Itsn2	sp|Q9Z0R6|ITSN2_MOUSE Intersectin-2 OS=Mus musculus OX=10090 GN=Itsn2 PE=1 SV=2	1	27	27	24	20.6	188.91	51816	72679	57873	46882	43465	49237	60789.3	46528	1.30651	-	0.0904439
P57746	Atp6v1d	sp|P57746|VATD_MOUSE V-type proton ATPase subunit D OS=Mus musculus OX=10090 GN=Atp6v1d PE=1 SV=1	1	11	11	11	47.4	28.369	189820	326320	348870	248790	200010	213560	288337	220787	1.30595	-	0.261959
Q9DBL2	Gdap2	sp|Q9DBL2|GDAP2_MOUSE Ganglioside-induced differentiation-associated protein 2 OS=Mus musculus OX=10090 GN=Gdap2 PE=1 SV=1	1	5	5	5	13.3	56.268	25136	41343	34915	22295	28886	26465	33798	25882	1.30585	-	0.194858
Q61550;A2AU37	Rad21	sp|Q61550|RAD21_MOUSE Double-strand-break repair protein rad21 homolog OS=Mus musculus OX=10090 GN=Rad21 PE=1 SV=3	2	18	18	18	32.6	72.082	142990	134900	129610	103300	103460	105420	135833	104060	1.30534	-	0.00129639
P83940	Eloc	sp|P83940|ELOC_MOUSE Elongin-C OS=Mus musculus OX=10090 GN=Eloc PE=1 SV=1	1	6	6	6	65.2	12.473	387130	657240	583910	423130	409840	414610	542760	415860	1.30515	-	0.191101
P0C7N9	Psmg4	sp|P0C7N9|PSMG4_MOUSE Proteasome assembly chaperone 4 OS=Mus musculus OX=10090 GN=Psmg4 PE=1 SV=1	1	5	5	5	65	13.974	43245	79015	89886	59886	45566	57104	70715.3	54185.3	1.30506	-	0.325316
Q8BX94	Osbpl2	sp|Q8BX94|OSBL2_MOUSE Oxysterol-binding protein-related protein 2 OS=Mus musculus OX=10090 GN=Osbpl2 PE=1 SV=1	1	3	3	3	7.9	55.384		39282	37254	30419	28301	29249	38268	29323	1.30505	-	0.00382582
Q9QY36	Naa10	sp|Q9QY36|NAA10_MOUSE N-alpha-acetyltransferase 10 OS=Mus musculus OX=10090 GN=Naa10 PE=1 SV=1	1	11	11	6	58.7	26.519	105710	201130	186570	134240	119160	124720	164470	126040	1.3049	-	0.269474
P49138;Q3UMW7;Q9D2E1	Mapkapk2	sp|P49138|MAPK2_MOUSE MAP kinase-activated protein kinase 2 OS=Mus musculus OX=10090 GN=Mapkapk2 PE=1 SV=2	3	10	10	9	38.6	44.049	83129	143190	156350	93735	99641	99937	127556	97771	1.30464	-	0.258405
P22682;Q3TTA7	Cbl	sp|P22682|CBL_MOUSE E3 ubiquitin-protein ligase CBL OS=Mus musculus OX=10090 GN=Cbl PE=1 SV=3	2	17	17	17	28	100.56	57031	101780	89334	66313	54212	69690	82715	63405	1.30455	-	0.243772
P60762	Morf4l1	sp|P60762|MO4L1_MOUSE Mortality factor 4-like protein 1 OS=Mus musculus OX=10090 GN=Morf4l1 PE=1 SV=2	1	3	3	3	13	41.492	30973	59487	63466	39930	39132	38932	51308.7	39331.3	1.30452	-	0.306957
P42932	Cct8	sp|P42932|TCPQ_MOUSE T-complex protein 1 subunit theta OS=Mus musculus OX=10090 GN=Cct8 PE=1 SV=3	1	38	38	37	75.7	59.555	1033600	1814200	1767900	1262200	1125300	1150800	1.53857e+06	1.17943e+06	1.3045	-	0.233773
Q8BQZ5	Cpsf4	sp|Q8BQZ5|CPSF4_MOUSE Cleavage and polyadenylation specificity factor subunit 4 OS=Mus musculus OX=10090 GN=Cpsf4 PE=2 SV=1	1	7	7	7	42.7	23.653	50095	77549	63310	46276	51800	48310	63651.3	48795.3	1.30446	-	0.140176
Q9Z2X2	Psmd10	sp|Q9Z2X2|PSD10_MOUSE 26S proteasome non-ATPase regulatory subunit 10 OS=Mus musculus OX=10090 GN=Psmd10 PE=1 SV=3	1	7	7	7	35.1	25.083	79470	90557	123390	82744	75642	66576	97805.7	74987.3	1.3043	-	0.178262
Q8VC03	Eml3	sp|Q8VC03|EMAL3_MOUSE Echinoderm microtubule-associated protein-like 3 OS=Mus musculus OX=10090 GN=Eml3 PE=1 SV=1	1	5	5	5	7.6	95.694		20053	17820	15017	12044	16505	18936.5	14522	1.30399	-	0.101209
Q3UMW8	Cln5	sp|Q3UMW8|CLN5_MOUSE Ceroid-lipofuscinosis neuronal protein 5 homolog OS=Mus musculus OX=10090 GN=Cln5 PE=1 SV=1	1	3	3	3	9.4	39.329	131820	163450	153380	113720	104570	125830	149550	114707	1.30376	-	0.0356251
Q9CWQ0	Dph5	sp|Q9CWQ0|DPH5_MOUSE Diphthine methyl ester synthase OS=Mus musculus OX=10090 GN=Dph5 PE=1 SV=2	1	7	7	7	32	31.218	39529	41477	51012	34981	35781	30521	44006	33761	1.30346	-	0.0586645
Q60715	P4ha1	sp|Q60715|P4HA1_MOUSE Prolyl 4-hydroxylase subunit alpha-1 OS=Mus musculus OX=10090 GN=P4ha1 PE=1 SV=2	1	22	22	22	42.5	60.909	442970	489980	446910	376970	350730	331060	459953	352920	1.30328	-	0.00597264
Q99LC8	Eif2b1	sp|Q99LC8|EI2BA_MOUSE Translation initiation factor eIF-2B subunit alpha OS=Mus musculus OX=10090 GN=Eif2b1 PE=1 SV=1	1	10	10	10	35.1	33.816	94713	202530	177880	126370	104480	133770	158374	121540	1.30306	-	0.336826
Q3TKT4	Smarca4	sp|Q3TKT4|SMCA4_MOUSE Transcription activator BRG1 OS=Mus musculus OX=10090 GN=Smarca4 PE=1 SV=1	1	25	25	13	17.8	181.43	101870	175210	178900	108360	116960	124650	151993	116657	1.30291	-	0.238409
Q9DCD0	Pgd	sp|Q9DCD0|6PGD_MOUSE 6-phosphogluconate dehydrogenase, decarboxylating OS=Mus musculus OX=10090 GN=Pgd PE=1 SV=3	1	26	26	26	58.2	53.247	1598700	3014900	2855100	2366400	1611200	1756100	2.48957e+06	1.91123e+06	1.3026	-	0.315201
Q8C1B7	Septin11	sp|Q8C1B7|SEP11_MOUSE Septin-11 OS=Mus musculus OX=10090 GN=Septin11 PE=1 SV=4	1	18	18	10	45.5	49.694	245280	539770	465020	355980	279070	324680	416690	319910	1.30252	-	0.348228
Q9DAI2	Ift22	sp|Q9DAI2|IFT22_MOUSE Intraflagellar transport protein 22 homolog OS=Mus musculus OX=10090 GN=Ift22 PE=1 SV=1	1	4	4	4	35.7	20.833	23686	42919	39823	29978	24597	27170	35476	27248.3	1.30195	-	0.252691
Q8R0H9	Gga1	sp|Q8R0H9|GGA1_MOUSE ADP-ribosylation factor-binding protein GGA1 OS=Mus musculus OX=10090 GN=Gga1 PE=1 SV=1	1	11	11	10	21.7	69.971	53467	106350	91572	69400	57792	65925	83796.3	64372.3	1.30174	-	0.294745
Q9D820	Prorsd1	sp|Q9D820|PRXD1_MOUSE Prolyl-tRNA synthetase associated domain-containing protein 1 OS=Mus musculus OX=10090 GN=Prorsd1 PE=1 SV=1	1	6	6	6	52.7	18.862	53516	70203	75939	54046	48153	51206	66552.7	51135	1.30151	-	0.0903667
E9Q784	Zc3h13	sp|E9Q784|ZC3HD_MOUSE Zinc finger CCCH domain-containing protein 13 OS=Mus musculus OX=10090 GN=Zc3h13 PE=1 SV=1	1	12	12	12	6.9	203.75	41826	63018	57781	37654	41215	46089	54208.3	41652.7	1.30144	-	0.139694
Q9DBR1	Xrn2	sp|Q9DBR1|XRN2_MOUSE 5-3 exoribonuclease 2 OS=Mus musculus OX=10090 GN=Xrn2 PE=1 SV=1	1	22	22	21	27.9	108.69	147360	221900	203680	135420	146330	158490	190980	146747	1.30143	-	0.131749
Q9EQQ9	Oga	sp|Q9EQQ9|OGA_MOUSE Protein O-GlcNAcase OS=Mus musculus OX=10090 GN=Oga PE=1 SV=2	1	19	19	19	29.7	103.16	66082	121410	116280	88898	63872	80770	101257	77846.7	1.30073	-	0.288133
Q8K339	Kin	sp|Q8K339|KIN17_MOUSE DNA/RNA-binding protein KIN17 OS=Mus musculus OX=10090 GN=Kin PE=1 SV=1	1	4	4	4	11.8	44.721	16906	41220	30464	25612	21982	20521	29530	22705	1.30059	-	0.39657
Q9D0B6	Pbdc1	sp|Q9D0B6|PBDC1_MOUSE Protein PBDC1 OS=Mus musculus OX=10090 GN=Pbdc1 PE=1 SV=1	1	9	9	9	56.6	22.223	128110	280730	258120	188750	161740	162370	222320	170953	1.30047	-	0.348215
O08709	Prdx6	sp|O08709|PRDX6_MOUSE Peroxiredoxin-6 OS=Mus musculus OX=10090 GN=Prdx6 PE=1 SV=3	1	19	19	19	80.4	24.87	804990	1225300	1378600	1132500	727510	762970	1.1363e+06	874327	1.29962	-	0.289738
P20060	Hexb	sp|P20060|HEXB_MOUSE Beta-hexosaminidase subunit beta OS=Mus musculus OX=10090 GN=Hexb PE=1 SV=2	1	16	16	16	30.2	61.115	248600	214580	181070	166060	161900	167760	214750	165240	1.29962	-	0.0646896
Q8C650	Septin10	sp|Q8C650|SEP10_MOUSE Septin-10 OS=Mus musculus OX=10090 GN=Septin10 PE=1 SV=1	1	9	8	8	28.1	52.422	27213	84599	79487	55295	38622	53289	63766.3	49068.7	1.29953	-	0.483964
Q9JHW2	Nit2	sp|Q9JHW2|NIT2_MOUSE Omega-amidase NIT2 OS=Mus musculus OX=10090 GN=Nit2 PE=1 SV=1	1	11	11	11	46.4	30.501	115730	188870	183330	146190	110460	118870	162643	125173	1.29934	-	0.221035
P70333	Hnrnph2	sp|P70333|HNRH2_MOUSE Heterogeneous nuclear ribonucleoprotein H2 OS=Mus musculus OX=10090 GN=Hnrnph2 PE=1 SV=1	1	12	5	5	39.9	49.279	243630	226160	252820	191200	173700	191630	240870	185510	1.29842	-	0.00483509
Q99LI8	Hgs	sp|Q99LI8|HGS_MOUSE Hepatocyte growth factor-regulated tyrosine kinase substrate OS=Mus musculus OX=10090 GN=Hgs PE=1 SV=2	1	15	15	15	25.5	86.014	89639	215560	211500	141500	123500	133160	172233	132720	1.29772	-	0.396392
Q62523	Zyx	sp|Q62523|ZYX_MOUSE Zyxin OS=Mus musculus OX=10090 GN=Zyx PE=1 SV=2	1	9	9	9	22.3	60.545	80606	170310	126820	94561	93746	102810	125912	97039	1.29754	-	0.330029
P69566	Ranbp9	sp|P69566|RANB9_MOUSE Ran-binding protein 9 OS=Mus musculus OX=10090 GN=Ranbp9 PE=1 SV=1	1	10	9	9	22.8	71.011	50852	100730	79674	62498	52935	62795	77085.3	59409.3	1.29753	-	0.29875
Q3THG9	Aarsd1	sp|Q3THG9|AASD1_MOUSE Alanyl-tRNA editing protein Aarsd1 OS=Mus musculus OX=10090 GN=Aarsd1 PE=1 SV=2	1	7	7	7	29.6	44.97	40411	54352	49621	46225	34574	30482	48128	37093.7	1.29747	-	0.151962
P40142	Tkt	sp|P40142|TKT_MOUSE Transketolase OS=Mus musculus OX=10090 GN=Tkt PE=1 SV=1	1	35	35	34	68.7	67.63	1674600	3141300	2967400	2367600	1724700	1909100	2.59443e+06	2.00047e+06	1.29691	-	0.301055
O55131;P28661	Septin7	sp|O55131|SEPT7_MOUSE Septin-7 OS=Mus musculus OX=10090 GN=Septin7 PE=1 SV=1	2	19	19	18	51.1	50.549	380570	673400	678140	477890	404180	453940	577370	445337	1.29648	-	0.260309
Q99PP7;Q64127	Trim33	sp|Q99PP7|TRI33_MOUSE E3 ubiquitin-protein ligase TRIM33 OS=Mus musculus OX=10090 GN=Trim33 PE=1 SV=2	2	12	12	12	13	123.84	54455	78692	87797	54587	56607	59242	73648	56812	1.29635	-	0.168896
P63017	Hspa8	sp|P63017|HSP7C_MOUSE Heat shock cognate 71 kDa protein OS=Mus musculus OX=10090 GN=Hspa8 PE=1 SV=1	1	40	40	27	72	70.87	11216000	14898000	13830000	10490000	10158000	10183000	1.33147e+07	10277000	1.29558	-	0.0506249
Q9D6Y9	Gbe1	sp|Q9D6Y9|GLGB_MOUSE 1,4-alpha-glucan-branching enzyme OS=Mus musculus OX=10090 GN=Gbe1 PE=1 SV=1	1	14	14	14	28.3	80.363	121130	180750	156450	146060	94301	113430	152777	117930	1.29548	-	0.203952
Q8BRN9	Cc2d1b	sp|Q8BRN9|C2D1B_MOUSE Coiled-coil and C2 domain-containing protein 1B OS=Mus musculus OX=10090 GN=Cc2d1b PE=1 SV=1	1	12	12	12	21.6	93.09	302940	555830	523170	333290	361000	372750	460647	355680	1.29512	-	0.261088
O88520	Shoc2	sp|O88520|SHOC2_MOUSE Leucine-rich repeat protein SHOC-2 OS=Mus musculus OX=10090 GN=Shoc2 PE=1 SV=2	1	3	3	3	5.3	64.892	36432	56828	46534	40480	33327	34143	46598	35983.3	1.29499	-	0.167663
Q8K4M5	Commd1	sp|Q8K4M5|COMD1_MOUSE COMM domain-containing protein 1 OS=Mus musculus OX=10090 GN=Commd1 PE=1 SV=2	1	4	4	4	22.9	20.996	28417	50711	46327	34299	40343	22264	41818.3	32302	1.29461	-	0.332775
Q8C4Y3	Nelfb	sp|Q8C4Y3|NELFB_MOUSE Negative elongation factor B OS=Mus musculus OX=10090 GN=Nelfb PE=1 SV=2	1	9	9	9	16.9	65.636	94365	167420	159740	71127	102860	151630	140508	108539	1.29454	-	0.386798
Q921C5	Bicd2	sp|Q921C5|BICD2_MOUSE Protein bicaudal D homolog 2 OS=Mus musculus OX=10090 GN=Bicd2 PE=1 SV=1	1	18	18	16	29.1	93.39	48061	66517	62188	46462	43691	46402	58922	45518.3	1.29447	-	0.0765165
P62320	Snrpd3	sp|P62320|SMD3_MOUSE Small nuclear ribonucleoprotein Sm D3 OS=Mus musculus OX=10090 GN=Snrpd3 PE=1 SV=1	1	4	4	4	47.6	13.916	784870	679820	915330	639910	603090	595800	793340	612933	1.29433	-	0.0602495
Q99KR3	Lactb2	sp|Q99KR3|LACB2_MOUSE Endoribonuclease LACTB2 OS=Mus musculus OX=10090 GN=Lactb2 PE=1 SV=1	1	9	9	9	38.5	32.754	56908	116390	99387	80000	60715	70093	90895	70269.3	1.29352	-	0.328362
Q9D853	Eef1akmt2	sp|Q9D853|EFMT2_MOUSE EEF1A lysine methyltransferase 2 OS=Mus musculus OX=10090 GN=Eef1akmt2 PE=1 SV=1	1	2	2	2	13.5	26.864	26510	38610	67174	33470	30536	38294	44098	34100	1.2932	-	0.460745
Q9CQG2	Mettl16	sp|Q9CQG2|MET16_MOUSE RNA N6-adenosine-methyltransferase METTL16 OS=Mus musculus OX=10090 GN=Mettl16 PE=1 SV=1	1	6	6	6	13.6	62.34	60148	69725	72682	46239	43443	66970	67518.3	52217.3	1.29303	-	0.14007
Q922Q9	Chid1	sp|Q922Q9|CHID1_MOUSE Chitinase domain-containing protein 1 OS=Mus musculus OX=10090 GN=Chid1 PE=1 SV=1	1	3	3	3	9.4	44.905	16283		28172	14723	18941	17907	22227.5	17190.3	1.29302	-	0.364494
Q9DBC3	Cmtr1	sp|Q9DBC3|CMTR1_MOUSE Cap-specific mRNA (nucleoside-2-O-)-methyltransferase 1 OS=Mus musculus OX=10090 GN=Cmtr1 PE=1 SV=1	1	24	24	24	30.7	95.675	148670	184350	180720	122290	127490	147590	171247	132457	1.29285	-	0.0474023
Q9WTX6	Cul1	sp|Q9WTX6|CUL1_MOUSE Cullin-1 OS=Mus musculus OX=10090 GN=Cul1 PE=1 SV=1	1	25	25	25	36.2	89.69	58293	101040	96003	66464	59034	72063	85112	65853.7	1.29244	-	0.24112
Q9Z1R2	Bag6	sp|Q9Z1R2|BAG6_MOUSE Large proline-rich protein BAG6 OS=Mus musculus OX=10090 GN=Bag6 PE=1 SV=1	1	21	21	21	25.2	121.04	158630	274580	249980	178620	169800	180200	227730	176207	1.2924	-	0.21946
Q921E6	Eed	sp|Q921E6|EED_MOUSE Polycomb protein EED OS=Mus musculus OX=10090 GN=Eed PE=1 SV=1	1	13	13	13	32.4	50.197	59814	80176	80363	54455	56326	59738	73451	56839.7	1.29225	-	0.0763376
Q9D6Y7	Msra	sp|Q9D6Y7|MSRA_MOUSE Mitochondrial peptide methionine sulfoxide reductase OS=Mus musculus OX=10090 GN=Msra PE=1 SV=1	1	7	7	7	46.4	25.988	55127	96770	90273	60797	54618	72012	80723.3	62475.7	1.29208	-	0.259527
Q9D8U8	Snx5	sp|Q9D8U8|SNX5_MOUSE Sorting nexin-5 OS=Mus musculus OX=10090 GN=Snx5 PE=1 SV=1	1	25	25	23	57.7	46.797	237480	398200	403950	266760	265140	272850	346543	268250	1.29187	-	0.224943
Q8BTZ7	Gmppb	sp|Q8BTZ7|GMPPB_MOUSE Mannose-1-phosphate guanyltransferase beta OS=Mus musculus OX=10090 GN=Gmppb PE=1 SV=1	1	12	12	12	46.9	39.916	76436	173260	170050	121430	95078	108530	139915	108346	1.29138	-	0.388371
Q9WTL7	Lypla2	sp|Q9WTL7|LYPA2_MOUSE Acyl-protein thioesterase 2 OS=Mus musculus OX=10090 GN=Lypla2 PE=1 SV=1	1	8	8	8	51.5	24.794	110650	161060	149250	112230	96655	117180	140320	108688	1.29103	-	0.126505
Q9WV30	Nfat5	sp|Q9WV30|NFAT5_MOUSE Nuclear factor of activated T-cells 5 OS=Mus musculus OX=10090 GN=Nfat5 PE=1 SV=2	1	12	12	12	12.2	165.8	47187	64683	65149	48217	44897	44011	59006.3	45708.3	1.29093	-	0.092791
Q9JLQ2	Git2	sp|Q9JLQ2|GIT2_MOUSE ARF GTPase-activating protein GIT2 OS=Mus musculus OX=10090 GN=Git2 PE=1 SV=2	1	17	13	13	33.8	78.765	59623	72319	57836	54288	40646	52085	63259.3	49006.3	1.29084	-	0.0836532
Q6ZQ73	Cand2	sp|Q6ZQ73|CAND2_MOUSE Cullin-associated NEDD8-dissociated protein 2 OS=Mus musculus OX=10090 GN=Cand2 PE=1 SV=2	1	3	2	2	2.9	135.63	13662		28033	16798	15272	16402	20847.5	16157.3	1.29028	-	0.448105
Q99P31	Hspbp1	sp|Q99P31|HPBP1_MOUSE Hsp70-binding protein 1 OS=Mus musculus OX=10090 GN=Hspbp1 PE=1 SV=1	1	13	13	13	54.9	39.166	195960	303940	341170	218700	212980	220490	280357	217390	1.28965	-	0.222221
Q62018	Ctr9	sp|Q62018|CTR9_MOUSE RNA polymerase-associated protein CTR9 homolog OS=Mus musculus OX=10090 GN=Ctr9 PE=1 SV=2	1	15	15	15	14.3	133.41	29695	101360	92831	49495	59733	64480	74628.7	57902.7	1.28886	-	0.507889
Q9ES52	Inpp5d	sp|Q9ES52|SHIP1_MOUSE Phosphatidylinositol 3,4,5-trisphosphate 5-phosphatase 1 OS=Mus musculus OX=10090 GN=Inpp5d PE=1 SV=2	1	46	46	45	46.2	133.54	119850	204740	176610	134310	120600	134060	167067	129657	1.28853	-	0.214393
Q0GNC1	Inf2	sp|Q0GNC1|INF2_MOUSE Inverted formin-2 OS=Mus musculus OX=10090 GN=Inf2 PE=1 SV=1	1	20	20	20	23.5	138.56	77480	89825	82547	64634	62152	67258	83284	64681.3	1.2876	-	0.00863701
Q8BWZ3	Naa25	sp|Q8BWZ3|NAA25_MOUSE N-alpha-acetyltransferase 25, NatB auxiliary subunit OS=Mus musculus OX=10090 GN=Naa25 PE=1 SV=1	1	24	24	24	29.9	111.71	100680	170230	176710	116690	106480	124470	149207	115880	1.2876	-	0.251557
Q8C156	Ncaph	sp|Q8C156|CND2_MOUSE Condensin complex subunit 2 OS=Mus musculus OX=10090 GN=Ncaph PE=1 SV=1	1	9	9	9	19.8	82.302	119400	211600	220400	153650	128140	146540	183800	142777	1.28733	-	0.283979
Q8QZZ7	Tprkb	sp|Q8QZZ7|TPRKB_MOUSE EKC/KEOPS complex subunit Tprkb OS=Mus musculus OX=10090 GN=Tprkb PE=1 SV=1	1	3	3	3	25.1	19.556	25388	48227	55011	37281	31454	31229	42875.3	33321.3	1.28672	-	0.356608
Q640Q5	Pan3	sp|Q640Q5|PAN3_MOUSE PAN2-PAN3 deadenylation complex subunit Pan3 OS=Mus musculus OX=10090 GN=Pan3 PE=1 SV=3	1	3	3	3	5.6	89.744		25093	26090	20146	19089	20434	25591.5	19889.7	1.28667	-	0.00305816
O35551	Rabep1	sp|O35551|RABE1_MOUSE Rab GTPase-binding effector protein 1 OS=Mus musculus OX=10090 GN=Rabep1 PE=1 SV=2	1	11	11	10	16.2	99.523	29769	66155	51755	36379	36736	41721	49226.3	38278.7	1.286	-	0.364845
Q9CQA1	Trappc5	sp|Q9CQA1|TPPC5_MOUSE Trafficking protein particle complex subunit 5 OS=Mus musculus OX=10090 GN=Trappc5 PE=1 SV=1	1	3	3	3	25.5	20.795	11948	19975	19900	14550	12030	13722	17274.3	13434	1.28587	-	0.23713
Q8QZY1	Eif3l	sp|Q8QZY1|EIF3L_MOUSE Eukaryotic translation initiation factor 3 subunit L OS=Mus musculus OX=10090 GN=Eif3l PE=1 SV=1	1	26	26	26	53.2	66.612	377640	666080	604210	446950	391870	442970	549310	427263	1.28565	-	0.244154
Q9Z0H8	Clip2	sp|Q9Z0H8|CLIP2_MOUSE CAP-Gly domain-containing linker protein 2 OS=Mus musculus OX=10090 GN=Clip2 PE=1 SV=2	1	12	9	9	16.6	115.91	35388	71328	56710	42287	43558	41276	54475.3	42373.7	1.28559	-	0.311512
Q8BI72	Cdkn2aip	sp|Q8BI72|CARF_MOUSE CDKN2A-interacting protein OS=Mus musculus OX=10090 GN=Cdkn2aip PE=1 SV=1	1	11	11	11	26.5	59.744	44297	69102	62289	42259	46640	47786	58562.7	45561.7	1.28535	-	0.161814
P97355	Sms	sp|P97355|SPSY_MOUSE Spermine synthase OS=Mus musculus OX=10090 GN=Sms PE=1 SV=1	1	12	12	12	47.5	41.313	231400	185910	264510	236020	178460	116270	227273	176917	1.28463	-	0.290807
Q8CB44	Gramd4	sp|Q8CB44|GRAM4_MOUSE GRAM domain-containing protein 4 OS=Mus musculus OX=10090 GN=Gramd4 PE=1 SV=1	1	6	6	6	12.3	72.263	60733	31673	70013	41194	42904	42336	54139.7	42144.7	1.28461	-	0.358022
Q9JM76	Arpc3	sp|Q9JM76|ARPC3_MOUSE Actin-related protein 2/3 complex subunit 3 OS=Mus musculus OX=10090 GN=Arpc3 PE=1 SV=3	1	9	9	9	42.7	20.524	558370	735310	909120	583340	561980	569950	734267	571757	1.28423	-	0.184427
Q6NZF1	Zc3h11a	sp|Q6NZF1|ZC11A_MOUSE Zinc finger CCCH domain-containing protein 11A OS=Mus musculus OX=10090 GN=Zc3h11a PE=1 SV=1	1	29	29	29	49.1	86.491	254120	298260	271620	195380	240290	206010	274667	213893	1.28413	-	0.0311862
Q9JMA1	Usp14	sp|Q9JMA1|UBP14_MOUSE Ubiquitin carboxyl-terminal hydrolase 14 OS=Mus musculus OX=10090 GN=Usp14 PE=1 SV=3	1	26	26	26	56.4	56.001	632120	1091000	1170300	817940	708050	728520	964473	751503	1.28339	-	0.281198
Q9CPP0	Npm3	sp|Q9CPP0|NPM3_MOUSE Nucleoplasmin-3 OS=Mus musculus OX=10090 GN=Npm3 PE=1 SV=3	1	5	5	5	46.3	19.023	241760	184840	319660	201390	221030	159110	248753	193843	1.28327	-	0.271984
Q8BG32	Psmd11	sp|Q8BG32|PSD11_MOUSE 26S proteasome non-ATPase regulatory subunit 11 OS=Mus musculus OX=10090 GN=Psmd11 PE=1 SV=3	1	26	26	26	66.8	47.436	306380	607370	561720	394400	370300	385370	491823	383357	1.28294	-	0.312419
Q921Y0;Q8BPB0	Mob1a; Mob1b	sp|Q921Y0|MOB1A_MOUSE MOB kinase activator 1A OS=Mus musculus OX=10090 GN=Mob1a PE=2 SV=3;sp|Q8BPB0|MOB1B_MOUSE MOB kinase activator 1B OS=Mus musculus OX=10090 GN=Mob1b PE=1 SV=3	2	5	5	5	22.7	25.079	156580	359930	277060	198510	187700	232350	264523	206187	1.28293	-	0.38987
P50247	Ahcy	sp|P50247|SAHH_MOUSE Adenosylhomocysteinase OS=Mus musculus OX=10090 GN=Ahcy PE=1 SV=3	1	25	25	25	58.6	47.688	399910	680080	677780	526940	403280	440410	585923	456877	1.28245	-	0.266284
Q9DCT1	Akr1e2	sp|Q9DCT1|AKCL2_MOUSE 1,5-anhydro-D-fructose reductase OS=Mus musculus OX=10090 GN=Akr1e2 PE=1 SV=1	1	5	5	5	22.6	34.46	22355	58040	51753	40615	27192	35271	44049.3	34359.3	1.28202	-	0.453017
Q7TSV4	Pgm2	sp|Q7TSV4|PGM2_MOUSE Phosphoglucomutase-2 OS=Mus musculus OX=10090 GN=Pgm2 PE=1 SV=1	1	15	15	15	33.2	68.747	115560	212190	190560	166370	105970	132230	172770	134857	1.28114	-	0.32856
P51432	Plcb3	sp|P51432|PLCB3_MOUSE 1-phosphatidylinositol 4,5-bisphosphate phosphodiesterase beta-3 OS=Mus musculus OX=10090 GN=Plcb3 PE=1 SV=2	1	18	18	18	17.3	139.49	165760	240840	219230	165720	156060	166780	208610	162853	1.28097	-	0.112599
Q99K51	Pls3	sp|Q99K51|PLST_MOUSE Plastin-3 OS=Mus musculus OX=10090 GN=Pls3 PE=1 SV=3	1	34	29	25	54.3	70.741	419540	732170	686140	553720	421440	460850	612617	478670	1.27983	-	0.271276
P28063	Psmb8	sp|P28063|PSB8_MOUSE Proteasome subunit beta type-8 OS=Mus musculus OX=10090 GN=Psmb8 PE=1 SV=2	1	10	10	9	45.3	30.26	324800	634640	575260	441070	348560	409610	511567	399747	1.27973	-	0.320768
Q8CB77	Eloa	sp|Q8CB77|ELOA1_MOUSE Elongin-A OS=Mus musculus OX=10090 GN=Eloa PE=1 SV=3	1	14	14	14	20.7	87.16	98593	121850	111210	77119	82940	99130	110551	86396.3	1.27958	-	0.0621763
Q91YT7	Ythdf2	sp|Q91YT7|YTHD2_MOUSE YTH domain-containing family protein 2 OS=Mus musculus OX=10090 GN=Ythdf2 PE=1 SV=1	1	11	9	7	23.7	62.279	174130	219010	197210	157070	142430	162250	196783	153917	1.27851	-	0.0396372
Q9R1T4	Septin6	sp|Q9R1T4|SEPT6_MOUSE Septin-6 OS=Mus musculus OX=10090 GN=Septin6 PE=1 SV=4	1	11	4	4	32.7	49.619	20252	53724	34361	32678	23844	28218	36112.3	28246.7	1.27846	-	0.476821
Q9JLT4	Txnrd2	sp|Q9JLT4|TRXR2_MOUSE Thioredoxin reductase 2, mitochondrial OS=Mus musculus OX=10090 GN=Txnrd2 PE=1 SV=4	1	9	8	8	28.8	56.602	32641	56797	54513	39202	35334	38086	47983.7	37540.7	1.27818	-	0.250876
Q9Z1N5	Ddx39b	sp|Q9Z1N5|DX39B_MOUSE Spliceosome RNA helicase Ddx39b OS=Mus musculus OX=10090 GN=Ddx39b PE=1 SV=1	1	21	21	10	54.7	49.035	1320700	1539800	1717400	1176000	1316900	1090300	1.52597e+06	1194400	1.2776	-	0.0664413
Q8VI36	Pxn	sp|Q8VI36|PAXI_MOUSE Paxillin OS=Mus musculus OX=10090 GN=Pxn PE=1 SV=1	1	18	18	18	41.5	64.476	139890	254010	206130	148890	143110	177680	200010	156560	1.27753	-	0.279556
P08113	Hsp90b1	sp|P08113|ENPL_MOUSE Endoplasmin OS=Mus musculus OX=10090 GN=Hsp90b1 PE=1 SV=2	1	50	48	48	58.5	92.475	2822200	3406800	3628600	2681400	2577800	2457400	3.28587e+06	2572200	1.27745	-	0.0456829
Q6PGF7	Exoc8	sp|Q6PGF7|EXOC8_MOUSE Exocyst complex component 8 OS=Mus musculus OX=10090 GN=Exoc8 PE=1 SV=1	1	4	4	4	6.6	81.034	21654	30480	28491	17456	23411	22263	26875	21043.3	1.27713	-	0.145874
O89032	Sh3pxd2a	sp|O89032|SPD2A_MOUSE SH3 and PX domain-containing protein 2A OS=Mus musculus OX=10090 GN=Sh3pxd2a PE=1 SV=2	1	6	4	4	7.4	124.2	15542	25765	21154	18719	14342	15852	20820.3	16304.3	1.27698	-	0.233717
Q99NH0	Ankrd17	sp|Q99NH0|ANR17_MOUSE Ankyrin repeat domain-containing protein 17 OS=Mus musculus OX=10090 GN=Ankrd17 PE=1 SV=2	1	28	28	28	14.1	274.21	127600	180320	165510	125640	117350	127800	157810	123597	1.27681	-	0.0995451
Q6A028	Swap70	sp|Q6A028|SWP70_MOUSE Switch-associated protein 70 OS=Mus musculus OX=10090 GN=Swap70 PE=1 SV=2	1	32	32	32	52.8	68.995	111840	193620	190900	132440	127410	128920	165453	129590	1.27674	-	0.252725
Q7TQK1	Ints7	sp|Q7TQK1|INT7_MOUSE Integrator complex subunit 7 OS=Mus musculus OX=10090 GN=Ints7 PE=1 SV=1	1	11	11	11	16.1	106.86	35989	49339	61735	28973	39929	46289	49021	38397	1.27669	-	0.302803
Q8BH48	Ubap1	sp|Q8BH48|UBAP1_MOUSE Ubiquitin-associated protein 1 OS=Mus musculus OX=10090 GN=Ubap1 PE=1 SV=1	1	5	5	5	15.3	55.028	26923	23591	37042	22310	26353	19937	29185.3	22866.7	1.27633	-	0.229254
P26369	U2af2	sp|P26369|U2AF2_MOUSE Splicing factor U2AF 65 kDa subunit OS=Mus musculus OX=10090 GN=U2af2 PE=1 SV=3	1	12	12	12	42.9	53.516	747570	694620	826080	597530	586380	594180	756090	592697	1.27568	-	0.0130247
Q9Z0P5	Twf2	sp|Q9Z0P5|TWF2_MOUSE Twinfilin-2 OS=Mus musculus OX=10090 GN=Twf2 PE=1 SV=1	1	16	16	14	61	39.47	175140	327320	330830	238260	205370	209710	277763	217780	1.27543	-	0.315749
Q8BQM4	Heatr3	sp|Q8BQM4|HEAT3_MOUSE HEAT repeat-containing protein 3 OS=Mus musculus OX=10090 GN=Heatr3 PE=1 SV=1	1	13	13	13	23.4	74.305	60155	99503	103970	67458	70567	68674	87876	68899.7	1.27542	-	0.245336
Q9EQG9	Cert1	sp|Q9EQG9|CERT_MOUSE Ceramide transfer protein OS=Mus musculus OX=10090 GN=Cert1 PE=1 SV=1	1	13	13	13	25.5	71.11	52852	103530	91042	63400	66317	64450	82474.7	64722.3	1.27428	-	0.309573
P12367;P31324	Prkar2a	sp|P12367|KAP2_MOUSE cAMP-dependent protein kinase type II-alpha regulatory subunit OS=Mus musculus OX=10090 GN=Prkar2a PE=1 SV=2	2	11	11	11	37.7	45.389	85923	87413	102570	79812	66469	70310	91968.7	72197	1.27386	-	0.0407227
P24452	Capg	sp|P24452|CAPG_MOUSE Macrophage-capping protein OS=Mus musculus OX=10090 GN=Capg PE=1 SV=2	1	11	11	11	42.3	39.24	3031300	2454700	4529200	3017200	2492600	2355300	3338400	2621700	1.27337	-	0.332265
Q64514	Tpp2	sp|Q64514|TPP2_MOUSE Tripeptidyl-peptidase 2 OS=Mus musculus OX=10090 GN=Tpp2 PE=1 SV=3	1	49	49	49	44.5	139.88	205150	387910	369800	298210	222060	236050	320953	252107	1.27309	-	0.333648
Q65Z40	Wapl	sp|Q65Z40|WAPL_MOUSE Wings apart-like protein homolog OS=Mus musculus OX=10090 GN=Wapl PE=1 SV=2	1	28	28	28	33.5	134.07	62799	99974	94195	62535	67648	71670	85656	67284.3	1.27305	-	0.19594
O09172	Gclm	sp|O09172|GSH0_MOUSE Glutamate--cysteine ligase regulatory subunit OS=Mus musculus OX=10090 GN=Gclm PE=1 SV=1	1	9	9	9	38.3	30.534	204740	386740	337350	280900	214030	234720	309610	243217	1.27298	-	0.31487
P21855	Cd72	sp|P21855|CD72_MOUSE B-cell differentiation antigen CD72 OS=Mus musculus OX=10090 GN=Cd72 PE=1 SV=2	1	10	10	10	32.5	40.347	236460	89062	68127	99173	97784	112300	131216	103086	1.27289	-	0.624751
P27773	Pdia3	sp|P27773|PDIA3_MOUSE Protein disulfide-isomerase A3 OS=Mus musculus OX=10090 GN=Pdia3 PE=1 SV=2	1	43	43	43	69.1	56.678	2661600	3640700	3602300	2565600	2714700	2501100	3.30153e+06	2593800	1.27286	-	0.0959548
P50580	Pa2g4	sp|P50580|PA2G4_MOUSE Proliferation-associated protein 2G4 OS=Mus musculus OX=10090 GN=Pa2g4 PE=1 SV=3	1	25	25	25	69.8	43.698	1197000	1735400	1645800	1238400	1172400	1186300	1.52607e+06	1.19903e+06	1.27275	-	0.123042
P97930	Dtymk	sp|P97930|KTHY_MOUSE Thymidylate kinase OS=Mus musculus OX=10090 GN=Dtymk PE=1 SV=2	1	6	6	6	34	23.914	26850	46687	57866	27413	36190	39659	43801	34420.7	1.27252	-	0.391536
Q8VE19	Mios	sp|Q8VE19|MIO_MOUSE GATOR complex protein MIOS OS=Mus musculus OX=10090 GN=Mios PE=1 SV=2	1	3	3	3	4.8	98.334	10587	12316	14744		8933.6	10807	12549	9870.3	1.27139	-	0.214384
D3Z7P3	Gls	sp|D3Z7P3|GLSK_MOUSE Glutaminase kidney isoform, mitochondrial OS=Mus musculus OX=10090 GN=Gls PE=1 SV=1	1	24	24	24	48.2	73.963	145140	304120	310980	181950	208280	207800	253413	199343	1.27124	-	0.38018
Q8K385	FRRS1	sp|Q8K385|FRRS1_MOUSE Ferric-chelate reductase 1 OS=Mus musculus OX=10090 GN=FRRS1 PE=1 SV=1	1	4	4	4	8.6	66.047	55587	69855	82199	47491	56600	59398	69213.7	54496.3	1.27006	-	0.157948
Q3UKJ7	Smu1	sp|Q3UKJ7|SMU1_MOUSE WD40 repeat-containing protein SMU1 OS=Mus musculus OX=10090 GN=Smu1 PE=2 SV=2	1	20	20	20	50.1	57.543	182170	147930	147710	125180	132090	119030	159270	125433	1.26976	-	0.048478
Q8BG81	Poldip3	sp|Q8BG81|PDIP3_MOUSE Polymerase delta-interacting protein 3 OS=Mus musculus OX=10090 GN=Poldip3 PE=1 SV=1	1	10	10	10	34.5	46.132	108980	185130	174170	106960	130290	131550	156093	122933	1.26974	-	0.256598
P61979	Hnrnpk	sp|P61979|HNRPK_MOUSE Heterogeneous nuclear ribonucleoprotein K OS=Mus musculus OX=10090 GN=Hnrnpk PE=1 SV=1	1	25	25	25	58.7	50.976	2422100	2855600	2949600	2217900	2114900	2147700	2.74243e+06	2.16017e+06	1.26955	-	0.0243791
Q91YW3	Dnajc3	sp|Q91YW3|DNJC3_MOUSE DnaJ homolog subfamily C member 3 OS=Mus musculus OX=10090 GN=Dnajc3 PE=1 SV=1	1	16	16	16	36.5	57.463	139930	197730	203800	143740	141670	141110	180487	142173	1.26948	-	0.133142
P27612	Plaa	sp|P27612|PLAP_MOUSE Phospholipase A-2-activating protein OS=Mus musculus OX=10090 GN=Plaa PE=1 SV=4	1	33	33	33	54.7	87.22	595500	1144400	996850	746760	652450	756730	912250	718647	1.2694	-	0.311666
Q3UPL0	Sec31a	sp|Q3UPL0|SC31A_MOUSE Protein transport protein Sec31A OS=Mus musculus OX=10090 GN=Sec31a PE=1 SV=2	1	33	33	33	34.9	133.57	176640	344220	324410	222400	213960	230020	281757	222127	1.26845	-	0.324064
Q9JK23	Psmg1	sp|Q9JK23|PSMG1_MOUSE Proteasome assembly chaperone 1 OS=Mus musculus OX=10090 GN=Psmg1 PE=1 SV=1	1	13	13	13	47.1	33.104	73443	163620	154570	104040	96498	108240	130544	102926	1.26833	-	0.392994
Q91YP2	Nln	sp|Q91YP2|NEUL_MOUSE Neurolysin, mitochondrial OS=Mus musculus OX=10090 GN=Nln PE=1 SV=1	1	16	16	16	28	80.428	52378	106750	99036	72237	61233	70088	86054.7	67852.7	1.26826	-	0.352481
Q9CQQ4	Gemin2	sp|Q9CQQ4|GEMI2_MOUSE Gem-associated protein 2 OS=Mus musculus OX=10090 GN=Gemin2 PE=2 SV=1	1	3	3	3	14.1	30.44		63918	60380	54494	44243	48309	62149	49015.3	1.26795	-	0.0482434
Q3UGS4	Mcrip1	sp|Q3UGS4|MCRI1_MOUSE Mapk-regulated corepressor-interacting protein 1 OS=Mus musculus OX=10090 GN=Mcrip1 PE=1 SV=1	1	3	3	3	41.2	11.101	46954	81686	54240	43910	48055	52305	60960	48090	1.26762	-	0.301135
Q7TQH0	Atxn2l	sp|Q7TQH0|ATX2L_MOUSE Ataxin-2-like protein OS=Mus musculus OX=10090 GN=Atxn2l PE=1 SV=1	1	27	27	27	31.7	110.65	337000	420330	415100	308860	306130	310010	390810	308333	1.26749	-	0.0377367
P70349	Hint1	sp|P70349|HINT1_MOUSE Adenosine 5-monophosphoramidase HINT1 OS=Mus musculus OX=10090 GN=Hint1 PE=1 SV=3	1	8	8	8	78.6	13.777	819080	1276200	1570100	985320	923660	983310	1.22179e+06	964097	1.26729	-	0.305392
Q3TFK5	Gpatch4	sp|Q3TFK5|GPTC4_MOUSE G patch domain-containing protein 4 OS=Mus musculus OX=10090 GN=Gpatch4 PE=1 SV=1	1	6	6	6	18.1	46.553	32913	38112	43012	27311	32964	29724	38012.3	29999.7	1.26709	-	0.0746805
P59708	Sf3b6	sp|P59708|SF3B6_MOUSE Splicing factor 3B subunit 6 OS=Mus musculus OX=10090 GN=Sf3b6 PE=1 SV=1	1	6	6	6	54.4	14.585	192500	238240	255810	197080	150260	194560	228850	180633	1.26693	-	0.117485
Q9DBJ1	Pgam1	sp|Q9DBJ1|PGAM1_MOUSE Phosphoglycerate mutase 1 OS=Mus musculus OX=10090 GN=Pgam1 PE=1 SV=3	1	20	20	16	70.9	28.832	2926100	5331800	4677400	3970100	2820600	3419800	4.31177e+06	3403500	1.26686	-	0.314933
O08691	Arg2	sp|O08691|ARGI2_MOUSE Arginase-2, mitochondrial OS=Mus musculus OX=10090 GN=Arg2 PE=1 SV=1	1	9	9	9	36.2	38.878	126870	210630	196590	135600	138370	147690	178030	140553	1.26664	-	0.225192
O88413	Tulp3	sp|O88413|TULP3_MOUSE Tubby-related protein 3 OS=Mus musculus OX=10090 GN=Tulp3 PE=1 SV=1	1	7	7	7	17.2	51.23	50257	79091	60158	47602	47383	54643	63168.7	49876	1.26651	-	0.204941
P34884	Mif	sp|P34884|MIF_MOUSE Macrophage migration inhibitory factor OS=Mus musculus OX=10090 GN=Mif PE=1 SV=2	1	6	6	6	89.6	12.504	2613000	2239100	4011400	2776400	2119600	2103200	2954500	2.33307e+06	1.26636	-	0.346635
P55194	Sh3bp1	sp|P55194|3BP1_MOUSE SH3 domain-binding protein 1 OS=Mus musculus OX=10090 GN=Sh3bp1 PE=1 SV=3	1	16	16	16	31.3	74.172	76585	127080	122170	92275	80941	84181	108612	85799	1.26588	-	0.237204
Q6P4T2	Snrnp200	sp|Q6P4T2|U520_MOUSE U5 small nuclear ribonucleoprotein 200 kDa helicase OS=Mus musculus OX=10090 GN=Snrnp200 PE=1 SV=1	1	90	90	89	48.5	244.54	306680	315550	314590	240290	255470	244320	312273	246693	1.26584	-	0.000252393
Q8BYK6	Ythdf3	sp|Q8BYK6|YTHD3_MOUSE YTH domain-containing family protein 3 OS=Mus musculus OX=10090 GN=Ythdf3 PE=1 SV=2	1	13	13	8	25.3	63.961	289180	289110	239840	213950	206240	226160	272710	215450	1.26577	-	0.0303436
Q8K2F8	Lsm14a	sp|Q8K2F8|LS14A_MOUSE Protein LSM14 homolog A OS=Mus musculus OX=10090 GN=Lsm14a PE=1 SV=1	1	9	9	9	18.2	50.545	139120	166870	154090	123440	108910	131140	153360	121163	1.26573	-	0.0356731
Q80WT5	Aftph	sp|Q80WT5|AFTIN_MOUSE Aftiphilin OS=Mus musculus OX=10090 GN=Aftph PE=1 SV=2	1	6	6	6	8.9	101.13	99783	255840	188280	133340		153210	181301	143275	1.26541	-	0.563902
Q8CHC4	Synj1	sp|Q8CHC4|SYNJ1_MOUSE Synaptojanin-1 OS=Mus musculus OX=10090 GN=Synj1 PE=1 SV=3	1	26	26	26	24.1	172.62	86146	135120	106280	89000	74633	95253	109182	86295.3	1.26521	-	0.213055
Q6PGH1	Bud31	sp|Q6PGH1|BUD31_MOUSE Protein BUD31 homolog OS=Mus musculus OX=10090 GN=Bud31 PE=1 SV=2	1	5	5	5	34.7	17	72265	88170	85519	64756	71291	58354	81984.7	64800.3	1.26519	-	0.0497099
Q6PAV2	Herc4	sp|Q6PAV2|HERC4_MOUSE Probable E3 ubiquitin-protein ligase HERC4 OS=Mus musculus OX=10090 GN=Herc4 PE=1 SV=2	1	15	15	15	23.3	118.41	48752	72435	66869	48738	43797	56146	62685.3	49560.3	1.26483	-	0.176201
Q8VE18	Smg8	sp|Q8VE18|SMG8_MOUSE Nonsense-mediated mRNA decay factor SMG8 OS=Mus musculus OX=10090 GN=Smg8 PE=1 SV=1	1	11	11	11	17	109.67	47733	72980	66395	49236	47052	51672	62369.3	49320	1.26459	-	0.164431
Q9DCH4	Eif3f	sp|Q9DCH4|EIF3F_MOUSE Eukaryotic translation initiation factor 3 subunit F OS=Mus musculus OX=10090 GN=Eif3f PE=1 SV=2	1	13	13	13	45.7	37.984	362160	564290	599530	426610	392890	387980	508660	402493	1.26377	-	0.229543
P60229	Eif3e	sp|P60229|EIF3E_MOUSE Eukaryotic translation initiation factor 3 subunit E OS=Mus musculus OX=10090 GN=Eif3e PE=1 SV=1	1	25	25	25	63.6	52.22	239060	431640	395790	285580	266500	292390	355497	281490	1.26291	-	0.282427
O35309	Nmi	sp|O35309|NMI_MOUSE N-myc-interactor OS=Mus musculus OX=10090 GN=Nmi PE=1 SV=1	1	15	15	15	55.4	35.235	192060	258990	238190	179830	180870	185060	229747	181920	1.2629	-	0.0735187
Q01147	Creb1	sp|Q01147|CREB1_MOUSE Cyclic AMP-responsive element-binding protein 1 OS=Mus musculus OX=10090 GN=Creb1 PE=1 SV=2	1	4	4	2	18	35.122	35189	46888	34317	24087	37489	30615	38798	30730.3	1.26253	-	0.223336
Q3TAS6	Emc10	sp|Q3TAS6|EMC10_MOUSE ER membrane protein complex subunit 10 OS=Mus musculus OX=10090 GN=Emc10 PE=2 SV=2	1	3	3	3	19.8	27.052	228250	186950	88939	117620	152120	129650	168046	133130	1.26227	-	0.457773
Q9QZH3	Ppie	sp|Q9QZH3|PPIE_MOUSE Peptidyl-prolyl cis-trans isomerase E OS=Mus musculus OX=10090 GN=Ppie PE=1 SV=2	1	5	5	5	20.3	33.448	61483	60577	69649	53993	55967	41980	63903	50646.7	1.26174	-	0.0645728
P11680	Cfp	sp|P11680|PROP_MOUSE Properdin OS=Mus musculus OX=10090 GN=Cfp PE=1 SV=2	1	10	10	10	28.2	50.327	205580	288490	231660	174060	196750	204590	241910	191800	1.26126	-	0.127632
Q9D8N0	Eef1g	sp|Q9D8N0|EF1G_MOUSE Elongation factor 1-gamma OS=Mus musculus OX=10090 GN=Eef1g PE=1 SV=3	1	24	24	24	54	50.06	1373000	2440800	2373800	1786400	1547800	1573000	2.06253e+06	1.63573e+06	1.26092	-	0.293811
O54784	Dapk3	sp|O54784|DAPK3_MOUSE Death-associated protein kinase 3 OS=Mus musculus OX=10090 GN=Dapk3 PE=1 SV=1	1	2	2	2	5.6	51.421	254960		228000	210790	171000	192850	241480	191547	1.26068	-	0.0687264
Q9QY73	Tmem59	sp|Q9QY73|TMM59_MOUSE Transmembrane protein 59 OS=Mus musculus OX=10090 GN=Tmem59 PE=1 SV=2	1	2	2	2	7.7	36.313	6972.2	46902	31940	21168	25130	21779	28604.7	22692.3	1.26055	-	0.640222
P62309	Snrpg	sp|P62309|RUXG_MOUSE Small nuclear ribonucleoprotein G OS=Mus musculus OX=10090 GN=Snrpg PE=1 SV=1	1	2	2	2	25	8.496	350680	399210	409660	312530	328230	279250	386517	306670	1.26037	-	0.0262868
O89023	Tpp1	sp|O89023|TPP1_MOUSE Tripeptidyl-peptidase 1 OS=Mus musculus OX=10090 GN=Tpp1 PE=1 SV=2	1	4	4	4	13.5	61.341	321380	388060	337520	275320	287080	268330	348987	276910	1.26029	-	0.0257588
P84089	Erh	sp|P84089|ERH_MOUSE Enhancer of rudimentary homolog OS=Mus musculus OX=10090 GN=Erh PE=1 SV=1	1	5	5	5	45.2	12.259	1342400	2118600	1867300	1328300	1473900	1427100	1776100	1.40977e+06	1.25985	-	0.190471
Q80UU1	Ankzf1	sp|Q80UU1|ANKZ1_MOUSE Ankyrin repeat and zinc finger domain-containing protein 1 OS=Mus musculus OX=10090 GN=Ankzf1 PE=1 SV=2	1	5	5	5	9.4	82.975	190600	143830	140770	130470	142160	104610	158400	125747	1.25968	-	0.170569
Q6ZQH8	Nup188	sp|Q6ZQH8|NU188_MOUSE Nucleoporin NUP188 OS=Mus musculus OX=10090 GN=Nup188 PE=1 SV=2	1	20	20	20	15.1	196.69	43842	71104	59013	39710	48860	49536	57986.3	46035.3	1.2596	-	0.232416
P56873	Znrd2	sp|P56873|ZNRD2_MOUSE Protein ZNRD2 OS=Mus musculus OX=10090 GN=Znrd2 PE=1 SV=1	1	6	6	6	46.7	21.336	75980	147670	134940	99334	87796	97574	119530	94901.3	1.25952	-	0.332759
Q9D1H7	Get4	sp|Q9D1H7|GET4_MOUSE Golgi to ER traffic protein 4 homolog OS=Mus musculus OX=10090 GN=Get4 PE=1 SV=2	1	7	7	7	24.2	36.525	57741	110270	105980	71909	66672	78959	91330.3	72513.3	1.2595	-	0.335718
Q9QYJ3	Dnajb1	sp|Q9QYJ3|DNJB1_MOUSE DnaJ homolog subfamily B member 1 OS=Mus musculus OX=10090 GN=Dnajb1 PE=1 SV=3	1	12	11	11	36.5	38.167	136940	154490	160660	120800	122080	116140	150697	119673	1.25923	-	0.0133499
Q9DCE5	Pak1ip1	sp|Q9DCE5|PK1IP_MOUSE p21-activated protein kinase-interacting protein 1 OS=Mus musculus OX=10090 GN=Pak1ip1 PE=1 SV=2	1	18	18	18	62.8	42.116	165130	184120	177870	137790	131390	149550	175707	139577	1.25885	-	0.00942072
Q99LE6	Abcf2	sp|Q99LE6|ABCF2_MOUSE ATP-binding cassette sub-family F member 2 OS=Mus musculus OX=10090 GN=Abcf2 PE=1 SV=1	1	24	24	24	46.8	71.781	296280	438270	396120	287890	300720	309600	376890	299403	1.2588	-	0.142845
Q99LJ0	Cttnbp2nl	sp|Q99LJ0|CT2NL_MOUSE CTTNBP2 N-terminal-like protein OS=Mus musculus OX=10090 GN=Cttnbp2nl PE=1 SV=1	1	21	21	21	40.6	69.84	93617	160730	129290	101050	100460	103380	127879	101630	1.25828	-	0.247607
Q99KP3	Cryl1	sp|Q99KP3|CRYL1_MOUSE Lambda-crystallin homolog OS=Mus musculus OX=10090 GN=Cryl1 PE=1 SV=3	1	6	6	6	27	35.208	17717	26841	27941	22558	17531	17534	24166.3	19207.7	1.25816	-	0.245606
P58389	Ptpa	sp|P58389|PTPA_MOUSE Serine/threonine-protein phosphatase 2A activator OS=Mus musculus OX=10090 GN=Ptpa PE=1 SV=1	1	10	10	10	46.7	36.71	182840	296770	290710	232880	183660	195790	256773	204110	1.25801	-	0.256936
O08915	Aip	sp|O08915|AIP_MOUSE AH receptor-interacting protein OS=Mus musculus OX=10090 GN=Aip PE=1 SV=1	1	11	11	11	47	37.605	102940	164060	142590	109140	104170	112370	136530	108560	1.25765	-	0.196374
P40237	Cd82	sp|P40237|CD82_MOUSE CD82 antigen OS=Mus musculus OX=10090 GN=Cd82 PE=1 SV=1	1	5	5	5	19.5	29.628	102410	166390	113240	98792	102460	102550	127347	101267	1.25753	-	0.258363
Q6VN19	Ranbp10	sp|Q6VN19|RBP10_MOUSE Ran-binding protein 10 OS=Mus musculus OX=10090 GN=Ranbp10 PE=1 SV=2	1	10	10	9	22.7	67.188	46141	96513	85646	60382	57487	63687	76100	60518.7	1.25746	-	0.369124
P34152	Ptk2	sp|P34152|FAK1_MOUSE Focal adhesion kinase 1 OS=Mus musculus OX=10090 GN=Ptk2 PE=1 SV=4	1	18	17	17	22.4	119.24	47684	83003	74299	52808	48636	61590	68328.7	54344.7	1.25732	-	0.283165
Q8R1F1	Niban2	sp|Q8R1F1|NIBA2_MOUSE Protein Niban 2 OS=Mus musculus OX=10090 GN=Niban2 PE=1 SV=2	1	28	28	28	48.7	84.818	1472600	1793600	1792600	1375000	1267100	1383500	1.68627e+06	1.34187e+06	1.25666	-	0.0383242
P57780	Actn4	sp|P57780|ACTN4_MOUSE Alpha-actinin-4 OS=Mus musculus OX=10090 GN=Actn4 PE=1 SV=1	1	62	62	41	71.3	104.98	1343000	2026900	1821100	1520300	1336900	1275400	1.73033e+06	1.37753e+06	1.25611	-	0.176971
Q8BVF2	Pdcl3	sp|Q8BVF2|PDCL3_MOUSE Phosducin-like protein 3 OS=Mus musculus OX=10090 GN=Pdcl3 PE=1 SV=1	1	7	7	7	36.2	27.581	90276	227120	214420	147090	127280	149070	177272	141147	1.25594	-	0.459663
Q9CZ30	Ola1	sp|Q9CZ30|OLA1_MOUSE Obg-like ATPase 1 OS=Mus musculus OX=10090 GN=Ola1 PE=1 SV=1	1	24	24	23	68.2	44.729	213600	389990	372750	300800	230100	246580	325447	259160	1.25578	-	0.331727
Q9CQ60	Pgls	sp|Q9CQ60|6PGL_MOUSE 6-phosphogluconolactonase OS=Mus musculus OX=10090 GN=Pgls PE=1 SV=1	1	10	10	10	61.9	27.254	292890	426340	431280	380840	253390	281970	383503	305400	1.25574	-	0.259849
Q8VI75	Ipo4	sp|Q8VI75|IPO4_MOUSE Importin-4 OS=Mus musculus OX=10090 GN=Ipo4 PE=1 SV=1	1	31	31	31	33	119.27	103580	218300	198460	132100	131130	151160	173447	138130	1.25568	-	0.382072
Q80X90	Flnb	sp|Q80X90|FLNB_MOUSE Filamin-B OS=Mus musculus OX=10090 GN=Flnb PE=1 SV=3	1	115	109	106	61	277.82	350310	618020	569100	426090	397760	400620	512477	408157	1.25559	-	0.276176
P68254	Ywhaq	sp|P68254|1433T_MOUSE 14-3-3 protein theta OS=Mus musculus OX=10090 GN=Ywhaq PE=1 SV=1	1	19	16	13	69	27.778	654900	1129700	1062900	785950	715490	766740	949167	756060	1.25541	-	0.267062
P22907	Hmbs	sp|P22907|HEM3_MOUSE Porphobilinogen deaminase OS=Mus musculus OX=10090 GN=Hmbs PE=1 SV=2	1	6	6	6	23.5	39.344	21763	48572	49479	36775	28019	30681	39938	31825	1.25493	-	0.43916
Q76N33	Stambpl1	sp|Q76N33|STALP_MOUSE AMSH-like protease OS=Mus musculus OX=10090 GN=Stambpl1 PE=1 SV=1	1	8	8	8	24.8	49.639	59335	80676	81309	62634	55862	57915	73773.3	58803.7	1.25457	-	0.116462
Q6A4J8	Usp7	sp|Q6A4J8|UBP7_MOUSE Ubiquitin carboxyl-terminal hydrolase 7 OS=Mus musculus OX=10090 GN=Usp7 PE=1 SV=1	1	37	37	36	41.8	128.47	86289	134340	127030	93101	92436	91586	115886	92374.3	1.25453	-	0.191005
Q9DBG5	Plin3	sp|Q9DBG5|PLIN3_MOUSE Perilipin-3 OS=Mus musculus OX=10090 GN=Plin3 PE=1 SV=1	1	12	12	12	39.6	47.262	92229	198110	178090	123760	122500	127140	156143	124467	1.2545	-	0.384985
Q6ZWZ2	Ube2r2	sp|Q6ZWZ2|UB2R2_MOUSE Ubiquitin-conjugating enzyme E2 R2 OS=Mus musculus OX=10090 GN=Ube2r2 PE=1 SV=1	1	5	5	4	22.7	27.166	36247	72458	60636	46335	43020	45656	56447	45003.7	1.25428	-	0.345454
P14069	S100a6	sp|P14069|S10A6_MOUSE Protein S100-A6 OS=Mus musculus OX=10090 GN=S100a6 PE=1 SV=3	1	3	3	3	36	10.051	565550	855580	984520	635250	721700	562030	801883	639660	1.25361	-	0.287083
Q8BZA9	Tigar	sp|Q8BZA9|TIGAR_MOUSE Fructose-2,6-bisphosphatase TIGAR OS=Mus musculus OX=10090 GN=Tigar PE=1 SV=1	1	7	7	7	45.4	29.19	69542	138490	148320	102150	86200	95931	118784	94760.3	1.25352	-	0.394665
Q9ET22	Dpp7	sp|Q9ET22|DPP2_MOUSE Dipeptidyl peptidase 2 OS=Mus musculus OX=10090 GN=Dpp7 PE=1 SV=2	1	4	4	4	10.5	56.253	24310	51491	36795	31247	29591	28991	37532	29943	1.25345	-	0.39027
Q6PDQ2	Chd4	sp|Q6PDQ2|CHD4_MOUSE Chromodomain-helicase-DNA-binding protein 4 OS=Mus musculus OX=10090 GN=Chd4 PE=1 SV=1	1	57	57	42	33.2	217.75	187040	253710	256530	184060	190640	181650	232427	185450	1.25331	-	0.109143
P49718	Mcm5	sp|P49718|MCM5_MOUSE DNA replication licensing factor MCM5 OS=Mus musculus OX=10090 GN=Mcm5 PE=1 SV=2	1	33	33	33	46.5	82.406	193110	344290	356030	223420	237030	252670	297810	237707	1.25285	-	0.321224
Q9WTZ0	Uxt	sp|Q9WTZ0|UXT_MOUSE Protein UXT OS=Mus musculus OX=10090 GN=Uxt PE=1 SV=2	1	2	2	2	15.3	18.187	17114	21931	29991	17955	17150	20002	23012	18369	1.25276	-	0.294399
Q8BK64	Ahsa1	sp|Q8BK64|AHSA1_MOUSE Activator of 90 kDa heat shock protein ATPase homolog 1 OS=Mus musculus OX=10090 GN=Ahsa1 PE=1 SV=2	1	12	12	12	41.7	38.117	286570	453510	473340	346670	301900	320070	404473	322880	1.2527	-	0.249656
Q8VEE4	Rpa1	sp|Q8VEE4|RFA1_MOUSE Replication protein A 70 kDa DNA-binding subunit OS=Mus musculus OX=10090 GN=Rpa1 PE=1 SV=1	1	22	22	22	38	69.036	99874	200630	199510	132540	135310	131360	166671	133070	1.25251	-	0.371587
Q8K0C1	Ipo13	sp|Q8K0C1|IPO13_MOUSE Importin-13 OS=Mus musculus OX=10090 GN=Ipo13 PE=1 SV=1	1	4	4	4	5.2	108.23		33386	40807	28739	29527	30601	37096.5	29622.3	1.25232	-	0.0789577
Q9JKX4	Aatf	sp|Q9JKX4|AATF_MOUSE Protein AATF OS=Mus musculus OX=10090 GN=Aatf PE=1 SV=1	1	16	16	16	39.4	59.481	74973	77488	81062	59894	64390	62209	77841	62164.3	1.25218	-	0.00202335
P61079;P62838;Q6ZWY6;P61080	Ube2d3; Ube2d2	sp|P61079|UB2D3_MOUSE Ubiquitin-conjugating enzyme E2 D3 OS=Mus musculus OX=10090 GN=Ube2d3 PE=1 SV=1;sp|P62838|UB2D2_MOUSE Ubiquitin-conjugating enzyme E2 D2 OS=Mus musculus OX=10090 GN=Ube2d2 PE=1 SV=1	4	3	3	3	36.1	16.687	253780	255840	324530	263810	190940	211490	278050	222080	1.25203	-	0.153167
Q9WTM5	Ruvbl2	sp|Q9WTM5|RUVB2_MOUSE RuvB-like 2 OS=Mus musculus OX=10090 GN=Ruvbl2 PE=1 SV=3	1	27	27	27	58.5	51.112	365540	494380	497560	383260	339550	361540	452493	361450	1.25188	-	0.114711
P83917	Cbx1	sp|P83917|CBX1_MOUSE Chromobox protein homolog 1 OS=Mus musculus OX=10090 GN=Cbx1 PE=1 SV=1	1	7	6	6	35.1	21.418	159170	117180	160070	141360	123210	84058	145473	116209	1.25182	-	0.255087
P32233	Drg1	sp|P32233|DRG1_MOUSE Developmentally-regulated GTP-binding protein 1 OS=Mus musculus OX=10090 GN=Drg1 PE=1 SV=1	1	18	18	18	54.5	40.512	234350	295630	270640	207520	213100	219470	266873	213363	1.25079	-	0.0418531
Q9D1M4	Eef1e1	sp|Q9D1M4|MCA3_MOUSE Eukaryotic translation elongation factor 1 epsilon-1 OS=Mus musculus OX=10090 GN=Eef1e1 PE=1 SV=1	1	6	6	6	35.1	19.859	218130	352800	343170	242060	231700	257140	304700	243633	1.25065	-	0.237466
P48453	Ppp3cb	sp|P48453|PP2BB_MOUSE Serine/threonine-protein phosphatase 2B catalytic subunit beta isoform OS=Mus musculus OX=10090 GN=Ppp3cb PE=1 SV=2	1	8	8	4	17	59.173	88789	138430	123930	97362	87915	95640	117050	93639	1.25001	-	0.194107
Q9CR02	Tma16	sp|Q9CR02|TMA16_MOUSE Translation machinery-associated protein 16 OS=Mus musculus OX=10090 GN=Tma16 PE=1 SV=1	1	3	3	3	16.3	25.782	41350	47655	55872	34775	42002	39230	48292.3	38669	1.24886	-	0.110097
Q9CY18	Snx7	sp|Q9CY18|SNX7_MOUSE Sorting nexin-7 OS=Mus musculus OX=10090 GN=Snx7 PE=1 SV=1	1	7	7	7	20.2	45	40168	71018	65653	44401	47148	50059	58946.3	47202.7	1.24879	-	0.290734
Q9D2Y5	Snx20	sp|Q9D2Y5|SNX20_MOUSE Sorting nexin-20 OS=Mus musculus OX=10090 GN=Snx20 PE=1 SV=2	1	5	5	5	22	36.028		57162	66808	40073	43204	65638	61985	49638.3	1.24873	-	0.34332
Q8R574	Prpsap2	sp|Q8R574|KPRB_MOUSE Phosphoribosyl pyrophosphate synthase-associated protein 2 OS=Mus musculus OX=10090 GN=Prpsap2 PE=1 SV=1	1	10	10	8	40.4	40.88	74351	112440	124240	91886	75398	81803	103677	83029	1.24868	-	0.261333
P59326	Ythdf1	sp|P59326|YTHD1_MOUSE YTH domain-containing family protein 1 OS=Mus musculus OX=10090 GN=Ythdf1 PE=1 SV=1	1	11	5	5	25.2	60.878	58155	82394	57577	62265	47002	49442	66042	52903	1.24836	-	0.236738
Q99K28	Arfgap2	sp|Q99K28|ARFG2_MOUSE ADP-ribosylation factor GTPase-activating protein 2 OS=Mus musculus OX=10090 GN=Arfgap2 PE=1 SV=1	1	12	12	11	29.2	56.598	86181	125120	119240	90986	81405	92476	110180	88289	1.24795	-	0.157461
Q9JLV5	Cul3	sp|Q9JLV5|CUL3_MOUSE Cullin-3 OS=Mus musculus OX=10090 GN=Cul3 PE=1 SV=1	1	27	27	27	37.2	88.947	87157	181720	161260	120680	103320	120680	143379	114893	1.24793	-	0.386027
Q9CU62	Smc1a	sp|Q9CU62|SMC1A_MOUSE Structural maintenance of chromosomes protein 1A OS=Mus musculus OX=10090 GN=Smc1a PE=1 SV=4	1	48	48	48	41.7	143.23	323510	327180	310330	254370	269510	246440	320340	256773	1.24756	-	0.00169681
P68510	Ywhah	sp|P68510|1433F_MOUSE 14-3-3 protein eta OS=Mus musculus OX=10090 GN=Ywhah PE=1 SV=2	1	15	10	10	58.9	28.211	1185000	1975300	1730100	1420000	1195900	1304900	1.63013e+06	1.30693e+06	1.2473	-	0.253202
Q8BL74	Gtf3c2	sp|Q8BL74|TF3C2_MOUSE General transcription factor 3C polypeptide 2 OS=Mus musculus OX=10090 GN=Gtf3c2 PE=2 SV=2	1	6	6	6	9.2	100.27	13977	28839	27662		17647	20030	23492.7	18838.5	1.24706	-	0.508729
Q8BMK0	Cep85	sp|Q8BMK0|CEP85_MOUSE Centrosomal protein of 85 kDa OS=Mus musculus OX=10090 GN=Cep85 PE=1 SV=2	1	4	4	4	6.8	85.339	28937	20746	24691	18692	20319	20632	24791.3	19881	1.24699	-	0.114515
O55003	Bnip3	sp|O55003|BNIP3_MOUSE BCL2/adenovirus E1B 19 kDa protein-interacting protein 3 OS=Mus musculus OX=10090 GN=Bnip3 PE=1 SV=1	1	2	2	2	12.3	20.978	127980	65403	63506	59188	66018	81052	85629.7	68752.7	1.24547	-	0.48845
O09159	Man2b1	sp|O09159|MA2B1_MOUSE Lysosomal alpha-mannosidase OS=Mus musculus OX=10090 GN=Man2b1 PE=1 SV=4	1	9	9	9	12.4	114.65	46163	81316	66787	55882	48396	51709	64755.3	51995.7	1.2454	-	0.288171
Q8C863	Itch	sp|Q8C863|ITCH_MOUSE E3 ubiquitin-protein ligase Itchy OS=Mus musculus OX=10090 GN=Itch PE=1 SV=2	1	7	7	6	9.8	98.992	320910	484100	411500	290090	308940	377830	405503	325620	1.24533	-	0.214632
O08585	Clta	sp|O08585|CLCA_MOUSE Clathrin light chain A OS=Mus musculus OX=10090 GN=Clta PE=1 SV=2	1	6	6	6	17.9	25.604	369010	678120	638240	447370	414760	491490	561790	451207	1.24508	-	0.329076
P42125	Eci1	sp|P42125|ECI1_MOUSE Enoyl-CoA delta isomerase 1, mitochondrial OS=Mus musculus OX=10090 GN=Eci1 PE=1 SV=2	1	9	9	9	36.3	32.25	75362	173690	155230	108910	107210	108780	134761	108300	1.24433	-	0.430097
Q8CHT0	Aldh4a1	sp|Q8CHT0|AL4A1_MOUSE Delta-1-pyrroline-5-carboxylate dehydrogenase, mitochondrial OS=Mus musculus OX=10090 GN=Aldh4a1 PE=1 SV=3	1	4	4	4	10.9	61.84	25554	62266	47202	37468	28720	42380	45007.3	36189.3	1.24366	-	0.48163
Q8BHG9	Cggbp1	sp|Q8BHG9|CGBP1_MOUSE CGG triplet repeat-binding protein 1 OS=Mus musculus OX=10090 GN=Cggbp1 PE=1 SV=1	1	4	4	4	28.7	18.761	24053	35429	32519		26183	23140	30667	24661.5	1.24352	-	0.278427
Q91V92	Acly	sp|Q91V92|ACLY_MOUSE ATP-citrate synthase OS=Mus musculus OX=10090 GN=Acly PE=1 SV=1	1	48	48	48	56.8	119.73	299470	498640	494190	401540	312260	325490	430767	346430	1.24345	-	0.302437
Q8CBY8	Dctn4	sp|Q8CBY8|DCTN4_MOUSE Dynactin subunit 4 OS=Mus musculus OX=10090 GN=Dctn4 PE=1 SV=1	1	10	10	10	32.1	53.056	80692	154090	122270	100480	82839	103920	119017	95746.3	1.24305	-	0.354284
Q9DCG9	Trmt112	sp|Q9DCG9|TR112_MOUSE Multifunctional methyltransferase subunit TRM112-like protein OS=Mus musculus OX=10090 GN=Trmt112 PE=1 SV=1	1	3	3	3	31.2	14.141	201750	332230	312830	237240	209180	235130	282270	227183	1.24248	-	0.25639
Q8K2Z4	Ncapd2	sp|Q8K2Z4|CND1_MOUSE Condensin complex subunit 1 OS=Mus musculus OX=10090 GN=Ncapd2 PE=1 SV=2	1	32	32	32	31.4	155.66	63874	109070	114850	67318	81087	83295	95931.3	77233.3	1.2421	-	0.329928
Q6Y7W8	Gigyf2	sp|Q6Y7W8|GGYF2_MOUSE GRB10-interacting GYF protein 2 OS=Mus musculus OX=10090 GN=Gigyf2 PE=1 SV=2	1	19	19	19	18.8	149.19	141250	147550	143580	120220	109740	118150	144127	116037	1.24208	-	0.00160616
Q8VBT9	Aspscr1	sp|Q8VBT9|ASPC1_MOUSE Tether containing UBX domain for GLUT4 OS=Mus musculus OX=10090 GN=Aspscr1 PE=1 SV=1	1	13	13	13	30.7	59.795	31410	60341	68921	42976	41875	44532	53557.3	43127.7	1.24183	-	0.411019
Q8C8U0;O35711	Ppfibp1	sp|Q8C8U0|LIPB1_MOUSE Liprin-beta-1 OS=Mus musculus OX=10090 GN=Ppfibp1 PE=1 SV=3	2	13	13	13	18.2	108.54	36089	50493	45990	32964	35235	38600	44190.7	35599.7	1.24132	-	0.132569
Q60854	Serpinb6	sp|Q60854|SPB6_MOUSE Serpin B6 OS=Mus musculus OX=10090 GN=Serpinb6 PE=1 SV=1	1	19	19	19	65.3	42.598	405710	587750	592130	476580	374880	426520	528530	425993	1.2407	-	0.206497
P62141	Ppp1cb	sp|P62141|PP1B_MOUSE Serine/threonine-protein phosphatase PP1-beta catalytic subunit OS=Mus musculus OX=10090 GN=Ppp1cb PE=1 SV=3	1	17	7	6	56.9	37.186	206270	293680	256020	203770	191860	213710	251990	203113	1.24064	-	0.134298
Q9Z1Z2	Strap	sp|Q9Z1Z2|STRAP_MOUSE Serine-threonine kinase receptor-associated protein OS=Mus musculus OX=10090 GN=Strap PE=1 SV=2	1	16	16	16	56.9	38.442	367260	603300	589970	479190	352190	426620	520177	419333	1.24048	-	0.300917
P52479	Usp10	sp|P52479|UBP10_MOUSE Ubiquitin carboxyl-terminal hydrolase 10 OS=Mus musculus OX=10090 GN=Usp10 PE=1 SV=3	1	8	8	8	15.4	87.021	43354	68363	87646	50782	55376	54604	66454.3	53587.3	1.24011	-	0.375
Q9CR64	Tmem167a	sp|Q9CR64|KISHA_MOUSE Protein kish-A OS=Mus musculus OX=10090 GN=Tmem167a PE=1 SV=1	1	2	2	2	25	8.0738	124450	38167	43855		56052	54946	68824	55499	1.24009	-	0.735668
Q91W50	Csde1	sp|Q91W50|CSDE1_MOUSE Cold shock domain-containing protein E1 OS=Mus musculus OX=10090 GN=Csde1 PE=1 SV=1	1	39	39	39	46.6	88.79	217270	315720	314320	224740	226650	231940	282437	227777	1.23997	-	0.169491
Q9QZE7	Tsnax	sp|Q9QZE7|TSNAX_MOUSE Translin-associated protein X OS=Mus musculus OX=10090 GN=Tsnax PE=1 SV=1	1	6	6	6	29.3	32.926	40788	90124	95999	76165	43847	63007	75637	61006.3	1.23982	-	0.502238
A2APY7	Ndufaf5	sp|A2APY7|NDUF5_MOUSE Arginine-hydroxylase NDUFAF5, mitochondrial OS=Mus musculus OX=10090 GN=Ndufaf5 PE=1 SV=1	1	5	5	5	15.7	38.404	11833	28957	25770	16399	18691	18608	22186.7	17899.3	1.23952	-	0.464803
Q8C4B4	Unc119b	sp|Q8C4B4|U119B_MOUSE Protein unc-119 homolog B OS=Mus musculus OX=10090 GN=Unc119b PE=1 SV=1	1	3	2	2	18.7	28.302	37056	38133	33601	28084		30445	36263.3	29264.5	1.23916	-	0.0381134
Q99LB6	Mat2b	sp|Q99LB6|MAT2B_MOUSE Methionine adenosyltransferase 2 subunit beta OS=Mus musculus OX=10090 GN=Mat2b PE=1 SV=1	1	10	10	10	45.5	37.392	55185	131990	99345	85917	66379	78944	95506.7	77080	1.23906	-	0.467515
Q9QZL0	Ripk3	sp|Q9QZL0|RIPK3_MOUSE Receptor-interacting serine/threonine-protein kinase 3 OS=Mus musculus OX=10090 GN=Ripk3 PE=1 SV=2	1	13	13	13	40.5	53.322	341440	553460	449860	350540	339910	394900	448253	361783	1.23901	-	0.244836
Q9CX56	Psmd8	sp|Q9CX56|PSMD8_MOUSE 26S proteasome non-ATPase regulatory subunit 8 OS=Mus musculus OX=10090 GN=Psmd8 PE=1 SV=2	1	10	10	10	31.2	39.93	195200	311690	328410	242840	220580	211010	278433	224810	1.23853	-	0.279869
Q9CPZ8	Cmc1	sp|Q9CPZ8|COXM1_MOUSE COX assembly mitochondrial protein homolog OS=Mus musculus OX=10090 GN=Cmc1 PE=1 SV=1	1	4	4	4	38.7	12.552	97068	146380		102720	123130	69286	121724	98378.7	1.2373	-	0.456137
Q9DD02	Hikeshi	sp|Q9DD02|HIKES_MOUSE Protein Hikeshi OS=Mus musculus OX=10090 GN=Hikeshi PE=1 SV=1	1	2	2	2	11.2	21.618	34420	77678	56312	46417		44328	56136.7	45372.5	1.23724	-	0.552542
Q9QYI3	Dnajc7	sp|Q9QYI3|DNJC7_MOUSE DnaJ homolog subfamily C member 7 OS=Mus musculus OX=10090 GN=Dnajc7 PE=1 SV=2	1	25	25	25	52.4	56.475	178570	232810	216440	170860	172880	164000	209273	169247	1.2365	-	0.069859
Q62351	Tfrc	sp|Q62351|TFR1_MOUSE Transferrin receptor protein 1 OS=Mus musculus OX=10090 GN=Tfrc PE=1 SV=1	1	27	27	27	40	85.73	286720	395350	402350	260210	312080	304830	361473	292373	1.23634	-	0.165534
Q01405	Sec23a	sp|Q01405|SC23A_MOUSE Protein transport protein Sec23A OS=Mus musculus OX=10090 GN=Sec23a PE=1 SV=2	1	23	19	19	37	86.161	72406	126920	118330	88532	76738	91752	105885	85674	1.23591	-	0.313063
Q99JX4	Eif3m	sp|Q99JX4|EIF3M_MOUSE Eukaryotic translation initiation factor 3 subunit M OS=Mus musculus OX=10090 GN=Eif3m PE=1 SV=1	1	14	14	14	49.5	42.516	472060	603660	760090	514520	484330	486580	611937	495143	1.23588	-	0.235913
Q61699	Hsph1	sp|Q61699|HS105_MOUSE Heat shock protein 105 kDa OS=Mus musculus OX=10090 GN=Hsph1 PE=1 SV=2	1	47	44	44	65.5	96.406	608520	906390	871480	690580	614270	626300	795463	643717	1.23574	-	0.192594
Q9ES00	Ube4b	sp|Q9ES00|UBE4B_MOUSE Ubiquitin conjugation factor E4 B OS=Mus musculus OX=10090 GN=Ube4b PE=1 SV=3	1	26	26	26	29.4	133.32	57756	118530	109700	75720	71629	84114	95328.7	77154.3	1.23556	-	0.399928
Q9WUR9	Ak4	sp|Q9WUR9|KAD4_MOUSE Adenylate kinase 4, mitochondrial OS=Mus musculus OX=10090 GN=Ak4 PE=1 SV=1	1	8	8	8	49.3	25.061	108600	183270	156540	115120	121700	126290	149470	121037	1.23492	-	0.267334
P54923	Adprh	sp|P54923|ADPRH_MOUSE ADP-ribosylhydrolase ARH1 OS=Mus musculus OX=10090 GN=Adprh PE=1 SV=1	1	12	12	12	38.1	40.068	105330	180540	169830	140020	109540	119660	151900	123073	1.23422	-	0.315477
Q9JLR1	Sec61a2	sp|Q9JLR1|S61A2_MOUSE Protein transport protein Sec61 subunit alpha isoform 2 OS=Mus musculus OX=10090 GN=Sec61a2 PE=2 SV=3	1	5	2	2	10.1	52.247	102730	26050	25237	67660		15558	51339	41609	1.23384	-	0.816523
Q3TSG4	Alkbh5	sp|Q3TSG4|ALKB5_MOUSE RNA demethylase ALKBH5 OS=Mus musculus OX=10090 GN=Alkbh5 PE=1 SV=2	1	5	5	5	18.5	44.41	31129	42759	18967	18357	24649	32265	30951.7	25090.3	1.23361	-	0.502325
P20108	Prdx3	sp|P20108|PRDX3_MOUSE Thioredoxin-dependent peroxide reductase, mitochondrial OS=Mus musculus OX=10090 GN=Prdx3 PE=1 SV=1	1	10	10	10	58.4	28.127	539640	856290	865110	606530	605640	620900	753680	611023	1.23347	-	0.253929
Q8CI75	Dis3l2	sp|Q8CI75|DI3L2_MOUSE DIS3-like exonuclease 2 OS=Mus musculus OX=10090 GN=Dis3l2 PE=1 SV=1	1	2	2	2	3.6	97.774	14128	18306	16848	13588		13050	16427.3	13319	1.23338	-	0.146134
Q9CQV8	Ywhab	sp|Q9CQV8|1433B_MOUSE 14-3-3 protein beta/alpha OS=Mus musculus OX=10090 GN=Ywhab PE=1 SV=3	1	13	6	6	60.2	28.086	824930	1325500	1244200	998030	847880	906600	1.13154e+06	917503	1.23329	-	0.254772
P26645	Marcks	sp|P26645|MARCS_MOUSE Myristoylated alanine-rich C-kinase substrate OS=Mus musculus OX=10090 GN=Marcks PE=1 SV=2	1	4	4	4	21.4	29.661	142770	165700	130280	126380	123890	105490	146250	118587	1.23328	-	0.0875083
Q91Z38	Ttc1	sp|Q91Z38|TTC1_MOUSE Tetratricopeptide repeat protein 1 OS=Mus musculus OX=10090 GN=Ttc1 PE=1 SV=1	1	6	6	6	27.7	33.263	90773	133950	121480	97561	91072	92246	115401	93626.3	1.23257	-	0.168835
Q9JK38	Gnpnat1	sp|Q9JK38|GNA1_MOUSE Glucosamine 6-phosphate N-acetyltransferase OS=Mus musculus OX=10090 GN=Gnpnat1 PE=1 SV=1	1	10	10	10	65.8	20.791	122810	209320	249710	162120	140690	169260	193947	157357	1.23253	-	0.394644
Q9JJL8	Sars2	sp|Q9JJL8|SYSM_MOUSE Serine--tRNA ligase, mitochondrial OS=Mus musculus OX=10090 GN=Sars2 PE=1 SV=2	1	6	6	6	18.9	58.316		35971	24996	22716	21769	29724	30483.5	24736.3	1.23234	-	0.351093
O88569	Hnrnpa2b1	sp|O88569|ROA2_MOUSE Heterogeneous nuclear ribonucleoproteins A2/B1 OS=Mus musculus OX=10090 GN=Hnrnpa2b1 PE=1 SV=2	1	23	23	23	66.9	37.402	5418700	4421000	4475900	3794700	4087100	3736000	4.77187e+06	3872600	1.23221	-	0.057998
Q5U5Q9	Uimc1	sp|Q5U5Q9|UIMC1_MOUSE BRCA1-A complex subunit RAP80 OS=Mus musculus OX=10090 GN=Uimc1 PE=1 SV=2	1	4	4	4	8.9	81.477	26835	31300	25053	20920	23427	23177	27729.3	22508	1.23198	-	0.0611649
Q9WVA3	Bub3	sp|Q9WVA3|BUB3_MOUSE Mitotic checkpoint protein BUB3 OS=Mus musculus OX=10090 GN=Bub3 PE=1 SV=2	1	13	13	13	50.3	36.954	274850	437870	395860	332460	269610	297850	369527	299973	1.23187	-	0.253076
Q8R3N1	Nop14	sp|Q8R3N1|NOP14_MOUSE Nucleolar protein 14 OS=Mus musculus OX=10090 GN=Nop14 PE=1 SV=2	1	20	20	20	25.8	98.768	100530	122900	115540	80786	94352	100070	112990	91736	1.23169	-	0.0713958
Q922V4	Plrg1	sp|Q922V4|PLRG1_MOUSE Pleiotropic regulator 1 OS=Mus musculus OX=10090 GN=Plrg1 PE=1 SV=1	1	17	17	17	50.3	56.937	199890	236720	226620	177070	172060	189440	221077	179523	1.23146	-	0.0267151
Q69Z38	Peak1	sp|Q69Z38|PEAK1_MOUSE Inactive tyrosine-protein kinase PEAK1 OS=Mus musculus OX=10090 GN=Peak1 PE=1 SV=4	1	44	44	44	39.5	191.09	159710	182280	158190	141100	132640	132440	166727	135393	1.23142	-	0.0194831
P98083;Q61120	Shc1	sp|P98083|SHC1_MOUSE SHC-transforming protein 1 OS=Mus musculus OX=10090 GN=Shc1 PE=1 SV=3	2	10	10	9	22.5	62.607	116750	191040	173560	135910	122210	132800	160450	130307	1.23133	-	0.25677
P70388	Rad50	sp|P70388|RAD50_MOUSE DNA repair protein RAD50 OS=Mus musculus OX=10090 GN=Rad50 PE=1 SV=1	1	19	19	19	16	153.49	35480	80425	72494	50652	46117	56265	62799.7	51011.3	1.23109	-	0.451878
Q8VEB4	Pla2g15	sp|Q8VEB4|PAG15_MOUSE Phospholipase A2 group XV OS=Mus musculus OX=10090 GN=Pla2g15 PE=1 SV=1	1	2	2	2	6.3	47.307	29089	41124	31972	24913	29144	28947	34061.7	27668	1.23109	-	0.17482
Q3THK7	Gmps	sp|Q3THK7|GUAA_MOUSE GMP synthase [glutamine-hydrolyzing] OS=Mus musculus OX=10090 GN=Gmps PE=1 SV=2	1	24	24	24	44.9	76.723	403200	770710	774200	563990	502240	516240	649370	527490	1.23106	-	0.383032
P35831	Ptpn12	sp|P35831|PTN12_MOUSE Tyrosine-protein phosphatase non-receptor type 12 OS=Mus musculus OX=10090 GN=Ptpn12 PE=1 SV=3	1	25	25	25	42.6	86.525	91301	161280	132900	108520	96802	107910	128494	104411	1.23066	-	0.308812
Q9Z1Q9	Vars1	sp|Q9Z1Q9|SYVC_MOUSE Valine--tRNA ligase OS=Mus musculus OX=10090 GN=Vars1 PE=1 SV=1	1	47	47	47	44.3	140.21	312070	497190	493740	369470	333700	355620	434333	352930	1.23065	-	0.259586
Q9JKB1;P58321	Uchl3; Uchl4	sp|Q9JKB1|UCHL3_MOUSE Ubiquitin carboxyl-terminal hydrolase isozyme L3 OS=Mus musculus OX=10090 GN=Uchl3 PE=1 SV=2;sp|P58321|UCHL4_MOUSE Ubiquitin carboxyl-terminal hydrolase isozyme L4 OS=Mus musculus OX=10090 GN=Uchl4 PE=2 SV=1	2	12	12	12	62.2	26.151	115520	226900	238890	178540	139110	154760	193770	157470	1.23052	-	0.425107
P18155	Mthfd2	sp|P18155|MTDC_MOUSE Bifunctional methylenetetrahydrofolate dehydrogenase/cyclohydrolase, mitochondrial OS=Mus musculus OX=10090 GN=Mthfd2 PE=1 SV=1	1	15	15	15	56.9	37.863	226850	469960	503200	323890	342200	309220	400003	325103	1.23039	-	0.440861
Q9QYR9	Acot2	sp|Q9QYR9|ACOT2_MOUSE Acyl-coenzyme A thioesterase 2, mitochondrial OS=Mus musculus OX=10090 GN=Acot2 PE=1 SV=2	1	11	11	5	32.2	49.656	38181	90892	85965	63244	56834	54702	71679.3	58260	1.23034	-	0.474156
P14206	Rpsa	sp|P14206|RSSA_MOUSE 40S ribosomal protein SA OS=Mus musculus OX=10090 GN=Rpsa PE=1 SV=4	1	15	15	15	62.4	32.838	2005700	2639100	2728300	2138400	1954100	1901200	2457700	1997900	1.23014	-	0.126184
O70475	Ugdh	sp|O70475|UGDH_MOUSE UDP-glucose 6-dehydrogenase OS=Mus musculus OX=10090 GN=Ugdh PE=1 SV=1	1	18	18	18	47.5	54.831	87948	142990	138220	119330	85491	95273	123053	100031	1.23014	-	0.319599
Q91XU0	Wrnip1	sp|Q91XU0|WRIP1_MOUSE ATPase WRNIP1 OS=Mus musculus OX=10090 GN=Wrnip1 PE=1 SV=2	1	3	3	3	6.4	71.793	18854	14207	13332		12094	13052	15464.3	12573	1.22996	-	0.287399
P26516	Psmd7	sp|P26516|PSMD7_MOUSE 26S proteasome non-ATPase regulatory subunit 7 OS=Mus musculus OX=10090 GN=Psmd7 PE=1 SV=2	1	11	11	11	48.9	36.539	241600	315440	436540	308680	260420	238770	331193	269290	1.22988	-	0.363796
Q91VM9	Ppa2	sp|Q91VM9|IPYR2_MOUSE Inorganic pyrophosphatase 2, mitochondrial OS=Mus musculus OX=10090 GN=Ppa2 PE=1 SV=1	1	8	8	8	40	38.114	45076	89998	83475	59680	53842	64229	72849.7	59250.3	1.22952	-	0.396435
Q9CXV9	Dcun1d5	sp|Q9CXV9|DCNL5_MOUSE DCN1-like protein 5 OS=Mus musculus OX=10090 GN=Dcun1d5 PE=1 SV=1	1	3	3	3	12.7	27.578	34461	51162	57715	35655	42558	38409	47779.3	38874	1.22908	-	0.284225
P61082	Ube2m	sp|P61082|UBC12_MOUSE NEDD8-conjugating enzyme Ubc12 OS=Mus musculus OX=10090 GN=Ube2m PE=1 SV=1	1	7	7	7	41.5	20.9	346120	585220	531980	410890	387160	392710	487773	396920	1.2289	-	0.280264
Q99PM9	Uck2	sp|Q99PM9|UCK2_MOUSE Uridine-cytidine kinase 2 OS=Mus musculus OX=10090 GN=Uck2 PE=1 SV=1	1	6	6	4	29.9	29.404	69218	149690	139100	99488	88282	103610	119336	97126.7	1.22866	-	0.435523
Q9DB29	Iah1	sp|Q9DB29|IAH1_MOUSE Isoamyl acetate-hydrolyzing esterase 1 homolog OS=Mus musculus OX=10090 GN=Iah1 PE=1 SV=1	1	3	3	3	17.7	27.974	38048	84319	75591	63533	47904	49714	65986	53717	1.2284	-	0.460097
O88643	Pak1	sp|O88643|PAK1_MOUSE Serine/threonine-protein kinase PAK 1 OS=Mus musculus OX=10090 GN=Pak1 PE=1 SV=1	1	9	5	5	25.3	60.736	33016	56893	58875	40402	36977	43771	49594.7	40383.3	1.2281	-	0.341332
O70305	Atxn2	sp|O70305|ATX2_MOUSE Ataxin-2 OS=Mus musculus OX=10090 GN=Atxn2 PE=1 SV=1	1	15	15	15	16.3	136.48	67215	62315	57561	50774	49928	51682	62363.7	50794.7	1.22776	-	0.0150464
P83741;Q80UE6;Q80XP9	Wnk1	sp|P83741|WNK1_MOUSE Serine/threonine-protein kinase WNK1 OS=Mus musculus OX=10090 GN=Wnk1 PE=1 SV=2	3	21	21	18	12	250.93	43507	72930	61609	48664	46772	49589	59348.7	48341.7	1.22769	-	0.27018
Q8K221	Arfip2	sp|Q8K221|ARFP2_MOUSE Arfaptin-2 OS=Mus musculus OX=10090 GN=Arfip2 PE=1 SV=2	1	6	6	6	20.8	37.772	29712	62915	60388	41356	38241	45061	51005	41552.7	1.22748	-	0.432898
Q3TC93	Hs1bp3	sp|Q3TC93|H1BP3_MOUSE HCLS1-binding protein 3 OS=Mus musculus OX=10090 GN=Hs1bp3 PE=1 SV=2	1	8	8	8	31.1	43.691	29317	59436	51416	39681	34298	40231	46723	38070	1.22729	-	0.400304
Q3TX08	Trmt1	sp|Q3TX08|TRM1_MOUSE tRNA (guanine(26)-N(2))-dimethyltransferase OS=Mus musculus OX=10090 GN=Trmt1 PE=1 SV=2	1	11	11	11	23.2	72.349	50720	84853	84172	58341	58899	61815	73248.3	59685	1.22725	-	0.296886
Q99020	Hnrnpab	sp|Q99020|ROAA_MOUSE Heterogeneous nuclear ribonucleoprotein A/B OS=Mus musculus OX=10090 GN=Hnrnpab PE=1 SV=1	1	14	14	14	33	30.831	4092400	2866400	4104600	2805000	3250200	2968800	3687800	3008000	1.226	-	0.189705
Q80T69	Rsbn1	sp|Q80T69|RSBN1_MOUSE Lysine-specific demethylase 9 OS=Mus musculus OX=10090 GN=Rsbn1 PE=1 SV=3	1	17	17	17	27.9	89.25	73846	100270	96787	68196	67198	85588	90301	73660.7	1.22591	-	0.178651
A2BDX3	Mocs3	sp|A2BDX3|MOCS3_MOUSE Adenylyltransferase and sulfurtransferase MOCS3 OS=Mus musculus OX=10090 GN=Mocs3 PE=1 SV=1	1	8	8	8	23.9	49.374	139930	331170	314110	227720	192550	220440	261737	213570	1.22553	-	0.480842
O88842	Fgd3	sp|O88842|FGD3_MOUSE FYVE, RhoGEF and PH domain-containing protein 3 OS=Mus musculus OX=10090 GN=Fgd3 PE=1 SV=1	1	13	13	13	22.6	80.623	38133	63926	58109	45156	39205	46332	53389.3	43564.3	1.22553	-	0.292714
Q3TXS7	Psmd1	sp|Q3TXS7|PSMD1_MOUSE 26S proteasome non-ATPase regulatory subunit 1 OS=Mus musculus OX=10090 GN=Psmd1 PE=1 SV=1	1	44	44	44	57.7	105.73	304360	533720	525110	379160	358420	375030	454397	370870	1.22522	-	0.329668
B1AZI6	Thoc2	sp|B1AZI6|THOC2_MOUSE THO complex subunit 2 OS=Mus musculus OX=10090 GN=Thoc2 PE=1 SV=1	1	26	26	26	19.4	182.77	103490	115460	113990	83252	93684	94811	110980	90582.3	1.22518	-	0.0179551
O08749	Dld	sp|O08749|DLDH_MOUSE Dihydrolipoyl dehydrogenase, mitochondrial OS=Mus musculus OX=10090 GN=Dld PE=1 SV=2	1	16	16	16	37.9	54.272	379630	814870	794060	523690	558130	541550	662853	541123	1.22496	-	0.439889
Q9CW03	Smc3	sp|Q9CW03|SMC3_MOUSE Structural maintenance of chromosomes protein 3 OS=Mus musculus OX=10090 GN=Smc3 PE=1 SV=2	1	45	45	45	40.6	141.55	167600	174360	163820	139220	139870	133950	168593	137680	1.22453	-	0.00101905
P97471	Smad4	sp|P97471|SMAD4_MOUSE Mothers against decapentaplegic homolog 4 OS=Mus musculus OX=10090 GN=Smad4 PE=1 SV=2	1	8	8	8	22.9	60.341	105270	179300	156880	120520	107520	132530	147150	120190	1.22431	-	0.307572
Q9D9K3	Aven	sp|Q9D9K3|AVEN_MOUSE Cell death regulator Aven OS=Mus musculus OX=10090 GN=Aven PE=1 SV=2	1	3	3	3	14	37.195	15141	31413	26602	17566		22272	24385.3	19919	1.22422	-	0.539776
P04202	Tgfb1	sp|P04202|TGFB1_MOUSE Transforming growth factor beta-1 proprotein OS=Mus musculus OX=10090 GN=Tgfb1 PE=1 SV=1	1	6	6	6	18.7	44.309	146170	289150	267400	201710	185690	186720	234240	191373	1.22399	-	0.392645
Q9ERF3	Wdr61	sp|Q9ERF3|WDR61_MOUSE WD repeat-containing protein 61 OS=Mus musculus OX=10090 GN=Wdr61 PE=1 SV=1	1	10	10	10	49.5	33.772	108600	157610	187410	145370	105990	119410	151207	123590	1.22345	-	0.34337
Q8K4B0	Mta1	sp|Q8K4B0|MTA1_MOUSE Metastasis-associated protein MTA1 OS=Mus musculus OX=10090 GN=Mta1 PE=1 SV=1	1	11	10	9	20.4	80.797	49245	90301	83174	57300	60559	64190	74240	60683	1.22341	-	0.34996
Q61937	Npm1	sp|Q61937|NPM_MOUSE Nucleophosmin OS=Mus musculus OX=10090 GN=Npm1 PE=1 SV=1	1	14	14	14	59.9	32.56	4161200	3302900	4358100	3642300	3333600	2687500	3.94073e+06	3.22113e+06	1.2234	-	0.168798
Q571E4	Galns	sp|Q571E4|GALNS_MOUSE N-acetylgalactosamine-6-sulfatase OS=Mus musculus OX=10090 GN=Galns PE=1 SV=2	1	5	5	5	12.1	57.673	34317	57631	41987	37419	35938	36150	44645	36502.3	1.22307	-	0.30187
Q9D819	Ppa1	sp|Q9D819|IPYR_MOUSE Inorganic pyrophosphatase OS=Mus musculus OX=10090 GN=Ppa1 PE=1 SV=1	1	21	21	21	80.6	32.667	362310	590590	640300	530060	378400	394440	531067	434300	1.22281	-	0.380131
O08810	Eftud2	sp|O08810|U5S1_MOUSE 116 kDa U5 small nuclear ribonucleoprotein component OS=Mus musculus OX=10090 GN=Eftud2 PE=1 SV=1	1	42	41	41	55.2	109.36	239850	244040	244280	187760	209920	197820	242723	198500	1.22279	-	0.00253143
P97473	Tarbp2	sp|P97473|TRBP2_MOUSE RISC-loading complex subunit TARBP2 OS=Mus musculus OX=10090 GN=Tarbp2 PE=1 SV=2	1	2	2	2	7.4	38.842	36591	42652	42896	32854	29566	37494	40713	33304.7	1.22244	-	0.0744869
Q8CI51	Pdlim5	sp|Q8CI51|PDLI5_MOUSE PDZ and LIM domain protein 5 OS=Mus musculus OX=10090 GN=Pdlim5 PE=1 SV=4	1	18	18	18	43	63.299	166510	297550	238200	195110	176550	202890	234087	191517	1.22228	-	0.332876
Q8VDD8	Washc1	sp|Q8VDD8|WASH1_MOUSE WASH complex subunit 1 OS=Mus musculus OX=10090 GN=Washc1 PE=1 SV=1	1	7	7	7	18.9	51.658	50085	111690	101900	71643	77287	66856	87891.7	71928.7	1.22193	-	0.455742
Q61024	Asns	sp|Q61024|ASNS_MOUSE Asparagine synthetase [glutamine-hydrolyzing] OS=Mus musculus OX=10090 GN=Asns PE=1 SV=3	1	25	25	25	57	64.282	593450	1139900	1020700	801410	707610	745210	918017	751410	1.22173	-	0.377771
Q8CCF0	Prpf31	sp|Q8CCF0|PRP31_MOUSE U4/U6 small nuclear ribonucleoprotein Prp31 OS=Mus musculus OX=10090 GN=Prpf31 PE=1 SV=3	1	13	13	13	34.3	55.429	126520	164930	177410	124700	130550	128530	156287	127927	1.22169	-	0.139519
B2RUR8;Q8R554	Otud7b	sp|B2RUR8|OTU7B_MOUSE OTU domain-containing protein 7B OS=Mus musculus OX=10090 GN=Otud7b PE=1 SV=1	2	8	8	8	12	91.982	30605	69150	52479	43279	33623	47721	50744.7	41541	1.22156	-	0.482831
Q61107	Gbp4	sp|Q61107|GBP4_MOUSE Guanylate-binding protein 4 OS=Mus musculus OX=10090 GN=Gbp4 PE=1 SV=1	1	23	23	21	40	70.801	125890	164730	170020	133130	120080	124150	153547	125787	1.22069	-	0.126849
Q9JI44	Dmap1	sp|Q9JI44|DMAP1_MOUSE DNA methyltransferase 1-associated protein 1 OS=Mus musculus OX=10090 GN=Dmap1 PE=1 SV=1	1	4	4	4	12.4	53.129	45120	59274	60863	47191	39728	48462	55085.7	45127	1.22068	-	0.155394
O70492	Snx3	sp|O70492|SNX3_MOUSE Sorting nexin-3 OS=Mus musculus OX=10090 GN=Snx3 PE=1 SV=3	1	11	11	9	69.8	18.757	186930	285860	284270	219620	204550	196050	252353	206740	1.22063	-	0.244183
Q8R5A6	Tbc1d22a	sp|Q8R5A6|TB22A_MOUSE TBC1 domain family member 22A OS=Mus musculus OX=10090 GN=Tbc1d22a PE=1 SV=3	1	6	6	6	16.3	59.362	13610	24525	26605	20360		15001	21580	17680.5	1.22055	-	0.534473
Q01730	Rsu1	sp|Q01730|RSU1_MOUSE Ras suppressor protein 1 OS=Mus musculus OX=10090 GN=Rsu1 PE=1 SV=3	1	9	9	9	33.2	31.55	112040	249240	206380	170120	134700	160270	189220	155030	1.22054	-	0.46008
Q91V76		sp|Q91V76|CK054_MOUSE Ester hydrolase C11orf54 homolog OS=Mus musculus OX=10090 PE=1 SV=1	1	6	6	6	28.9	34.995	44921	82625	66664	52353	48022	58762	64736.7	53045.7	1.2204	-	0.361702
Q9JJY4	Ddx20	sp|Q9JJY4|DDX20_MOUSE Probable ATP-dependent RNA helicase DDX20 OS=Mus musculus OX=10090 GN=Ddx20 PE=1 SV=2	1	13	13	13	23.4	91.709	45482	80786	80848	57279	52794	59726	69038.7	56599.7	1.21977	-	0.35676
Q9R060	Nubp1	sp|Q9R060|NUBP1_MOUSE Cytosolic Fe-S cluster assembly factor NUBP1 OS=Mus musculus OX=10090 GN=Nubp1 PE=1 SV=1	1	6	6	6	25.6	34.085	104910	170050	160740	120020	115270	121940	145233	119077	1.21966	-	0.269768
O55234	Psmb5	sp|O55234|PSB5_MOUSE Proteasome subunit beta type-5 OS=Mus musculus OX=10090 GN=Psmb5 PE=1 SV=3	1	11	11	11	48.5	28.532	330190	508010	593710	492730	317370	364960	477303	391687	1.21858	-	0.412166
Q3U2C5	Rnf149	sp|Q3U2C5|RN149_MOUSE E3 ubiquitin-protein ligase RNF149 OS=Mus musculus OX=10090 GN=Rnf149 PE=1 SV=3	1	7	7	7	20.8	42.552	45534	96408	71832	54914	54206	66314	71258	58478	1.21854	-	0.447894
Q8C0D5	Efl1	sp|Q8C0D5|EFL1_MOUSE Elongation factor-like GTPase 1 OS=Mus musculus OX=10090 GN=Efl1 PE=1 SV=1	1	13	13	13	13.9	125.78	42459	69439	63409	52266	41005	50609	58435.7	47960	1.21843	-	0.304318
P36536	Sar1a	sp|P36536|SAR1A_MOUSE GTP-binding protein SAR1a OS=Mus musculus OX=10090 GN=Sar1a PE=1 SV=1	1	8	8	5	42.9	22.371	671170	600860	514260	505850	497600	463210	595430	488887	1.21793	-	0.0870278
Q9QZK7	Dok3	sp|Q9QZK7|DOK3_MOUSE Docking protein 3 OS=Mus musculus OX=10090 GN=Dok3 PE=1 SV=1	1	12	12	12	34.5	48.027	162630	243840	252550	180040	182620	178630	219673	180430	1.2175	-	0.242706
Q8K1J6	Trnt1	sp|Q8K1J6|TRNT1_MOUSE CCA tRNA nucleotidyltransferase 1, mitochondrial OS=Mus musculus OX=10090 GN=Trnt1 PE=1 SV=1	1	12	12	12	34.6	49.895	82984	171830	165130	124700	109880	110350	139981	114977	1.21748	-	0.436827
Q6WKZ8	Ubr2	sp|Q6WKZ8|UBR2_MOUSE E3 ubiquitin-protein ligase UBR2 OS=Mus musculus OX=10090 GN=Ubr2 PE=1 SV=2	1	22	22	22	19.8	199.15	55766	97195	87971	64491	64166	69245	80310.7	65967.3	1.21743	-	0.320693
P80314	Cct2	sp|P80314|TCPB_MOUSE T-complex protein 1 subunit beta OS=Mus musculus OX=10090 GN=Cct2 PE=1 SV=4	1	33	33	33	74.8	57.477	665440	887560	1027300	755310	696990	668030	860100	706777	1.21693	-	0.230284
Q9D0F9	Pgm1	sp|Q9D0F9|PGM1_MOUSE Phosphoglucomutase-1 OS=Mus musculus OX=10090 GN=Pgm1 PE=1 SV=4	1	24	24	23	58.4	61.417	352310	559280	490790	480660	304980	366860	467460	384167	1.21682	-	0.354996
P13439	Umps	sp|P13439|UMPS_MOUSE Uridine 5-monophosphate synthase OS=Mus musculus OX=10090 GN=Umps PE=1 SV=3	1	15	15	15	43.2	52.292	71064	149030	157600	112060	98725	99623	125898	103469	1.21677	-	0.46596
P09920	Csf3	sp|P09920|CSF3_MOUSE Granulocyte colony-stimulating factor OS=Mus musculus OX=10090 GN=Csf3 PE=1 SV=1	1	4	4	4	26	22.421	64846	74560	102910	71257	65967	61969	80772	66397.7	1.21649	-	0.287674
Q8BVG4	Dpp9	sp|Q8BVG4|DPP9_MOUSE Dipeptidyl peptidase 9 OS=Mus musculus OX=10090 GN=Dpp9 PE=1 SV=2	1	12	12	12	19	98	395600	970940	1003300	738290	562950	647170	789947	649470	1.21629	-	0.528513
Q9D1G2	Pmvk	sp|Q9D1G2|PMVK_MOUSE Phosphomevalonate kinase OS=Mus musculus OX=10090 GN=Pmvk PE=1 SV=3	1	2	2	2	9.9	21.916	13134	20017	17394	13268	13946	14345	16848.3	13853	1.21622	-	0.214117
Q8K0G5	Eipr1	sp|Q8K0G5|EIPR1_MOUSE EARP and GARP complex-interacting protein 1 OS=Mus musculus OX=10090 GN=Eipr1 PE=1 SV=2	1	9	9	9	36	43.126	56146	92077	79415	74269	51410	61504	75879.3	62394.3	1.21613	-	0.338919
Q91WQ3	Yars1	sp|Q91WQ3|SYYC_MOUSE Tyrosine--tRNA ligase, cytoplasmic OS=Mus musculus OX=10090 GN=Yars1 PE=1 SV=3	1	35	35	35	67.8	59.105	304970	522810	485610	394750	332850	352450	437797	360017	1.21605	-	0.327035
P28798	Grn	sp|P28798|GRN_MOUSE Progranulin OS=Mus musculus OX=10090 GN=Grn PE=1 SV=2	1	18	18	18	50.8	63.458	156800	308230	255240	149660	210010	232820	240090	197497	1.21567	-	0.44921
Q8R050;Q149F3	Gspt1; Gspt2	sp|Q8R050|ERF3A_MOUSE Eukaryotic peptide chain release factor GTP-binding subunit ERF3A OS=Mus musculus OX=10090 GN=Gspt1 PE=1 SV=2;sp|Q149F3|ERF3B_MOUSE Eukaryotic peptide chain release factor GTP-binding subunit ERF3B OS=Mus musculus OX=10090 GN=Gspt2 PE	2	28	28	27	46.5	68.625	377700	640070	658550	471170	453960	454230	558773	459787	1.21529	-	0.337253
Q64442	Sord	sp|Q64442|DHSO_MOUSE Sorbitol dehydrogenase OS=Mus musculus OX=10090 GN=Sord PE=1 SV=3	1	8	8	8	31.4	38.249	41216	109230	80716	74584	47342	68288	77054	63404.7	1.21527	-	0.557736
A2A4P0	Dhx8	sp|A2A4P0|DHX8_MOUSE ATP-dependent RNA helicase DHX8 OS=Mus musculus OX=10090 GN=Dhx8 PE=2 SV=1	1	9	8	8	10.5	142.57	31039	32486	31580	22563	27128	28586	31701.7	26092.3	1.21498	-	0.0394914
Q5U3K5	Rabl6	sp|Q5U3K5|RABL6_MOUSE Rab-like protein 6 OS=Mus musculus OX=10090 GN=Rabl6 PE=1 SV=2	1	7	7	7	12.8	79.83	29218	42887	35160	34650	25889	27807	35755	29448.7	1.21415	-	0.256462
Q8CIG8	Prmt5	sp|Q8CIG8|ANM5_MOUSE Protein arginine N-methyltransferase 5 OS=Mus musculus OX=10090 GN=Prmt5 PE=1 SV=3	1	23	23	23	45.5	72.679	187550	335220	309510	250930	203160	231650	277427	228580	1.2137	-	0.362926
Q6P2K6	Ppp4r3a	sp|Q6P2K6|P4R3A_MOUSE Serine/threonine-protein phosphatase 4 regulatory subunit 3A OS=Mus musculus OX=10090 GN=Ppp4r3a PE=1 SV=1	1	17	17	10	23.7	93.841	51632	97769	97511	68603	64051	70815	82304	67823	1.21351	-	0.402091
Q8VI84	Noc3l	sp|Q8VI84|NOC3L_MOUSE Nucleolar complex protein 3 homolog OS=Mus musculus OX=10090 GN=Noc3l PE=2 SV=2	1	14	14	14	19.8	93.21	62168	77470	77421	47779	61428	69677	72353	59628	1.21341	-	0.19422
Q5SV85	Synrg	sp|Q5SV85|SYNRG_MOUSE Synergin gamma OS=Mus musculus OX=10090 GN=Synrg PE=1 SV=1	1	11	11	11	13.8	139.61	25203	48122	36559	31932	26031	32614	36628	30192.3	1.21316	-	0.40615
Q8R5H1	Usp15	sp|Q8R5H1|UBP15_MOUSE Ubiquitin carboxyl-terminal hydrolase 15 OS=Mus musculus OX=10090 GN=Usp15 PE=1 SV=1	1	32	30	30	42.8	112.32	66367	130400	124010	89424	81436	93567	106926	88142.3	1.2131	-	0.414935
Q9CR86	Carhsp1	sp|Q9CR86|CHSP1_MOUSE Calcium-regulated heat stable protein 1 OS=Mus musculus OX=10090 GN=Carhsp1 PE=1 SV=1	1	3	3	3	23.6	16.062	99565	152980	171660	112850	125760	111220	141402	116610	1.2126	-	0.324476
Q8R2U4	Ntmt1	sp|Q8R2U4|NTM1A_MOUSE N-terminal Xaa-Pro-Lys N-methyltransferase 1 OS=Mus musculus OX=10090 GN=Ntmt1 PE=1 SV=3	1	7	7	7	42.6	25.42	48198	78493	79988	56105	54008	60344	68893	56819	1.2125	-	0.315174
Q9D0R2	Tars1	sp|Q9D0R2|SYTC_MOUSE Threonine--tRNA ligase 1, cytoplasmic OS=Mus musculus OX=10090 GN=Tars1 PE=1 SV=2	1	37	37	36	58.9	83.355	253250	494790	467450	379000	292220	331360	405163	334193	1.21236	-	0.427154
Q99JF5	Mvd	sp|Q99JF5|MVD1_MOUSE Diphosphomevalonate decarboxylase OS=Mus musculus OX=10090 GN=Mvd PE=1 SV=2	1	6	6	5	23.2	44.072	57262	124720	111820	89785	71799	80823	97934	80802.3	1.21202	-	0.466619
Q91WC0	Setd3	sp|Q91WC0|SETD3_MOUSE Actin-histidine N-methyltransferase OS=Mus musculus OX=10090 GN=Setd3 PE=1 SV=1	1	13	13	13	30.3	67.175	51543	86659	80693	59150	56722	64736	72965	60202.7	1.21199	-	0.3145
Q8CG48	Smc2	sp|Q8CG48|SMC2_MOUSE Structural maintenance of chromosomes protein 2 OS=Mus musculus OX=10090 GN=Smc2 PE=1 SV=2	1	34	34	34	33.6	134.24	502960	891530	873750	636100	613380	622060	756080	623847	1.21196	-	0.356021
Q9ERB0	Snap29	sp|Q9ERB0|SNP29_MOUSE Synaptosomal-associated protein 29 OS=Mus musculus OX=10090 GN=Snap29 PE=1 SV=1	1	6	6	6	24.2	29.572	66120	114000	102470	78634	77529	77005	94196.7	77722.7	1.21196	-	0.317463
Q9WVG6	Carm1	sp|Q9WVG6|CARM1_MOUSE Histone-arginine methyltransferase CARM1 OS=Mus musculus OX=10090 GN=Carm1 PE=1 SV=2	1	11	11	11	22.2	65.853	58958	84256	85548	60947	59321	68546	76254	62938	1.21157	-	0.217674
Q80VP1	Epn1	sp|Q80VP1|EPN1_MOUSE Epsin-1 OS=Mus musculus OX=10090 GN=Epn1 PE=1 SV=3	1	4	4	4	11.3	60.211	30724	29438	39701	27953	26934	27557	33287.7	27481.3	1.21128	-	0.147753
P61222	Abce1	sp|P61222|ABCE1_MOUSE ATP-binding cassette sub-family E member 1 OS=Mus musculus OX=10090 GN=Abce1 PE=1 SV=1	1	21	21	21	43.4	67.314	132010	313050	295890	202460	196480	212810	246983	203917	1.2112	-	0.498284
Q505F5	Lrrc47	sp|Q505F5|LRC47_MOUSE Leucine-rich repeat-containing protein 47 OS=Mus musculus OX=10090 GN=Lrrc47 PE=1 SV=1	1	17	17	17	37.3	63.589	135100	222970	205920	164610	142300	158740	187997	155217	1.21119	-	0.30246
Q9CSN1	Snw1	sp|Q9CSN1|SNW1_MOUSE SNW domain-containing protein 1 OS=Mus musculus OX=10090 GN=Snw1 PE=1 SV=3	1	18	18	18	47	61.475	145870	130880	129490	107660	119640	108180	135413	111827	1.21092	-	0.0226344
Q9EST3	Eif4enif1	sp|Q9EST3|4ET_MOUSE Eukaryotic translation initiation factor 4E transporter OS=Mus musculus OX=10090 GN=Eif4enif1 PE=1 SV=2	1	2	2	2	2.4	107.98		17187	17112	12674		15661	17149.5	14167.5	1.21048	-	0.184046
F7BJB9	Morc3	sp|F7BJB9|MORC3_MOUSE MORC family CW-type zinc finger protein 3 OS=Mus musculus OX=10090 GN=Morc3 PE=1 SV=1	1	26	26	26	36	106.52	73546	101580	98988	72002	77585	76913	91371.3	75500	1.21022	-	0.156629
Q9CYG7	Tomm34	sp|Q9CYG7|TOM34_MOUSE Mitochondrial import receptor subunit TOM34 OS=Mus musculus OX=10090 GN=Tomm34 PE=1 SV=1	1	13	13	13	45.3	34.278	95445	173220	164380	119850	118400	119650	144348	119300	1.20996	-	0.36595
P97377;Q80YP0	Cdk2	sp|P97377|CDK2_MOUSE Cyclin-dependent kinase 2 OS=Mus musculus OX=10090 GN=Cdk2 PE=1 SV=2	2	11	9	9	41.6	38.978	44600	79798	83386	53396	57117	61280	69261.3	57264.3	1.2095	-	0.394325
Q9CQW1	Ykt6	sp|Q9CQW1|YKT6_MOUSE Synaptobrevin homolog YKT6 OS=Mus musculus OX=10090 GN=Ykt6 PE=1 SV=1	1	8	8	8	44.9	22.314	182240	189200	197480	141470	145790	183150	189640	156803	1.20941	-	0.0781277
P60122	Ruvbl1	sp|P60122|RUVB1_MOUSE RuvB-like 1 OS=Mus musculus OX=10090 GN=Ruvbl1 PE=1 SV=1	1	23	23	23	68.4	50.213	475060	567850	581600	488340	429330	425790	541503	447820	1.2092	-	0.0748159
P54822	Adsl	sp|P54822|PUR8_MOUSE Adenylosuccinate lyase OS=Mus musculus OX=10090 GN=Adsl PE=1 SV=2	1	21	21	21	55.8	54.866	155600	277330	276840	224720	172080	190240	236590	195680	1.20907	-	0.398632
P97770	Thumpd3	sp|P97770|THUM3_MOUSE THUMP domain-containing protein 3 OS=Mus musculus OX=10090 GN=Thumpd3 PE=1 SV=1	1	10	10	10	26.1	56.431	30612	60019	59544	39678	38484	46055	50058.3	41405.7	1.20897	-	0.435874
Q8BQ30	Ppp1r18	sp|Q8BQ30|PPR18_MOUSE Phostensin OS=Mus musculus OX=10090 GN=Ppp1r18 PE=1 SV=1	1	19	19	19	39.4	65.629	159610	214590	192750	151400	168390	149260	188983	156350	1.20872	-	0.128821
Q9CPY7	Lap3	sp|Q9CPY7|AMPL_MOUSE Cytosol aminopeptidase OS=Mus musculus OX=10090 GN=Lap3 PE=1 SV=3	1	27	27	27	64.5	56.141	190280	337720	317380	257410	214360	227660	281793	233143	1.20867	-	0.366828
Q91WM2	Hdhd5	sp|Q91WM2|HDHD5_MOUSE Haloacid dehalogenase-like hydrolase domain-containing 5 OS=Mus musculus OX=10090 GN=Hdhd5 PE=1 SV=1	1	5	5	5	15.5	46.306	30395	42855	46594	29540	34493	35156	39948	33063	1.20824	-	0.256671
Q8CA72	Gan	sp|Q8CA72|GAN_MOUSE Gigaxonin OS=Mus musculus OX=10090 GN=Gan PE=1 SV=2	1	5	5	5	9.9	67.67	40493	48649	44437	34454	35013	41132	44526.3	36866.3	1.20778	-	0.0737258
Q04207	Rela	sp|Q04207|TF65_MOUSE Transcription factor p65 OS=Mus musculus OX=10090 GN=Rela PE=1 SV=1	1	10	10	10	23.1	60.211	69923	111210	87998	72289	69303	81245	89710.3	74279	1.20775	-	0.283797
P15307	Rel	sp|P15307|REL_MOUSE Proto-oncogene c-Rel OS=Mus musculus OX=10090 GN=Rel PE=1 SV=2	1	18	17	17	37	64.959	127750	142850	131300	109700	108510	114560	133967	110923	1.20774	-	0.00942009
O35492	Clk3	sp|O35492|CLK3_MOUSE Dual specificity protein kinase CLK3 OS=Mus musculus OX=10090 GN=Clk3 PE=1 SV=2	1	10	10	10	20.5	73.797	114200	64765	56777	63113	73984	58144	78580.7	65080.3	1.20744	-	0.507222
Q6KCD5	Nipbl	sp|Q6KCD5|NIPBL_MOUSE Nipped-B-like protein OS=Mus musculus OX=10090 GN=Nipbl PE=1 SV=1	1	9	9	9	4.3	315.45	29269	34245	30109	24093	24119	29331	31207.7	25847.7	1.20737	-	0.0823145
Q08288	Lyar	sp|Q08288|LYAR_MOUSE Cell growth-regulating nucleolar protein OS=Mus musculus OX=10090 GN=Lyar PE=1 SV=2	1	16	16	16	41.2	43.735	236090	293170	278260	199930	225810	243560	269173	223100	1.20651	-	0.0962807
Q9WUP7	Uchl5	sp|Q9WUP7|UCHL5_MOUSE Ubiquitin carboxyl-terminal hydrolase isozyme L5 OS=Mus musculus OX=10090 GN=Uchl5 PE=1 SV=2	1	14	14	14	58.4	37.616	118830	227040	218520	159310	152910	155670	188130	155963	1.20625	-	0.407464
Q5SWD9	Tsr1	sp|Q5SWD9|TSR1_MOUSE Pre-rRNA-processing protein TSR1 homolog OS=Mus musculus OX=10090 GN=Tsr1 PE=1 SV=1	1	15	15	15	23.3	92.104	68234	111460	120510	77911	82666	88338	100068	82971.7	1.20605	-	0.356296
Q9JLI8	Sart3	sp|Q9JLI8|SART3_MOUSE Squamous cell carcinoma antigen recognized by T-cells 3 OS=Mus musculus OX=10090 GN=Sart3 PE=1 SV=1	1	25	25	25	28.8	109.62	93761	155230	140950	106480	107430	109460	129980	107790	1.20587	-	0.298643
Q9D937		sp|Q9D937|CK098_MOUSE Uncharacterized protein C11orf98 homolog OS=Mus musculus OX=10090 PE=1 SV=1	1	4	4	4	32.5	14.098	119370	111640	138330	109390	91410	105490	123113	102097	1.20585	-	0.0944244
Q91YR9;REV__Q3TVC7	Ptgr1	sp|Q91YR9|PTGR1_MOUSE Prostaglandin reductase 1 OS=Mus musculus OX=10090 GN=Ptgr1 PE=1 SV=2	2	9	9	9	34.7	35.56	69150	143860	158260	121160	79079	107680	123757	102640	1.20574	-	0.523923
P62715	Ppp2cb	sp|P62715|PP2AB_MOUSE Serine/threonine-protein phosphatase 2A catalytic subunit beta isoform OS=Mus musculus OX=10090 GN=Ppp2cb PE=1 SV=1	1	15	2	2	68.3	35.575	32947	70032	42600	61944	12235	46562	48526.3	40247	1.20571	-	0.676358
Q6NSQ7	Ltv1	sp|Q6NSQ7|LTV1_MOUSE Protein LTV1 homolog OS=Mus musculus OX=10090 GN=Ltv1 PE=1 SV=2	1	6	6	6	13.6	54.022	18140	62491	56768	33474	33150	47383	45799.7	38002.3	1.20518	-	0.623826
Q9D8C4	Ifi35	sp|Q9D8C4|IN35_MOUSE Interferon-induced 35 kDa protein homolog OS=Mus musculus OX=10090 GN=Ifi35 PE=1 SV=3	1	6	6	6	33.2	31.875	211040	273040	241150	206400	197790	197660	241743	200617	1.205	-	0.085905
Q8VEA4	Chchd4	sp|Q8VEA4|MIA40_MOUSE Mitochondrial intermembrane space import and assembly protein 40 OS=Mus musculus OX=10090 GN=Chchd4 PE=1 SV=1	1	4	4	4	42.4	15.525	175390	276870	233690	185030	201660	182580	228650	189757	1.20496	-	0.264661
Q8VEJ4	Nle1	sp|Q8VEJ4|NLE1_MOUSE Notchless protein homolog 1 OS=Mus musculus OX=10090 GN=Nle1 PE=1 SV=4	1	12	12	12	37.7	53.133	84071	157350	154320	117230	96503	114770	131914	109501	1.20468	-	0.417482
Q9CQ65	Mtap	sp|Q9CQ65|MTAP_MOUSE S-methyl-5-thioadenosine phosphorylase OS=Mus musculus OX=10090 GN=Mtap PE=1 SV=1	1	15	15	15	66.1	31.062	165430	296870	328220	257340	195700	203250	263507	218763	1.20453	-	0.450111
Q8C2E4	Ptcd1	sp|Q8C2E4|PTCD1_MOUSE Pentatricopeptide repeat-containing protein 1, mitochondrial OS=Mus musculus OX=10090 GN=Ptcd1 PE=2 SV=2	1	3	3	3	6	77.594		35035	30661	26626	25309	29893	32848	27276	1.20428	-	0.102771
Q8C3Y4	Kntc1	sp|Q8C3Y4|KNTC1_MOUSE Kinetochore-associated protein 1 OS=Mus musculus OX=10090 GN=Kntc1 PE=1 SV=2	1	12	12	12	6.7	250.36	48071	49490	56658	35346	45374	47373	51406.3	42697.7	1.20396	-	0.129552
Q80U93	Nup214	sp|Q80U93|NU214_MOUSE Nuclear pore complex protein Nup214 OS=Mus musculus OX=10090 GN=Nup214 PE=1 SV=2	1	33	33	33	22.8	212.98	78122	117380	100040	76555	81878	87081	98514	81838	1.20377	-	0.229095
Q78HU3	Mvb12a	sp|Q78HU3|MB12A_MOUSE Multivesicular body subunit 12A OS=Mus musculus OX=10090 GN=Mvb12a PE=1 SV=1	1	3	3	3	16.2	28.705	55698	111650	86281	55160		85430	84543	70295	1.20269	-	0.590621
Q58A65	Spag9	sp|Q58A65|JIP4_MOUSE C-Jun-amino-terminal kinase-interacting protein 4 OS=Mus musculus OX=10090 GN=Spag9 PE=1 SV=2	1	24	24	22	24.6	146.22	52944	102380	94595	75605	61043	71243	83306.3	69297	1.20216	-	0.429138
Q8C5P5	Nt5dc1	sp|Q8C5P5|NT5D1_MOUSE 5-nucleotidase domain-containing protein 1 OS=Mus musculus OX=10090 GN=Nt5dc1 PE=1 SV=2	1	5	5	5	14.8	53.094	22910	33198	43409	32796	30016	19987	33172.3	27599.7	1.20191	-	0.475336
P46061	Rangap1	sp|P46061|RAGP1_MOUSE Ran GTPase-activating protein 1 OS=Mus musculus OX=10090 GN=Rangap1 PE=1 SV=2	1	23	23	23	47.2	63.53	280310	346780	332930	259850	278910	260070	320007	266277	1.20178	-	0.0644388
P29758	Oat	sp|P29758|OAT_MOUSE Ornithine aminotransferase, mitochondrial OS=Mus musculus OX=10090 GN=Oat PE=1 SV=1	1	18	18	18	57.2	48.354	278220	555570	581790	385010	398080	394960	471860	392683	1.20163	-	0.461012
Q66JX5;P0CAX8	Cep43	sp|Q66JX5|CEP43_MOUSE Centrosomal protein 43 OS=Mus musculus OX=10090 GN=Cep43 PE=1 SV=1	2	7	7	7	27.8	42.758	29932	38598	31111	33728	21981	27228	33213.7	27645.7	1.20141	-	0.269567
P51569	Gla	sp|P51569|AGAL_MOUSE Alpha-galactosidase A OS=Mus musculus OX=10090 GN=Gla PE=1 SV=1	1	6	6	6	17.2	47.642	60115	80235	59013	49681	64187	52143	66454.3	55337	1.2009	-	0.247905
Q99KW3	Triobp	sp|Q99KW3|TARA_MOUSE TRIO and F-actin-binding protein OS=Mus musculus OX=10090 GN=Triobp PE=1 SV=3	1	8	7	7	4.6	223.37	25401	36599	29428	23590	24632	27921	30476	25381	1.20074	-	0.221898
Q61508	Ecm1	sp|Q61508|ECM1_MOUSE Extracellular matrix protein 1 OS=Mus musculus OX=10090 GN=Ecm1 PE=1 SV=2	1	6	6	6	14.8	62.832	38584	33132	30987	23207	30320	32047	34234.3	28524.7	1.20017	-	0.180675
Q80U70	Suz12	sp|Q80U70|SUZ12_MOUSE Polycomb protein Suz12 OS=Mus musculus OX=10090 GN=Suz12 PE=1 SV=2	1	12	12	12	27.9	83.025	96200	124620	137140	92158	100990	105200	119320	99449.3	1.19981	-	0.192913
Q9D394	Rufy3	sp|Q9D394|RUFY3_MOUSE Protein RUFY3 OS=Mus musculus OX=10090 GN=Rufy3 PE=1 SV=1	1	4	3	3	9.4	53.006		26456	25281	21163	20513	23008	25868.5	21561.3	1.19976	-	0.0268415
P24547	Impdh2	sp|P24547|IMDH2_MOUSE Inosine-5-monophosphate dehydrogenase 2 OS=Mus musculus OX=10090 GN=Impdh2 PE=1 SV=2	1	29	29	28	52.7	55.814	360900	592590	613900	439800	452130	414830	522463	435587	1.19945	-	0.347841
P35235	Ptpn11	sp|P35235|PTN11_MOUSE Tyrosine-protein phosphatase non-receptor type 11 OS=Mus musculus OX=10090 GN=Ptpn11 PE=1 SV=3	1	14	14	14	30	68.034	89848	121530	122000	96782	86403	94791	111126	92658.7	1.1993	-	0.17165
Q69ZQ2	Isy1	sp|Q69ZQ2|ISY1_MOUSE Pre-mRNA-splicing factor ISY1 homolog OS=Mus musculus OX=10090 GN=Isy1 PE=1 SV=2	1	6	6	6	21.4	32.989	71707	96024	87502	61925	81223	69692	85077.7	70946.7	1.19918	-	0.194036
Q9JM05;REV__P47879	Pias4	sp|Q9JM05|PIAS4_MOUSE E3 SUMO-protein ligase PIAS4 OS=Mus musculus OX=10090 GN=Pias4 PE=1 SV=2	2	5	5	5	12.6	55.569	124200		102080	98519	87201	97441	113140	94387	1.19868	-	0.141953
Q60787	Lcp2	sp|Q60787|LCP2_MOUSE Lymphocyte cytosolic protein 2 OS=Mus musculus OX=10090 GN=Lcp2 PE=1 SV=2	1	23	23	23	53.8	60.238	146020	277500	252990	187760	184950	191730	225503	188147	1.19855	-	0.407624
Q9JKB3	Ybx3	sp|Q9JKB3|YBOX3_MOUSE Y-box-binding protein 3 OS=Mus musculus OX=10090 GN=Ybx3 PE=1 SV=2	1	14	10	10	46.8	38.813	289650	615160	563460	403440	377390	444340	489423	408390	1.19842	-	0.474864
Q922D4	Ppp6r3	sp|Q922D4|PP6R3_MOUSE Serine/threonine-protein phosphatase 6 regulatory subunit 3 OS=Mus musculus OX=10090 GN=Ppp6r3 PE=1 SV=1	1	25	25	25	36.6	94.652	73072	116290	105610	82870	76705	86680	98324	82085	1.19783	-	0.2897
P23475	Xrcc6	sp|P23475|XRCC6_MOUSE X-ray repair cross-complementing protein 6 OS=Mus musculus OX=10090 GN=Xrcc6 PE=1 SV=5	1	7	7	7	14.3	69.483	33362	58775	54328	41408	39615	41259	48821.7	40760.7	1.19776	-	0.362884
Q8BP48	Metap1	sp|Q8BP48|MAP11_MOUSE Methionine aminopeptidase 1 OS=Mus musculus OX=10090 GN=Metap1 PE=1 SV=1	1	18	18	18	62.2	43.221	98887	148130	156420	118390	109710	108910	134479	112337	1.19711	-	0.290878
O08605	Mknk1	sp|O08605|MKNK1_MOUSE MAP kinase-interacting serine/threonine-protein kinase 1 OS=Mus musculus OX=10090 GN=Mknk1 PE=1 SV=2	1	2	2	2	5.6	47.914		21924	21889	18262	17065	19575	21906.5	18300.7	1.19703	-	0.0308774
Q9DC33	Hmg20a	sp|Q9DC33|HM20A_MOUSE High mobility group protein 20A OS=Mus musculus OX=10090 GN=Hmg20a PE=1 SV=1	1	3	3	3	14.2	39.917	16834		19071	15402	15102	14499	17952.5	15001	1.19675	-	0.046624
G5E8V9	Arfip1	sp|G5E8V9|ARFP1_MOUSE Arfaptin-1 OS=Mus musculus OX=10090 GN=Arfip1 PE=1 SV=1	1	15	15	15	58.2	41.518	122710	232550	196990	153340	147810	160380	184083	153843	1.19656	-	0.405616
Q9D2U5	Naa38	sp|Q9D2U5|LSMD1_MOUSE N-alpha-acetyltransferase 38, NatC auxiliary subunit OS=Mus musculus OX=10090 GN=Naa38 PE=1 SV=1	1	3	3	3	32	13.43	17797	20005	20292	20393		11986	19364.7	16189.5	1.19613	-	0.406215
Q9R0I7	Ylpm1	sp|Q9R0I7|YLPM1_MOUSE YLP motif-containing protein 1 OS=Mus musculus OX=10090 GN=Ylpm1 PE=2 SV=2	1	12	12	12	11.7	155.13	79805	76924	80300	60211	68824	69138	79009.7	66057.7	1.19607	-	0.0140675
Q9ERG2	Strn3	sp|Q9ERG2|STRN3_MOUSE Striatin-3 OS=Mus musculus OX=10090 GN=Strn3 PE=1 SV=1	1	11	10	10	15.3	87.149	63449	78931	76151	64719	59142	58884	72843.7	60915	1.19582	-	0.0807281
Q9DBD5	Pelp1	sp|Q9DBD5|PELP1_MOUSE Proline-, glutamic acid- and leucine-rich protein 1 OS=Mus musculus OX=10090 GN=Pelp1 PE=1 SV=2	1	12	12	12	18.2	118.07	68006	103910	102790	64941	85124	79745	91568.7	76603.3	1.19536	-	0.321553
Q5SSW2	Psme4	sp|Q5SSW2|PSME4_MOUSE Proteasome activator complex subunit 4 OS=Mus musculus OX=10090 GN=Psme4 PE=1 SV=1	1	11	11	11	8.3	211.19	14750	36411	32108	21754	19789	28171	27756.3	23238	1.19444	-	0.558484
Q9D358	Acp1	sp|Q9D358|PPAC_MOUSE Low molecular weight phosphotyrosine protein phosphatase OS=Mus musculus OX=10090 GN=Acp1 PE=1 SV=3	1	5	5	5	38	18.192	305380	358300	376620	307170	269580	294450	346767	290400	1.1941	-	0.0789908
Q9CQJ4	Rnf2	sp|Q9CQJ4|RING2_MOUSE E3 ubiquitin-protein ligase RING2 OS=Mus musculus OX=10090 GN=Rnf2 PE=1 SV=1	1	8	8	6	29.5	37.623	65105	87533	89047	64368	71564	66471	80561.7	67467.7	1.19408	-	0.178304
Q8CGY8	Ogt	sp|Q8CGY8|OGT1_MOUSE UDP-N-acetylglucosamine--peptide N-acetylglucosaminyltransferase 110 kDa subunit OS=Mus musculus OX=10090 GN=Ogt PE=1 SV=2	1	32	32	32	38.7	116.95	461060	711240	668870	512340	505390	524210	613723	513980	1.19406	-	0.26752
Q8VC19	Alas1	sp|Q8VC19|HEM1_MOUSE 5-aminolevulinate synthase, nonspecific, mitochondrial OS=Mus musculus OX=10090 GN=Alas1 PE=1 SV=2	1	5	5	5	10.4	71.017	78462	161130	171230	101660	123000	119420	136941	114693	1.19397	-	0.501076
Q8BTS4	Nup54	sp|Q8BTS4|NUP54_MOUSE Nuclear pore complex protein Nup54 OS=Mus musculus OX=10090 GN=Nup54 PE=1 SV=1	1	14	14	14	35.5	55.731	121890	158100	147510	119710	119220	119220	142500	119383	1.19363	-	0.0979419
Q8BH58	Tiprl	sp|Q8BH58|TIPRL_MOUSE TIP41-like protein OS=Mus musculus OX=10090 GN=Tiprl PE=1 SV=1	1	5	5	5	31.7	31.253	150570	129760	216480	152480	131910	131910	165603	138767	1.19339	-	0.376862
Q3U2P1	Sec24a	sp|Q3U2P1|SC24A_MOUSE Protein transport protein Sec24A OS=Mus musculus OX=10090 GN=Sec24a PE=1 SV=1	1	18	18	18	21.7	118.78	43462	74955	76061	52501	49558	60929	64826	54329.3	1.1932	-	0.402358
Q8C779	Radx	sp|Q8C779|RADX_MOUSE RPA-related protein RADX OS=Mus musculus OX=10090 GN=Radx PE=2 SV=1	1	8	8	8	11.6	96.846	14703	45440	36945	18637	23714	39027	32362.7	27126	1.19305	-	0.659554
Q924K8	Mta3	sp|Q924K8|MTA3_MOUSE Metastasis-associated protein MTA3 OS=Mus musculus OX=10090 GN=Mta3 PE=1 SV=1	1	8	5	5	17.1	67.076	23101	52491	49418	33005	32697	39112	41670	34938	1.19268	-	0.520064
Q8K411	Pitrm1	sp|Q8K411|PREP_MOUSE Presequence protease, mitochondrial OS=Mus musculus OX=10090 GN=Pitrm1 PE=1 SV=1	1	34	34	34	43.6	117.37	99439	202750	194400	140800	133700	142000	165530	138833	1.19229	-	0.466833
Q9DCL9	Paics	sp|Q9DCL9|PUR6_MOUSE Multifunctional protein ADE2 OS=Mus musculus OX=10090 GN=Paics PE=1 SV=4	1	23	23	23	53.6	47.006	209870	338390	346640	264220	248050	238430	298300	250233	1.19209	-	0.344811
Q9D964	Gatm	sp|Q9D964|GATM_MOUSE Glycine amidinotransferase, mitochondrial OS=Mus musculus OX=10090 GN=Gatm PE=1 SV=1	1	14	14	14	47.5	48.297	162430	253350	259940	186350	184670	195900	225240	188973	1.19191	-	0.315828
Q63850	Nup62	sp|Q63850|NUP62_MOUSE Nuclear pore glycoprotein p62 OS=Mus musculus OX=10090 GN=Nup62 PE=1 SV=2	1	10	10	10	25.9	53.254	196930	252900	261590	190610	204660	201640	237140	198970	1.19184	-	0.139044
Q9D7P6	Iscu	sp|Q9D7P6|ISCU_MOUSE Iron-sulfur cluster assembly enzyme ISCU, mitochondrial OS=Mus musculus OX=10090 GN=Iscu PE=1 SV=1	1	6	6	6	44	18.098	82344	203850	174540	113070	139770	133960	153578	128933	1.19114	-	0.546901
O54785;P53668	Limk2	sp|O54785|LIMK2_MOUSE LIM domain kinase 2 OS=Mus musculus OX=10090 GN=Limk2 PE=1 SV=2	2	4	4	4	9.4	72.201	24433		34405	21607	27791		29419	24699	1.1911	-	0.505535
Q9DCC4	Pycr3	sp|Q9DCC4|P5CR3_MOUSE Pyrroline-5-carboxylate reductase 3 OS=Mus musculus OX=10090 GN=Pycr3 PE=1 SV=2	1	6	6	6	31.4	28.721	93995	190250	186690	151990	117770	125930	156978	131897	1.19016	-	0.491464
P54775	Psmc4	sp|P54775|PRS6B_MOUSE 26S proteasome regulatory subunit 6B OS=Mus musculus OX=10090 GN=Psmc4 PE=1 SV=2	1	29	29	29	64.8	47.408	324340	496880	547170	417540	352760	379480	456130	383260	1.19013	-	0.356928
Q8C5K5		sp|Q8C5K5|CX038_MOUSE Uncharacterized protein CXorf38 homolog OS=Mus musculus OX=10090 PE=1 SV=1	1	3	3	3	9.1	36.588	12015	20767	24595	12191	16005	20056	19125.7	16084	1.18911	-	0.523919
P13864	Dnmt1	sp|P13864|DNMT1_MOUSE DNA (cytosine-5)-methyltransferase 1 OS=Mus musculus OX=10090 GN=Dnmt1 PE=1 SV=5	1	35	35	35	27.4	183.19	94522	139700	143430	91823	105440	120390	125884	105884	1.18888	-	0.322901
Q8BH43;Q8R5H6	Wasf2	sp|Q8BH43|WASF2_MOUSE Wiskott-Aldrich syndrome protein family member 2 OS=Mus musculus OX=10090 GN=Wasf2 PE=1 SV=1	2	9	9	9	23.3	54.073	145560	226020	203140	171650	162410	149400	191573	161153	1.18876	-	0.287078
Q64737	Gart	sp|Q64737|PUR2_MOUSE Trifunctional purine biosynthetic protein adenosine-3 OS=Mus musculus OX=10090 GN=Gart PE=1 SV=3	1	37	37	37	52.4	107.5	203950	286440	329250	243720	217950	227890	273213	229853	1.18864	-	0.312248
Q61205	Pafah1b3	sp|Q61205|PA1B3_MOUSE Platelet-activating factor acetylhydrolase IB subunit alpha1 OS=Mus musculus OX=10090 GN=Pafah1b3 PE=1 SV=1	1	7	7	6	48.3	25.853	142770	178290	191680	165780	118810	146840	170913	143810	1.18847	-	0.246393
Q8VDK1	Nit1	sp|Q8VDK1|NIT1_MOUSE Deaminated glutathione amidase OS=Mus musculus OX=10090 GN=Nit1 PE=1 SV=2	1	5	5	5	21.7	35.705	21330	55519	47521	36649	33012	35050	41456.7	34903.7	1.18775	-	0.562054
Q9CYR6	Pgm3	sp|Q9CYR6|AGM1_MOUSE Phosphoacetylglucosamine mutase OS=Mus musculus OX=10090 GN=Pgm3 PE=1 SV=1	1	13	13	13	29.5	59.452	35907	73774	72389	57765	42016	53557	60690	51112.7	1.18738	-	0.510146
P12265	Gusb	sp|P12265|BGLR_MOUSE Beta-glucuronidase OS=Mus musculus OX=10090 GN=Gusb PE=1 SV=2	1	22	22	22	37.7	74.194	629690	881930	875240	693310	674640	643060	795620	670337	1.1869	-	0.211312
Q3UDE2	Ttll12	sp|Q3UDE2|TTL12_MOUSE Tubulin--tyrosine ligase-like protein 12 OS=Mus musculus OX=10090 GN=Ttll12 PE=1 SV=1	1	20	20	20	39.1	74.042	262860	463630	435520	346600	290820	341860	387337	326427	1.1866	-	0.403451
Q8VBW6	Nae1	sp|Q8VBW6|ULA1_MOUSE NEDD8-activating enzyme E1 regulatory subunit OS=Mus musculus OX=10090 GN=Nae1 PE=1 SV=1	1	8	8	8	22.5	60.273	57997	123870	117100	92929	74431	84721	99655.7	84027	1.186	-	0.509287
Q80U56	Avl9	sp|Q80U56|AVL9_MOUSE Late secretory pathway protein AVL9 homolog OS=Mus musculus OX=10090 GN=Avl9 PE=1 SV=2	1	3	3	3	5.4	72.185		32744	28548	26581	21903	29038	30646	25840.7	1.18596	-	0.221339
A6H630	Armt1	sp|A6H630|ARMT1_MOUSE Damage-control phosphatase ARMT1 OS=Mus musculus OX=10090 GN=Armt1 PE=1 SV=1	1	4	4	4	11.8	50.548	16300	37349	19953	17886	25089	19107	24534	20694	1.18556	-	0.605729
O08808	Diaph1	sp|O08808|DIAP1_MOUSE Protein diaphanous homolog 1 OS=Mus musculus OX=10090 GN=Diaph1 PE=1 SV=1	1	40	40	40	36.5	139.34	110100	169860	147970	121640	113690	125640	142643	120323	1.1855	-	0.278273
Q60866	Pter	sp|Q60866|PTER_MOUSE Phosphotriesterase-related protein OS=Mus musculus OX=10090 GN=Pter PE=1 SV=1	1	2	2	2	7.2	39.218		39079	33673	30722		30666	36376	30694	1.18512	-	0.170304
Q8R5A3	Apbb1ip	sp|Q8R5A3|AB1IP_MOUSE Amyloid beta A4 precursor protein-binding family B member 1-interacting protein OS=Mus musculus OX=10090 GN=Apbb1ip PE=1 SV=2	1	16	16	16	29.1	74.318	182680	278430	250320	203580	190130	206600	237143	200103	1.1851	-	0.268681
Q9EST4	Psmg2	sp|Q9EST4|PSMG2_MOUSE Proteasome assembly chaperone 2 OS=Mus musculus OX=10090 GN=Psmg2 PE=1 SV=1	1	3	3	3	11.4	29.524	29864	58515	56400	40200	36436	45621	48259.7	40752.3	1.18422	-	0.477728
Q9JIK5	Ddx21	sp|Q9JIK5|DDX21_MOUSE Nucleolar RNA helicase 2 OS=Mus musculus OX=10090 GN=Ddx21 PE=1 SV=3	1	51	51	51	60.9	93.55	990580	1234600	1217400	942560	962220	1002600	1.14753e+06	969127	1.18408	-	0.0912572
O88712	Ctbp1	sp|O88712|CTBP1_MOUSE C-terminal-binding protein 1 OS=Mus musculus OX=10090 GN=Ctbp1 PE=1 SV=2	1	9	6	6	26.3	47.744	57047	99572	105710	83168	68270	70180	87443	73872.7	1.1837	-	0.444148
Q9JIH2	Nup50	sp|Q9JIH2|NUP50_MOUSE Nuclear pore complex protein Nup50 OS=Mus musculus OX=10090 GN=Nup50 PE=1 SV=3	1	14	14	14	47	49.485	170630	207350	173070	153290	161090	151180	183683	155187	1.18363	-	0.0802701
Q6P8X1;Q80ZJ7	Snx6	sp|Q6P8X1|SNX6_MOUSE Sorting nexin-6 OS=Mus musculus OX=10090 GN=Snx6 PE=1 SV=2	2	18	17	17	38.4	46.648	210110	305520	274820	235090	210610	222130	263483	222610	1.18361	-	0.231441
Q9QYC0;Q9QYB8	Add1	sp|Q9QYC0|ADDA_MOUSE Alpha-adducin OS=Mus musculus OX=10090 GN=Add1 PE=1 SV=2	2	9	9	9	17.1	80.646	61498	121120	107190	74308	85124	85486	96602.7	81639.3	1.18329	-	0.461195
Q9DC28;Q9JMK2	Csnk1d; Csnk1e	sp|Q9DC28|KC1D_MOUSE Casein kinase I isoform delta OS=Mus musculus OX=10090 GN=Csnk1d PE=1 SV=2;sp|Q9JMK2|KC1E_MOUSE Casein kinase I isoform epsilon OS=Mus musculus OX=10090 GN=Csnk1e PE=1 SV=2	2	10	10	10	31.3	47.316	53224	64556	63255	41327	55803	55893	60345	51007.7	1.18306	-	0.195867
Q8BKC8	Pi4kb	sp|Q8BKC8|PI4KB_MOUSE Phosphatidylinositol 4-kinase beta OS=Mus musculus OX=10090 GN=Pi4kb PE=1 SV=2	1	2	2	2	3.4	91.514	27071	40570			27977	29198	33820.5	28587.5	1.18305	-	0.520777
Q9CVB6	Arpc2	sp|Q9CVB6|ARPC2_MOUSE Actin-related protein 2/3 complex subunit 2 OS=Mus musculus OX=10090 GN=Arpc2 PE=1 SV=3	1	18	18	18	61	34.357	538580	948090	859160	700630	619090	663600	781943	661107	1.18278	-	0.393806
Q3TYX3	Smyd5	sp|Q3TYX3|SMYD5_MOUSE Histone-lysine N-trimethyltransferase SMYD5 OS=Mus musculus OX=10090 GN=Smyd5 PE=1 SV=2	1	7	7	7	21.4	47.095	45137	90632	76784	61662	55581	62512	70851	59918.3	1.18246	-	0.46774
Q9D2G2	Dlst	sp|Q9D2G2|ODO2_MOUSE Dihydrolipoyllysine-residue succinyltransferase component of 2-oxoglutarate dehydrogenase complex, mitochondrial OS=Mus musculus OX=10090 GN=Dlst PE=1 SV=1	1	11	11	11	36.6	48.994	554540	823590	884560	679230	664480	570900	754230	638203	1.1818	-	0.338825
Q9Z1K5	Arih1	sp|Q9Z1K5|ARI1_MOUSE E3 ubiquitin-protein ligase ARIH1 OS=Mus musculus OX=10090 GN=Arih1 PE=1 SV=3	1	13	13	13	30.3	64.016	91296	155740	148120	114860	101210	118490	131719	111520	1.18112	-	0.390602
Q9Z1F9	Uba2	sp|Q9Z1F9|SAE2_MOUSE SUMO-activating enzyme subunit 2 OS=Mus musculus OX=10090 GN=Uba2 PE=1 SV=1	1	24	24	24	52.8	70.568	281210	429870	487250	391080	327750	295890	399443	338240	1.18095	-	0.415629
P60335	Pcbp1	sp|P60335|PCBP1_MOUSE Poly(rC)-binding protein 1 OS=Mus musculus OX=10090 GN=Pcbp1 PE=1 SV=1	1	15	12	12	71.9	37.497	1199900	1884900	1697300	1425900	1281000	1342500	1.59403e+06	1349800	1.18094	-	0.306744
O35344	Kpna3	sp|O35344|IMA4_MOUSE Importin subunit alpha-4 OS=Mus musculus OX=10090 GN=Kpna3 PE=1 SV=1	1	18	18	11	46.6	57.772	270220	311060	304620	266960	241500	241760	295300	250073	1.18085	-	0.0411747
Q5XJY5	Arcn1	sp|Q5XJY5|COPD_MOUSE Coatomer subunit delta OS=Mus musculus OX=10090 GN=Arcn1 PE=1 SV=2	1	29	29	29	54.8	57.229	274220	391340	350610	299650	288010	273070	338723	286910	1.18059	-	0.214787
A2BE28	Las1l	sp|A2BE28|LAS1L_MOUSE Ribosomal biogenesis protein LAS1L OS=Mus musculus OX=10090 GN=Las1l PE=1 SV=1	1	11	11	11	17.1	89.413	65639	94731	96848	63441	77739	76756	85739.3	72645.3	1.18025	-	0.302538
Q9CZ28	Snf8	sp|Q9CZ28|SNF8_MOUSE Vacuolar-sorting protein SNF8 OS=Mus musculus OX=10090 GN=Snf8 PE=1 SV=1	1	4	4	4	20.5	28.886	64553	121670	117300	87964	73357	95875	101174	85732	1.18012	-	0.472792
Q9CXF4	Tbc1d15	sp|Q9CXF4|TBC15_MOUSE TBC1 domain family member 15 OS=Mus musculus OX=10090 GN=Tbc1d15 PE=1 SV=1	1	20	20	20	38.2	76.526	113130	178720	156590	125450	125050	129720	149480	126740	1.17942	-	0.304508
Q8R0F3	Sumf1	sp|Q8R0F3|SUMF1_MOUSE Formylglycine-generating enzyme OS=Mus musculus OX=10090 GN=Sumf1 PE=1 SV=2	1	5	5	5	20.2	40.659	27897	56951	43220	35108	37636	35853	42689.3	36199	1.1793	-	0.48405
Q9DBP5	Cmpk1	sp|Q9DBP5|KCY_MOUSE UMP-CMP kinase OS=Mus musculus OX=10090 GN=Cmpk1 PE=1 SV=1	1	9	9	9	58.7	22.165	362180	604350	577140	498270	401460	409460	514557	436397	1.1791	-	0.397792
Q91YR5	Mettl13	sp|Q91YR5|EFNMT_MOUSE eEF1A lysine and N-terminal methyltransferase OS=Mus musculus OX=10090 GN=Mettl13 PE=1 SV=1	1	11	11	11	23.8	78.756	20264	39790	46186	30776	28362	30970	35413.3	30036	1.17903	-	0.530546
Q9D1A2	Cndp2	sp|Q9D1A2|CNDP2_MOUSE Cytosolic non-specific dipeptidase OS=Mus musculus OX=10090 GN=Cndp2 PE=1 SV=1	1	28	28	28	59.4	52.767	870400	1485400	1344000	1247700	895200	995230	1.23327e+06	1.04604e+06	1.17898	-	0.430048
Q9CZI9	Aen	sp|Q9CZI9|AEN_MOUSE Apoptosis-enhancing nuclease OS=Mus musculus OX=10090 GN=Aen PE=2 SV=1	1	7	7	7	30.7	37.309	23914	39254	37806	24753	27898	33011	33658	28554	1.17875	-	0.402023
Q99JI4	Psmd6	sp|Q99JI4|PSMD6_MOUSE 26S proteasome non-ATPase regulatory subunit 6 OS=Mus musculus OX=10090 GN=Psmd6 PE=1 SV=1	1	23	23	23	54.2	45.536	402020	704190	635880	492370	481350	504480	580697	492733	1.17852	-	0.391905
Q99PV0	Prpf8	sp|Q99PV0|PRP8_MOUSE Pre-mRNA-processing-splicing factor 8 OS=Mus musculus OX=10090 GN=Prpf8 PE=1 SV=2	1	89	89	89	45.5	273.61	338910	299390	295690	241770	274920	276060	311330	264250	1.17816	-	0.0575112
Q9ESP1	Sdf2l1	sp|Q9ESP1|SDF2L_MOUSE Stromal cell-derived factor 2-like protein 1 OS=Mus musculus OX=10090 GN=Sdf2l1 PE=1 SV=2	1	7	7	7	47.5	23.648	363450	401170	376040	321490	327900	318850	380220	322747	1.17808	-	0.0072936
Q91VM3	Wdr45	sp|Q91VM3|WIPI4_MOUSE WD repeat domain phosphoinositide-interacting protein 4 OS=Mus musculus OX=10090 GN=Wdr45 PE=1 SV=1	1	3	3	3	9.7	39.787	17915	26873	20010	20703	15701	18606	21599.3	18336.7	1.17793	-	0.347724
P83887;Q8VCK3	Tubg1; Tubg2	sp|P83887|TBG1_MOUSE Tubulin gamma-1 chain OS=Mus musculus OX=10090 GN=Tubg1 PE=1 SV=1;sp|Q8VCK3|TBG2_MOUSE Tubulin gamma-2 chain OS=Mus musculus OX=10090 GN=Tubg2 PE=1 SV=1	2	9	9	9	29.3	51.1	48976	41511	46610	40428	36827	39187	45699	38814	1.17738	-	0.0478953
Q8VDW0	Ddx39a	sp|Q8VDW0|DX39A_MOUSE ATP-dependent RNA helicase DDX39A OS=Mus musculus OX=10090 GN=Ddx39a PE=1 SV=1	1	21	10	10	53.4	49.067	412870	504370	577310	412750	462050	394750	498183	423183	1.17723	-	0.220112
Q9CRC8	Lrrc40	sp|Q9CRC8|LRC40_MOUSE Leucine-rich repeat-containing protein 40 OS=Mus musculus OX=10090 GN=Lrrc40 PE=1 SV=2	1	19	19	19	43.2	68.075	34920	60227	64913	45862	42076	48048	53353.3	45328.7	1.17703	-	0.444836
Q8K2Z2	Prpf39	sp|Q8K2Z2|PRP39_MOUSE Pre-mRNA-processing factor 39 OS=Mus musculus OX=10090 GN=Prpf39 PE=1 SV=3	1	7	7	7	14.9	77.92	16577	47924	43576	33313	30583	27941	36025.7	30612.3	1.17684	-	0.614516
Q8BSQ9	Pbrm1	sp|Q8BSQ9|PB1_MOUSE Protein polybromo-1 OS=Mus musculus OX=10090 GN=Pbrm1 PE=1 SV=4	1	15	15	15	12.5	187.19	32754	39249	38459	30211	30837	32828	36820.7	31292	1.17668	-	0.0652778
P54071	Idh2	sp|P54071|IDHP_MOUSE Isocitrate dehydrogenase [NADP], mitochondrial OS=Mus musculus OX=10090 GN=Idh2 PE=1 SV=3	1	23	23	22	49.6	50.906	459980	908670	708560	577370	596310	592970	692403	588883	1.17579	-	0.47015
Q9D8W5	Psmd12	sp|Q9D8W5|PSD12_MOUSE 26S proteasome non-ATPase regulatory subunit 12 OS=Mus musculus OX=10090 GN=Psmd12 PE=1 SV=4	1	24	24	24	49.3	52.895	263600	453270	468070	350500	313110	344280	394980	335963	1.17566	-	0.427115
Q5SQX6	Cyfip2	sp|Q5SQX6|CYFP2_MOUSE Cytoplasmic FMR1-interacting protein 2 OS=Mus musculus OX=10090 GN=Cyfip2 PE=1 SV=2	1	18	2	2	16.9	145.66	63648	40733	45201	35890	46407	44944	49860.7	42413.7	1.17558	-	0.390808
Q9QYG0	Ndrg2	sp|Q9QYG0|NDRG2_MOUSE Protein NDRG2 OS=Mus musculus OX=10090 GN=Ndrg2 PE=1 SV=1	1	12	12	12	51.5	40.789	181600	274500	246170	242870	161960	192560	234090	199130	1.17556	-	0.389117
Q8CIH5	Plcg2	sp|Q8CIH5|PLCG2_MOUSE 1-phosphatidylinositol 4,5-bisphosphate phosphodiesterase gamma-2 OS=Mus musculus OX=10090 GN=Plcg2 PE=1 SV=1	1	40	40	40	37.1	147.59	123450	207040	188540	155380	135380	150790	173010	147183	1.17547	-	0.377772
Q9Z2A5	Ate1	sp|Q9Z2A5|ATE1_MOUSE Arginyl-tRNA--protein transferase 1 OS=Mus musculus OX=10090 GN=Ate1 PE=1 SV=2	1	8	8	8	25.4	59.146	309800	454150	525530	386410	345810	364770	429827	365663	1.17547	-	0.376329
Q80U22	Rusc2	sp|Q80U22|RUSC2_MOUSE AP-4 complex accessory subunit RUSC2 OS=Mus musculus OX=10090 GN=Rusc2 PE=1 SV=2	1	4	4	4	3.9	161.14	56845	42958	41595	39547	41819	38992	47132.7	40119.3	1.17481	-	0.22935
Q9CWJ9	Atic	sp|Q9CWJ9|PUR9_MOUSE Bifunctional purine biosynthesis protein ATIC OS=Mus musculus OX=10090 GN=Atic PE=1 SV=2	1	30	30	30	67.6	64.217	525190	848250	840590	719570	573730	591840	738010	628380	1.17446	-	0.397782
A2AWP8;Q8C033	Arhgef10l	sp|A2AWP8|ARGAL_MOUSE Rho guanine nucleotide exchange factor 10-like protein OS=Mus musculus OX=10090 GN=Arhgef10l PE=1 SV=1	2	10	10	10	9.3	139.99	77412	128530	106090	68848	93307	103570	104011	88575	1.17427	-	0.440075
Q9QUR6	Prep	sp|Q9QUR6|PPCE_MOUSE Prolyl endopeptidase OS=Mus musculus OX=10090 GN=Prep PE=1 SV=1	1	40	40	40	69	80.751	398140	603180	605370	522110	407570	438590	535563	456090	1.17425	-	0.358972
Q922Q2	Riok1	sp|Q922Q2|RIOK1_MOUSE Serine/threonine-protein kinase RIO1 OS=Mus musculus OX=10090 GN=Riok1 PE=1 SV=2	1	8	8	8	18.2	64.91	30896	64662	62299	45485	39826	49175	52619	44828.7	1.17378	-	0.525602
P58252	Eef2	sp|P58252|EF2_MOUSE Elongation factor 2 OS=Mus musculus OX=10090 GN=Eef2 PE=1 SV=2	1	55	55	53	71.8	95.313	2878400	4270500	4385900	3541600	3074400	3211900	3.84493e+06	3.27597e+06	1.17368	-	0.321938
Q61188	Ezh2	sp|Q61188|EZH2_MOUSE Histone-lysine N-methyltransferase EZH2 OS=Mus musculus OX=10090 GN=Ezh2 PE=1 SV=2	1	6	6	5	13	85.291	43492	43629	50072	40623	41014	35300	45731	38979	1.17322	-	0.0767311
P62305	Snrpe	sp|P62305|RUXE_MOUSE Small nuclear ribonucleoprotein E OS=Mus musculus OX=10090 GN=Snrpe PE=1 SV=1	1	3	3	3	38	10.803	817610	760780	665830	583210	657390	672280	748073	637627	1.17322	-	0.101554
Q6A026	Pds5a	sp|Q6A026|PDS5A_MOUSE Sister chromatid cohesion protein PDS5 homolog A OS=Mus musculus OX=10090 GN=Pds5a PE=1 SV=3	1	36	36	32	36.3	150.33	115350	137570	146060	103370	113570	123170	132993	113370	1.17309	-	0.143209
Q60668	Hnrnpd	sp|Q60668|HNRPD_MOUSE Heterogeneous nuclear ribonucleoprotein D0 OS=Mus musculus OX=10090 GN=Hnrnpd PE=1 SV=2	1	14	14	13	35.5	38.354	2058900	1945500	1989900	1613300	1741500	1756800	1998100	1.70387e+06	1.17269	-	0.00636021
Q9D0I9	Rars1	sp|Q9D0I9|SYRC_MOUSE Arginine--tRNA ligase, cytoplasmic OS=Mus musculus OX=10090 GN=Rars1 PE=1 SV=2	1	43	43	43	60.8	75.673	657120	992560	934850	764530	713480	726260	861510	734757	1.17251	-	0.292571
O08856	Ell	sp|O08856|ELL_MOUSE RNA polymerase II elongation factor ELL OS=Mus musculus OX=10090 GN=Ell PE=2 SV=2	1	9	9	9	15.1	67.146	139810	220870	203560	155060	165990	160230	188080	160427	1.17237	-	0.328124
P10107	Anxa1	sp|P10107|ANXA1_MOUSE Annexin A1 OS=Mus musculus OX=10090 GN=Anxa1 PE=1 SV=2	1	28	28	28	73.1	38.734	1910200	2760600	2628600	2037100	2072200	2119100	2.43313e+06	2.07613e+06	1.17195	-	0.249623
Q9DBB8	Dhdh	sp|Q9DBB8|DHDH_MOUSE Trans-1,2-dihydrobenzene-1,2-diol dehydrogenase OS=Mus musculus OX=10090 GN=Dhdh PE=1 SV=1	1	3	3	3	9.9	36.3	15904	15921	21843	17679		12857	17889.3	15268	1.17169	-	0.462664
Q3U1Y4	Dennd4b	sp|Q3U1Y4|DEN4B_MOUSE DENN domain-containing protein 4B OS=Mus musculus OX=10090 GN=Dennd4b PE=1 SV=2	1	12	12	12	13.1	164.74	46176	80239	69733	49001	55893	62542	65382.7	55812	1.17148	-	0.425704
P26443	Glud1	sp|P26443|DHE3_MOUSE Glutamate dehydrogenase 1, mitochondrial OS=Mus musculus OX=10090 GN=Glud1 PE=1 SV=1	1	29	29	29	58.2	61.336	728940	1076100	1027000	835580	777950	804220	944013	805917	1.17135	-	0.276685
P62315	Snrpd1	sp|P62315|SMD1_MOUSE Small nuclear ribonucleoprotein Sm D1 OS=Mus musculus OX=10090 GN=Snrpd1 PE=1 SV=1	1	5	5	5	54.6	13.281	369990	472430	422420	364790	352380	362880	421613	360017	1.17109	-	0.107808
Q9D662	Sec23b	sp|Q9D662|SC23B_MOUSE Protein transport protein Sec23B OS=Mus musculus OX=10090 GN=Sec23b PE=1 SV=1	1	25	25	21	38.9	86.436	214050	342780	316500	256060	222860	266920	291110	248613	1.17093	-	0.363152
Q8BUV3	Gphn	sp|Q8BUV3|GEPH_MOUSE Gephyrin OS=Mus musculus OX=10090 GN=Gphn PE=1 SV=2	1	16	16	16	28	83.281	102130	150490	135620	115460	103300	112860	129413	110540	1.17074	-	0.270468
Q3UFY7	Nt5c3b	sp|Q3UFY7|5NT3B_MOUSE 7-methylguanosine phosphate-specific 5-nucleotidase OS=Mus musculus OX=10090 GN=Nt5c3b PE=1 SV=3	1	7	7	7	30.3	34.425	28388	52983	45159	34451	32192	41435	42176.7	36026	1.17073	-	0.472893
Q8CG47	Smc4	sp|Q8CG47|SMC4_MOUSE Structural maintenance of chromosomes protein 4 OS=Mus musculus OX=10090 GN=Smc4 PE=1 SV=1	1	28	28	28	24.3	146.89	63690	102550	101490	77290	76777	74628	89243.3	76231.7	1.17069	-	0.367072
Q69ZR9	Tasor	sp|Q69ZR9|TASOR_MOUSE Protein TASOR OS=Mus musculus OX=10090 GN=Tasor PE=1 SV=2	1	7	7	7	6.6	181.39	69751	77075	55250	56660	59999	55995	67358.7	57551.3	1.17041	-	0.207617
Q70FJ1	Akap9	sp|Q70FJ1|AKAP9_MOUSE A-kinase anchor protein 9 OS=Mus musculus OX=10090 GN=Akap9 PE=1 SV=2	1	30	30	30	10.5	435.87	258240	278010	217300	203740	211580	228530	251183	214617	1.17038	-	0.131284
Q62448	Eif4g2	sp|Q62448|IF4G2_MOUSE Eukaryotic translation initiation factor 4 gamma 2 OS=Mus musculus OX=10090 GN=Eif4g2 PE=1 SV=2	1	37	37	37	44.7	102.1	317630	502900	442940	343750	364230	371620	421157	359867	1.17031	-	0.32921
Q9CYF5	Rcc1l	sp|Q9CYF5|RCC1L_MOUSE RCC1-like G exchanging factor-like protein OS=Mus musculus OX=10090 GN=Rcc1l PE=1 SV=1	1	6	6	6	21.5	49.994	18900	33703	30572	22659	23448	24985	27725	23697.3	1.16996	-	0.426576
Q9D8Z6	Atg101	sp|Q9D8Z6|ATGA1_MOUSE Autophagy-related protein 101 OS=Mus musculus OX=10090 GN=Atg101 PE=1 SV=1	1	3	3	3	20.6	25.001	37105	31649	35335	27772	31543		34696.3	29657.5	1.1699	-	0.137877
Q9R0P5	Dstn	sp|Q9R0P5|DEST_MOUSE Destrin OS=Mus musculus OX=10090 GN=Dstn PE=1 SV=3	1	13	12	12	71.5	18.521	341550	448930	456790	417920	339190	309450	415757	355520	1.16943	-	0.288717
Q9JM52;P83510	Mink1	sp|Q9JM52|MINK1_MOUSE Misshapen-like kinase 1 OS=Mus musculus OX=10090 GN=Mink1 PE=1 SV=3	2	11	7	7	10.2	147.29	23542	38801	17859	24575	19998	24055	26734	22876	1.16865	-	0.58015
P80318	Cct3	sp|P80318|TCPG_MOUSE T-complex protein 1 subunit gamma OS=Mus musculus OX=10090 GN=Cct3 PE=1 SV=1	1	34	34	34	61.7	60.629	899390	1282300	1341300	1104200	918900	991570	1174330	1004890	1.16862	-	0.317937
Q640L5	Ccdc18	sp|Q640L5|CCD18_MOUSE Coiled-coil domain-containing protein 18 OS=Mus musculus OX=10090 GN=Ccdc18 PE=1 SV=1	1	2	2	2	1.5	169.74	137440	180280	135350	127260	134040	126470	151023	129257	1.1684	-	0.216248
Q9D486	Cmip	sp|Q9D486|CMIP_MOUSE C-Maf-inducing protein OS=Mus musculus OX=10090 GN=Cmip PE=1 SV=3	1	4	4	4	7.1	86.258		44668	38188		33459	37466	41428	35462.5	1.16822	-	0.257843
Q00612;P97324;REV__P46662	G6pdx	sp|Q00612|G6PD1_MOUSE Glucose-6-phosphate 1-dehydrogenase X OS=Mus musculus OX=10090 GN=G6pdx PE=1 SV=3	3	36	36	36	73.6	59.262	669980	1161000	1162400	915770	825810	821100	997793	854227	1.16807	-	0.437871
Q8K2H1	Pphln1	sp|Q8K2H1|PPHLN_MOUSE Periphilin-1 OS=Mus musculus OX=10090 GN=Pphln1 PE=1 SV=1	1	5	5	5	14.2	43.835	25651	23316		17854	24926	20103	24483.5	20961	1.16805	-	0.301653
P97820	Map4k4	sp|P97820|M4K4_MOUSE Mitogen-activated protein kinase kinase kinase kinase 4 OS=Mus musculus OX=10090 GN=Map4k4 PE=1 SV=1	1	14	14	9	16.8	140.6	92755	91398	72110	70115	66427	82858	85421	73133.3	1.16802	-	0.213767
Q9DB96	Ngdn	sp|Q9DB96|NGDN_MOUSE Neuroguidin OS=Mus musculus OX=10090 GN=Ngdn PE=1 SV=1	1	9	9	9	42.9	35.658	82207	77997	88216	66658	73289	72782	82806.7	70909.7	1.16778	-	0.0311339
Q99M15	Pstpip2	sp|Q99M15|PPIP2_MOUSE Proline-serine-threonine phosphatase-interacting protein 2 OS=Mus musculus OX=10090 GN=Pstpip2 PE=1 SV=4	1	15	15	15	47.3	38.948	75043	146060	141480	106180	99083	105280	120861	103514	1.16758	-	0.493669
Q9CWZ3	Rbm8a	sp|Q9CWZ3|RBM8A_MOUSE RNA-binding protein 8A OS=Mus musculus OX=10090 GN=Rbm8a PE=1 SV=4	1	8	8	8	60.3	19.889	502040	497840	490560	439610	462780	374500	496813	425630	1.16724	-	0.0556723
Q9WTP7	Ak3	sp|Q9WTP7|KAD3_MOUSE GTP:AMP phosphotransferase AK3, mitochondrial OS=Mus musculus OX=10090 GN=Ak3 PE=1 SV=3	1	9	9	9	46.3	25.426	61738	124260	118140	81256	92559	86750	101379	86855	1.16723	-	0.511201
Q9CZN8	Qrsl1	sp|Q9CZN8|GATA_MOUSE Glutamyl-tRNA(Gln) amidotransferase subunit A, mitochondrial OS=Mus musculus OX=10090 GN=Qrsl1 PE=1 SV=1	1	13	13	13	34.3	56.782	21901	41694	34273	26249	28772	28827	32622.7	27949.3	1.16721	-	0.468076
Q8QZS1	Hibch	sp|Q8QZS1|HIBCH_MOUSE 3-hydroxyisobutyryl-CoA hydrolase, mitochondrial OS=Mus musculus OX=10090 GN=Hibch PE=1 SV=1	1	11	11	11	34	43.037	34698	83287	76946	55559	55395	56077	64977	55677	1.16703	-	0.574942
P28271	Aco1	sp|P28271|ACOHC_MOUSE Cytoplasmic aconitate hydratase OS=Mus musculus OX=10090 GN=Aco1 PE=1 SV=3	1	19	19	19	29.5	98.124	122190	165050	176860	153480	112870	131430	154700	132593	1.16673	-	0.33816
Q60996	Ppp2r5c	sp|Q60996|2A5G_MOUSE Serine/threonine-protein phosphatase 2A 56 kDa regulatory subunit gamma isoform OS=Mus musculus OX=10090 GN=Ppp2r5c PE=1 SV=2	1	12	12	11	28.2	60.824	36902	60459	64900	44156	44017	50925	54087	46366	1.16652	-	0.438462
O88685	Psmc3	sp|O88685|PRS6A_MOUSE 26S proteasome regulatory subunit 6A OS=Mus musculus OX=10090 GN=Psmc3 PE=1 SV=2	1	25	25	25	65.2	49.548	385740	587940	646390	489250	439640	460230	540023	463040	1.16626	-	0.391819
Q922E4	Pcyt2	sp|Q922E4|PCY2_MOUSE Ethanolamine-phosphate cytidylyltransferase OS=Mus musculus OX=10090 GN=Pcyt2 PE=1 SV=1	1	9	9	9	34.9	45.234	37972	57653	62884	50121	40328	45464	52836.3	45304.3	1.16625	-	0.404764
P97855	G3bp1	sp|P97855|G3BP1_MOUSE Ras GTPase-activating protein-binding protein 1 OS=Mus musculus OX=10090 GN=G3bp1 PE=1 SV=1	1	20	20	18	50.8	51.828	401410	548030	516360	415260	392490	449430	488600	419060	1.16594	-	0.217178
Q8JZY2	Commd10	sp|Q8JZY2|COMDA_MOUSE COMM domain-containing protein 10 OS=Mus musculus OX=10090 GN=Commd10 PE=1 SV=1	1	5	5	5	30.2	22.812	41868	87104	71564	54633	55396	61979	66845.3	57336	1.16585	-	0.519253
Q61233	Lcp1	sp|Q61233|PLSL_MOUSE Plastin-2 OS=Mus musculus OX=10090 GN=Lcp1 PE=1 SV=4	1	44	44	38	78.6	70.148	4388100	5891000	5628100	5292900	4012700	4341600	5302400	4.54907e+06	1.1656	-	0.278802
P54823	Ddx6	sp|P54823|DDX6_MOUSE Probable ATP-dependent RNA helicase DDX6 OS=Mus musculus OX=10090 GN=Ddx6 PE=1 SV=1	1	21	21	20	57.3	54.191	384730	454190	459720	382420	356460	375630	432880	371503	1.16521	-	0.0726635
Q6R891	Ppp1r9b	sp|Q6R891|NEB2_MOUSE Neurabin-2 OS=Mus musculus OX=10090 GN=Ppp1r9b PE=1 SV=1	1	12	12	12	20	89.519	74311	72329	65607	58204	67322	56648	70749	60724.7	1.16508	-	0.0775425
Q91VN6	Ddx41	sp|Q91VN6|DDX41_MOUSE Probable ATP-dependent RNA helicase DDX41 OS=Mus musculus OX=10090 GN=Ddx41 PE=1 SV=2	1	15	15	15	30.1	69.819	76487	91919	86691	69101	72606	77267	85032.3	72991.3	1.16496	-	0.0780308
Q9WVJ2	Psmd13	sp|Q9WVJ2|PSD13_MOUSE 26S proteasome non-ATPase regulatory subunit 13 OS=Mus musculus OX=10090 GN=Psmd13 PE=1 SV=1	1	22	22	22	67.3	42.809	290480	473800	439740	358890	322970	352200	401340	344687	1.16436	-	0.379263
Q60865	Caprin1	sp|Q60865|CAPR1_MOUSE Caprin-1 OS=Mus musculus OX=10090 GN=Caprin1 PE=1 SV=2	1	16	16	16	28	78.168	477000	691340	603240	504860	483530	533330	590527	507240	1.1642	-	0.262091
Q9JK48	Sh3glb1	sp|Q9JK48|SHLB1_MOUSE Endophilin-B1 OS=Mus musculus OX=10090 GN=Sh3glb1 PE=1 SV=1	1	10	10	10	28.5	40.855	102580	107430	94911	84438	85949	91534	101640	87307	1.16417	-	0.0276778
O08648	Map3k4	sp|O08648|M3K4_MOUSE Mitogen-activated protein kinase kinase kinase 4 OS=Mus musculus OX=10090 GN=Map3k4 PE=1 SV=2	1	3	3	3	2.1	179.83		74347	39184	38598		58953	56765.5	48775.5	1.16381	-	0.732057
Q9Z148	Ehmt2	sp|Q9Z148|EHMT2_MOUSE Histone-lysine N-methyltransferase EHMT2 OS=Mus musculus OX=10090 GN=Ehmt2 PE=1 SV=2	1	5	5	5	5.2	138.04	18035	29649	29338	20599	21315	24282	25674	22065.3	1.16354	-	0.416214
Q921L5	Cog2	sp|Q921L5|COG2_MOUSE Conserved oligomeric Golgi complex subunit 2 OS=Mus musculus OX=10090 GN=Cog2 PE=1 SV=2	1	9	9	9	19.3	82.039	24233	42584	42722	31763	24644	37740	36513	31382.3	1.16349	-	0.516183
P23591	Gfus	sp|P23591|FCL_MOUSE GDP-L-fucose synthase OS=Mus musculus OX=10090 GN=Gfus PE=1 SV=3	1	12	12	12	51.4	35.877	102050	149050	138940	123240	106420	105670	130013	111777	1.16315	-	0.301667
P62192	Psmc1	sp|P62192|PRS4_MOUSE 26S proteasome regulatory subunit 4 OS=Mus musculus OX=10090 GN=Psmc1 PE=1 SV=1	1	23	23	23	58	49.184	519320	777470	770210	609590	575700	591860	689000	592383	1.1631	-	0.321283
O55013	Trappc3	sp|O55013|TPPC3_MOUSE Trafficking protein particle complex subunit 3 OS=Mus musculus OX=10090 GN=Trappc3 PE=1 SV=1	1	7	7	7	42.2	20.302	73734	106200	103620	85270	82277	76335	94518	81294	1.16267	-	0.28583
Q9D6N1	Ca13	sp|Q9D6N1|CAH13_MOUSE Carbonic anhydrase 13 OS=Mus musculus OX=10090 GN=Ca13 PE=1 SV=1	1	8	8	8	44.3	29.522	107040	166520	163040	158230	101830	115570	145533	125210	1.16231	-	0.473082
O54774	Ap3d1	sp|O54774|AP3D1_MOUSE AP-3 complex subunit delta-1 OS=Mus musculus OX=10090 GN=Ap3d1 PE=1 SV=1	1	30	30	30	32.4	135.08	77295	103110	95821	74372	78438	84851	92075.3	79220.3	1.16227	-	0.194933
Q9Z1S8	Gab2	sp|Q9Z1S8|GAB2_MOUSE GRB2-associated-binding protein 2 OS=Mus musculus OX=10090 GN=Gab2 PE=1 SV=2	1	4	4	4	8.1	73.207	318430	264920	205200	251430	182140	244920	262850	226163	1.16221	-	0.405205
Q9D0S9	Hint2	sp|Q9D0S9|HINT2_MOUSE Adenosine 5-monophosphoramidase HINT2 OS=Mus musculus OX=10090 GN=Hint2 PE=1 SV=1	1	3	3	3	31.9	17.32	50042	56251	61670	49430	41950	53143	55987.7	48174.3	1.16219	-	0.171987
P62137	Ppp1ca	sp|P62137|PP1A_MOUSE Serine/threonine-protein phosphatase PP1-alpha catalytic subunit OS=Mus musculus OX=10090 GN=Ppp1ca PE=1 SV=1	1	17	17	6	53.3	37.54	685500	919390	920180	741330	701800	730260	841690	724463	1.16181	-	0.211895
Q9DBR3	Armc8	sp|Q9DBR3|ARMC8_MOUSE Armadillo repeat-containing protein 8 OS=Mus musculus OX=10090 GN=Armc8 PE=1 SV=2	1	10	10	10	20.7	75.363	28854	50095	43554	32954	32612	39881	40834.3	35149	1.16175	-	0.444697
A2AAY5	Sh3pxd2b	sp|A2AAY5|SPD2B_MOUSE SH3 and PX domain-containing protein 2B OS=Mus musculus OX=10090 GN=Sh3pxd2b PE=1 SV=1	1	24	24	22	30.2	101.52	153430	240250	199760	173300	158880	178740	197813	170307	1.16151	-	0.345968
Q8BML9	Qars1	sp|Q8BML9|SYQ_MOUSE Glutamine--tRNA ligase OS=Mus musculus OX=10090 GN=Qars1 PE=1 SV=1	1	39	38	38	54.1	87.676	321370	405920	442690	345060	328450	333980	389993	335830	1.16128	-	0.209404
Q9CYK1	Wars2	sp|Q9CYK1|SYWM_MOUSE Tryptophan--tRNA ligase, mitochondrial OS=Mus musculus OX=10090 GN=Wars2 PE=1 SV=2	1	4	4	4	15.8	40.152		32410	29133		26273	26734	30771.5	26503.5	1.16104	-	0.123143
Q99L13	Hibadh	sp|Q99L13|3HIDH_MOUSE 3-hydroxyisobutyrate dehydrogenase, mitochondrial OS=Mus musculus OX=10090 GN=Hibadh PE=1 SV=1	1	10	10	10	36.4	35.44	138440	278350	265100	194640	192570	200120	227297	195777	1.161	-	0.519169
Q8CFI2	Cdc34	sp|Q8CFI2|UB2R1_MOUSE Ubiquitin-conjugating enzyme E2 R1 OS=Mus musculus OX=10090 GN=Cdc34 PE=1 SV=1	1	5	4	4	22.1	26.621	44566	68597	76961	55519	48336	59968	63374.7	54607.7	1.16055	-	0.441965
P46460	Nsf	sp|P46460|NSF_MOUSE Vesicle-fusing ATPase OS=Mus musculus OX=10090 GN=Nsf PE=1 SV=2	1	33	33	32	45.3	82.613	158740	272170	256860	193940	200150	198600	229257	197563	1.16042	-	0.423432
Q05D44	Eif5b	sp|Q05D44|IF2P_MOUSE Eukaryotic translation initiation factor 5B OS=Mus musculus OX=10090 GN=Eif5b PE=1 SV=2	1	46	46	46	43.2	137.61	264780	274690	257610	232990	226680	227220	265693	228963	1.16042	-	0.0023534
B2RRE7	Otud4	sp|B2RRE7|OTUD4_MOUSE OTU domain-containing protein 4 OS=Mus musculus OX=10090 GN=Otud4 PE=1 SV=1	1	9	9	9	10.7	123.05	43503	53672	47120	44102	36788	43513	48098.3	41467.7	1.1599	-	0.155063
Q8BWW4	Larp4	sp|Q8BWW4|LARP4_MOUSE La-related protein 4 OS=Mus musculus OX=10090 GN=Larp4 PE=1 SV=2	1	11	11	11	19.2	79.763	159490	208970	190130	156330	165080	160250	186197	160553	1.15972	-	0.154701
P20152;P15331;P03995;CON__Q9NSB2;CON__Q6ISB0;P08553;P46660;Q9ERE2;P97861;Q6IMF0;CON__Q61726;CON__O43790;CON__Q6NT21;CON__P78385;CON__Q14533	Vim	sp|P20152|VIME_MOUSE Vimentin OS=Mus musculus OX=10090 GN=Vim PE=1 SV=3	15	53	53	46	86.1	53.687	24181000	15960000	14658000	15111000	16316000	15834000	1.82663e+07	1.57537e+07	1.1595	-	0.449632
O88379	Baz1a	sp|O88379|BAZ1A_MOUSE Bromodomain adjacent to zinc finger domain protein 1A OS=Mus musculus OX=10090 GN=Baz1a PE=1 SV=3	1	27	27	27	22.1	178.46	49694	69460	63481	47476	52337	57711	60878.3	52508	1.15941	-	0.270809
Q99J77	Nans	sp|Q99J77|SIAS_MOUSE Sialic acid synthase OS=Mus musculus OX=10090 GN=Nans PE=1 SV=1	1	12	12	12	54	40.024	201600	350050	330440	282720	234470	243650	294030	253613	1.15936	-	0.454566
Q9DCV4	Rmdn1	sp|Q9DCV4|RMD1_MOUSE Regulator of microtubule dynamics protein 1 OS=Mus musculus OX=10090 GN=Rmdn1 PE=1 SV=2	1	4	4	4	18.7	35	34685	57832	61156	45561	44617	42396	51224.3	44191.3	1.15915	-	0.448445
Q5SSH7	Zzef1	sp|Q5SSH7|ZZEF1_MOUSE Zinc finger ZZ-type and EF-hand domain-containing protein 1 OS=Mus musculus OX=10090 GN=Zzef1 PE=1 SV=2	1	4	4	4	1.9	328.31		20826	20266		17418	18046	20546	17732	1.1587	-	0.0216294
Q9QXN3	Trip4	sp|Q9QXN3|TRIP4_MOUSE Activating signal cointegrator 1 OS=Mus musculus OX=10090 GN=Trip4 PE=1 SV=2	1	14	14	14	26	66.197	49821	47004	41318	39131	39623	40505	46047.7	39753	1.15834	-	0.0678306
P36552	Cpox	sp|P36552|HEM6_MOUSE Oxygen-dependent coproporphyrinogen-III oxidase, mitochondrial OS=Mus musculus OX=10090 GN=Cpox PE=1 SV=2	1	13	13	13	37.2	49.714	58464	96670	94982	69112	76106	70752	83372	71990	1.15811	-	0.41882
Q91VZ6	Smap1	sp|Q91VZ6|SMAP1_MOUSE Stromal membrane-associated protein 1 OS=Mus musculus OX=10090 GN=Smap1 PE=1 SV=1	1	4	3	3	10	47.66	55515	100180	101030	72172	72482	77042	85575	73898.7	1.158	-	0.482906
Q60605	Myl6	sp|Q60605|MYL6_MOUSE Myosin light polypeptide 6 OS=Mus musculus OX=10090 GN=Myl6 PE=1 SV=3	1	9	9	8	60.3	16.93	1840700	2219000	1893700	1731800	1699000	1710400	1.98447e+06	1.71373e+06	1.15798	-	0.0846214
Q9QYY8	Spast	sp|Q9QYY8|SPAST_MOUSE Spastin OS=Mus musculus OX=10090 GN=Spast PE=1 SV=3	1	9	9	9	21.3	66.455	19978	44484	45103	31195	29082	34364	36521.7	31547	1.15769	-	0.586196
Q61990;P57722	Pcbp2	sp|Q61990|PCBP2_MOUSE Poly(rC)-binding protein 2 OS=Mus musculus OX=10090 GN=Pcbp2 PE=1 SV=1	2	16	16	13	58.3	38.221	1101600	1672900	1547700	1273400	1194000	1266200	1.44073e+06	1.24453e+06	1.15765	-	0.325517
Q3U308	Ctu2	sp|Q3U308|CTU2_MOUSE Cytoplasmic tRNA 2-thiolation protein 2 OS=Mus musculus OX=10090 GN=Ctu2 PE=1 SV=1	1	9	9	9	23.2	56.104	37878	73133	73139	49716	52139	57219	61383.3	53024.7	1.15764	-	0.523087
D3YXK2	Safb	sp|D3YXK2|SAFB1_MOUSE Scaffold attachment factor B1 OS=Mus musculus OX=10090 GN=Safb PE=1 SV=2	1	19	11	11	21.6	105.1	212830	200680	179030	175950	171250	164700	197513	170633	1.15753	-	0.0611773
Q922H1	Prmt3	sp|Q922H1|ANM3_MOUSE Protein arginine N-methyltransferase 3 OS=Mus musculus OX=10090 GN=Prmt3 PE=1 SV=3	1	8	8	8	19.3	59.47	33473	44192	50199	39599	36526	34346	42621.3	36823.7	1.15744	-	0.321064
P70698	Ctps1	sp|P70698|PYRG1_MOUSE CTP synthase 1 OS=Mus musculus OX=10090 GN=Ctps1 PE=1 SV=2	1	21	21	19	48.1	66.682	210110	300270	300660	252300	221510	226980	270347	233597	1.15732	-	0.309177
O70318;Q9Z2H5	Epb41l2	sp|O70318|E41L2_MOUSE Band 4.1-like protein 2 OS=Mus musculus OX=10090 GN=Epb41l2 PE=1 SV=2	2	31	31	29	37.1	109.94	181730	187240	180010	151360	165320	157700	182993	158127	1.15726	-	0.00561292
O88487	Dync1i2	sp|O88487|DC1I2_MOUSE Cytoplasmic dynein 1 intermediate chain 2 OS=Mus musculus OX=10090 GN=Dync1i2 PE=1 SV=1	1	15	15	15	30.1	68.393	235930	335620	311480	274670	238690	250010	294343	254457	1.15675	-	0.278673
Q9QXK7	Cpsf3	sp|Q9QXK7|CPSF3_MOUSE Cleavage and polyadenylation specificity factor subunit 3 OS=Mus musculus OX=10090 GN=Cpsf3 PE=1 SV=2	1	13	13	12	24.9	77.504	231040	363370	317560	269940	266730	251850	303990	262840	1.15656	-	0.353033
Q99KH8;Q99JT2;Q9Z2W1	Stk24	sp|Q99KH8|STK24_MOUSE Serine/threonine-protein kinase 24 OS=Mus musculus OX=10090 GN=Stk24 PE=1 SV=1	3	14	14	14	38.5	47.953	163960	230550	208580	183450	160310	177910	201030	173890	1.15608	-	0.261864
Q9JHG7	Pik3cg	sp|Q9JHG7|PK3CG_MOUSE Phosphatidylinositol 4,5-bisphosphate 3-kinase catalytic subunit gamma isoform OS=Mus musculus OX=10090 GN=Pik3cg PE=1 SV=2	1	13	13	13	15	126.4	26339	32570	28374	23829	23004	28694	29094.3	25175.7	1.15565	-	0.199559
Q8K2V1	Ppp4r1	sp|Q8K2V1|PP4R1_MOUSE Serine/threonine-protein phosphatase 4 regulatory subunit 1 OS=Mus musculus OX=10090 GN=Ppp4r1 PE=1 SV=2	1	21	21	21	29.8	106.3	67254	110000	101750	79987	75318	86126	93001.3	80477	1.15563	-	0.404822
Q6PEB6	Mob4	sp|Q6PEB6|PHOCN_MOUSE MOB-like protein phocein OS=Mus musculus OX=10090 GN=Mob4 PE=1 SV=1	1	7	7	7	41.8	26.032	119420	149870	124820	115840	117640	107600	131370	113693	1.15548	-	0.147989
Q9CZN7	Shmt2	sp|Q9CZN7|GLYM_MOUSE Serine hydroxymethyltransferase, mitochondrial OS=Mus musculus OX=10090 GN=Shmt2 PE=1 SV=1	1	27	27	26	57.7	55.758	1082700	1649500	1820900	1327300	1397700	1215800	1517700	1313600	1.15537	-	0.423629
Q9CQ26	Stambp	sp|Q9CQ26|STABP_MOUSE STAM-binding protein OS=Mus musculus OX=10090 GN=Stambp PE=1 SV=1	1	4	4	4	12.7	48.513	16298	32758	31514	23940	23159	22644	26856.7	23247.7	1.15524	-	0.533647
Q9D1M0	Sec13	sp|Q9D1M0|SEC13_MOUSE Protein SEC13 homolog OS=Mus musculus OX=10090 GN=Sec13 PE=1 SV=3	1	15	15	15	55.9	35.565	177220	247010	242850	206620	162020	208800	222360	192480	1.15524	-	0.334618
Q91WU5	As3mt	sp|Q91WU5|AS3MT_MOUSE Arsenite methyltransferase OS=Mus musculus OX=10090 GN=As3mt PE=1 SV=2	1	13	13	13	37.8	41.793	64193	107090	98254	81823	73630	77910	89845.7	77787.7	1.15501	-	0.415558
Q6NZC7	Sec23ip	sp|Q6NZC7|S23IP_MOUSE SEC23-interacting protein OS=Mus musculus OX=10090 GN=Sec23ip PE=1 SV=2	1	19	19	19	24.1	110.78	98435	150960	135330	114540	106210	112380	128242	111043	1.15488	-	0.336757
P80315	Cct4	sp|P80315|TCPD_MOUSE T-complex protein 1 subunit delta OS=Mus musculus OX=10090 GN=Cct4 PE=1 SV=3	1	29	29	29	59.9	58.066	1093200	1577900	1679600	1355200	1184300	1228300	1.45023e+06	1.25593e+06	1.15471	-	0.35982
P63085	Mapk1	sp|P63085|MK01_MOUSE Mitogen-activated protein kinase 1 OS=Mus musculus OX=10090 GN=Mapk1 PE=1 SV=3	1	18	18	13	54.5	41.275	126610	205030	195160	162120	142660	151500	175600	152093	1.15455	-	0.405313
P47757	Capzb	sp|P47757|CAPZB_MOUSE F-actin-capping protein subunit beta OS=Mus musculus OX=10090 GN=Capzb PE=1 SV=3	1	18	18	18	61	31.345	687870	1066600	936150	847310	720110	763110	896873	776843	1.15451	-	0.363633
Q6PB44	Ptpn23	sp|Q6PB44|PTN23_MOUSE Tyrosine-protein phosphatase non-receptor type 23 OS=Mus musculus OX=10090 GN=Ptpn23 PE=1 SV=2	1	40	40	40	28.5	185.21	99426	166950	140380	122380	111160	118790	135585	117443	1.15447	-	0.413865
Q8BFV3	Dusp4	sp|Q8BFV3|DUS4_MOUSE Dual specificity protein phosphatase 4 OS=Mus musculus OX=10090 GN=Dusp4 PE=2 SV=1	1	3	3	3	10.1	43.371		24557	23414	21016	19181	22135	23985.5	20777.3	1.15441	-	0.0741028
Q9CZU6	Cs	sp|Q9CZU6|CISY_MOUSE Citrate synthase, mitochondrial OS=Mus musculus OX=10090 GN=Cs PE=1 SV=1	1	17	17	17	36.2	51.736	1214200	2019600	1859000	1408100	1528100	1475800	1697600	1.47067e+06	1.15431	-	0.412873
Q9DBU3	Riok3	sp|Q9DBU3|RIOK3_MOUSE Serine/threonine-protein kinase RIO3 OS=Mus musculus OX=10090 GN=Riok3 PE=1 SV=3	1	9	9	9	24.3	58.704	77058	104330	95509	83158	74618	82115	92299	79963.7	1.15426	-	0.219142
Q8CFE2	Hpf1	sp|Q8CFE2|HPF1_MOUSE Histone PARylation factor 1 OS=Mus musculus OX=10090 GN=Hpf1 PE=1 SV=1	1	12	12	12	43.6	39.291	103170	161610	152680	130930	112560	118290	139153	120593	1.15391	-	0.38324
O70589	Cask	sp|O70589|CSKP_MOUSE Peripheral plasma membrane protein CASK OS=Mus musculus OX=10090 GN=Cask PE=1 SV=2	1	5	5	5	6.9	105.11	20775	38746		32463	24519	20397	29760.5	25793	1.15382	-	0.658181
Q9WVS8	Mapk7	sp|Q9WVS8|MK07_MOUSE Mitogen-activated protein kinase 7 OS=Mus musculus OX=10090 GN=Mapk7 PE=1 SV=1	1	4	4	4	7.1	87.732		34134	16362	25310	16564	23805	25248	21893	1.15325	-	0.684353
Q69ZS7	Hbs1l	sp|Q69ZS7|HBS1L_MOUSE HBS1-like protein OS=Mus musculus OX=10090 GN=Hbs1l PE=1 SV=2	1	13	13	13	29.2	75.1	54859	86761	80055	64010	62105	66122	73891.7	64079	1.15313	-	0.372482
Q8C436	Vcpkmt	sp|Q8C436|MT21D_MOUSE Protein N-lysine methyltransferase METTL21D OS=Mus musculus OX=10090 GN=Vcpkmt PE=1 SV=2	1	3	3	3	18.9	25.535		54634	46447	40341		47321	50540.5	43831	1.15308	-	0.338543
Q91WM3	Rrp9	sp|Q91WM3|U3IP2_MOUSE U3 small nucleolar RNA-interacting protein 2 OS=Mus musculus OX=10090 GN=Rrp9 PE=1 SV=1	1	11	11	11	27.2	52.106	115450	97992	95535	86786	99607	81777	102992	89390	1.15217	-	0.173113
O08759	Ube3a	sp|O08759|UBE3A_MOUSE Ubiquitin-protein ligase E3A OS=Mus musculus OX=10090 GN=Ube3a PE=1 SV=2	1	24	24	24	36.4	99.818	73719	121230	117570	93459	87043	90753	104173	90418.3	1.15212	-	0.421601
Q8K4I3	Arhgef6	sp|Q8K4I3|ARHG6_MOUSE Rho guanine nucleotide exchange factor 6 OS=Mus musculus OX=10090 GN=Arhgef6 PE=1 SV=1	1	27	23	23	45.8	87.051	88912	129360	132380	98444	98810	107190	116884	101481	1.15178	-	0.342096
Q3TZX8	Nol9	sp|Q3TZX8|NOL9_MOUSE Polynucleotide 5-hydroxyl-kinase NOL9 OS=Mus musculus OX=10090 GN=Nol9 PE=1 SV=1	1	12	12	12	20.9	80.839	41414	70276	71664	45602	58896	54727	61118	53075	1.15154	-	0.490733
Q80YR4	Znf598	sp|Q80YR4|ZN598_MOUSE E3 ubiquitin-protein ligase ZNF598 OS=Mus musculus OX=10090 GN=Znf598 PE=1 SV=1	1	9	9	9	14.6	99.191	45219	58584	56503	44213	45419	49645	53435.3	46425.7	1.15099	-	0.191645
O35286	Dhx15	sp|O35286|DHX15_MOUSE ATP-dependent RNA helicase DHX15 OS=Mus musculus OX=10090 GN=Dhx15 PE=1 SV=2	1	31	31	30	43.4	91.006	485400	517910	546170	446830	443340	456440	516493	448870	1.15065	-	0.0197883
P26043	Rdx	sp|P26043|RADI_MOUSE Radixin OS=Mus musculus OX=10090 GN=Rdx PE=1 SV=3	1	34	19	18	48.4	68.542	204800	238180	228640	187130	194660	201960	223873	194583	1.15053	-	0.0535667
Q91VY5	Kdm4b	sp|Q91VY5|KDM4B_MOUSE Lysine-specific demethylase 4B OS=Mus musculus OX=10090 GN=Kdm4b PE=2 SV=1	1	7	7	6	7.7	121.6	53981	66267	58873	50621	50571	54515	59707	51902.3	1.15037	-	0.109382
P62334	Psmc6	sp|P62334|PRS10_MOUSE 26S proteasome regulatory subunit 10B OS=Mus musculus OX=10090 GN=Psmc6 PE=1 SV=1	1	19	19	19	59.4	44.172	385530	586410	627960	493620	446870	450380	533300	463623	1.15029	-	0.413065
P24527	Lta4h	sp|P24527|LKHA4_MOUSE Leukotriene A-4 hydrolase OS=Mus musculus OX=10090 GN=Lta4h PE=1 SV=4	1	19	19	19	43.2	69.05	96723	178650	162990	153410	104300	123390	146121	127033	1.15026	-	0.544949
Q2YDW2	Msto1	sp|Q2YDW2|MSTO1_MOUSE Protein misato homolog 1 OS=Mus musculus OX=10090 GN=Msto1 PE=1 SV=1	1	22	22	22	51.6	61.23	103840	149230	145160	112180	111480	122620	132743	115427	1.15002	-	0.310908
P62892	Rpl39	sp|P62892|RL39_MOUSE 60S ribosomal protein L39 OS=Mus musculus OX=10090 GN=Rpl39 PE=1 SV=2	1	2	2	2	19.6	6.4066	212160	313380	255710	223990	197410	258000	260417	226467	1.14991	-	0.376527
P60521;Q8R3R8	Gabarapl2	sp|P60521|GBRL2_MOUSE Gamma-aminobutyric acid receptor-associated protein-like 2 OS=Mus musculus OX=10090 GN=Gabarapl2 PE=1 SV=1	2	4	4	3	26.5	13.667	40255	71574	62461	52058	51852	47722	58096.7	50544	1.14943	-	0.467051
P12388	Serpinb2	sp|P12388|PAI2_MOUSE Plasminogen activator inhibitor 2, macrophage OS=Mus musculus OX=10090 GN=Serpinb2 PE=1 SV=1	1	18	18	18	58.1	46.291	358690	628890	642960	471700	434610	512670	543513	472993	1.14909	-	0.500003
Q924C1	Xpo5	sp|Q924C1|XPO5_MOUSE Exportin-5 OS=Mus musculus OX=10090 GN=Xpo5 PE=1 SV=1	1	22	22	22	24.1	136.97	89257	147530	147980	98704	117180	118980	128256	111621	1.14902	-	0.463615
P49312	Hnrnpa1	sp|P49312|ROA1_MOUSE Heterogeneous nuclear ribonucleoprotein A1 OS=Mus musculus OX=10090 GN=Hnrnpa1 PE=1 SV=2	1	16	15	15	50.6	34.196	2793000	2033000	2506300	2203300	2223500	1954900	2444100	2.12723e+06	1.14896	-	0.253577
Q9JHS4	Clpx	sp|Q9JHS4|CLPX_MOUSE ATP-dependent Clp protease ATP-binding subunit clpX-like, mitochondrial OS=Mus musculus OX=10090 GN=Clpx PE=1 SV=2	1	16	16	16	29	69.228	50829	121180	113150	75370	83976	88869	95053	82738.3	1.14884	-	0.614488
Q3THS6;Q91X83	Mat2a	sp|Q3THS6|METK2_MOUSE S-adenosylmethionine synthase isoform type-2 OS=Mus musculus OX=10090 GN=Mat2a PE=1 SV=2	2	14	14	13	35.9	43.688	249870	455930	414190	344100	308520	322670	373330	325097	1.14837	-	0.49134
Q3UGR5	Hdhd2	sp|Q3UGR5|HDHD2_MOUSE Haloacid dehalogenase-like hydrolase domain-containing protein 2 OS=Mus musculus OX=10090 GN=Hdhd2 PE=1 SV=2	1	7	7	7	42.5	28.73	56967	94205	103020	91455	58869	71033	84730.7	73785.7	1.14834	-	0.555114
Q6PAR5	Gapvd1	sp|Q6PAR5|GAPD1_MOUSE GTPase-activating protein and VPS9 domain-containing protein 1 OS=Mus musculus OX=10090 GN=Gapvd1 PE=1 SV=2	1	30	30	30	28.5	162.4	68404	123430	103350	85898	78826	92331	98394.7	85685	1.14833	-	0.485166
P82343	Renbp	sp|P82343|RENBP_MOUSE N-acylglucosamine 2-epimerase OS=Mus musculus OX=10090 GN=Renbp PE=1 SV=3	1	6	6	6	17	49.771	75377	170160	143610	133940	92725	112250	129716	112972	1.14821	-	0.613754
O89112	Lancl1	sp|O89112|LANC1_MOUSE Glutathione S-transferase LANCL1 OS=Mus musculus OX=10090 GN=Lancl1 PE=1 SV=1	1	4	4	4	11.8	45.341	35129	45523	42964	36232	34213	37219	41205.3	35888	1.14816	-	0.177098
Q8VCY6	Utp6	sp|Q8VCY6|UTP6_MOUSE U3 small nucleolar RNA-associated protein 6 homolog OS=Mus musculus OX=10090 GN=Utp6 PE=2 SV=1	1	24	24	24	41.2	70.429	189290	130660	136060	122970	161250	112960	152003	132393	1.14812	-	0.456294
Q9Z103	Adnp	sp|Q9Z103|ADNP_MOUSE Activity-dependent neuroprotector homeobox protein OS=Mus musculus OX=10090 GN=Adnp PE=1 SV=2	1	16	16	16	19.3	124.31	193450	255580	236930	167900	208870	220730	228653	199167	1.14805	-	0.293269
Q80YV3	Trrap	sp|Q80YV3|TRRAP_MOUSE Transformation/transcription domain-associated protein OS=Mus musculus OX=10090 GN=Trrap PE=1 SV=2	1	6	6	6	3.7	291.55		16807	15331	12015	12506	17471	16069	13997.3	1.148	-	0.436958
Q9D172	Gatd3	sp|Q9D172|GAL3A_MOUSE Glutamine amidotransferase-like class 1 domain-containing protein 3, mitochondrial OS=Mus musculus OX=10090 GN=Gatd3 PE=1 SV=1	1	6	6	6	42.1	28.09	73311	143350	130500	100630	99146	102640	115720	100805	1.14796	-	0.526954
P26450	Pik3r1	sp|P26450|P85A_MOUSE Phosphatidylinositol 3-kinase regulatory subunit alpha OS=Mus musculus OX=10090 GN=Pik3r1 PE=1 SV=2	1	8	8	8	12	83.516	43541	66249	57500	50626	44353	50878	55763.3	48619	1.14695	-	0.361964
Q8CES0	Naa30	sp|Q8CES0|NAA30_MOUSE N-alpha-acetyltransferase 30 OS=Mus musculus OX=10090 GN=Naa30 PE=1 SV=2	1	4	4	4	14.3	39.432	51040	73015	66468	51737	55777	58637	63507.7	55383.7	1.14669	-	0.299094
Q91WK0	Lrrfip2	sp|Q91WK0|LRRF2_MOUSE Leucine-rich repeat flightless-interacting protein 2 OS=Mus musculus OX=10090 GN=Lrrfip2 PE=1 SV=1	1	14	13	13	31.6	47.147	119410	135370	119760	115730	113320	97610	124847	108887	1.14657	-	0.108337
Q8R105	Vps37c	sp|Q8R105|VP37C_MOUSE Vacuolar protein sorting-associated protein 37C OS=Mus musculus OX=10090 GN=Vps37c PE=1 SV=1	1	5	5	5	20.2	38.452	47124	74525	64004	51456	52452	58023	61884.3	53977	1.14649	-	0.391487
P62631	Eef1a2	sp|P62631|EF1A2_MOUSE Elongation factor 1-alpha 2 OS=Mus musculus OX=10090 GN=Eef1a2 PE=1 SV=1	1	15	4	4	37.8	50.454	25241	56061	48497	39679	34134	39421	43266.3	37744.7	1.14629	-	0.5903
Q9JHK5	Plek	sp|Q9JHK5|PLEK_MOUSE Pleckstrin OS=Mus musculus OX=10090 GN=Plek PE=1 SV=1	1	16	16	16	47.4	39.9	1514300	1637100	2021400	1595800	1551200	1366400	1.72427e+06	1.50447e+06	1.1461	-	0.261131
Q9QWR8	Naga	sp|Q9QWR8|NAGAB_MOUSE Alpha-N-acetylgalactosaminidase OS=Mus musculus OX=10090 GN=Naga PE=1 SV=2	1	7	7	7	18.1	47.234	38414	44398	34909	30316	36014	36388	39240.3	34239.3	1.14606	-	0.21486
Q9QZB7	Actr10	sp|Q9QZB7|ARP10_MOUSE Actin-related protein 10 OS=Mus musculus OX=10090 GN=Actr10 PE=1 SV=2	1	10	10	10	32.9	46.207	46220	77152	65665	57187	51365	56412	63012.3	54988	1.14593	-	0.432778
Q921G8	Tubgcp2	sp|Q921G8|GCP2_MOUSE Gamma-tubulin complex component 2 OS=Mus musculus OX=10090 GN=Tubgcp2 PE=1 SV=2	1	7	7	7	10.5	103.22	20015	35368	33110	22512	25502	29217	29497.7	25743.7	1.14582	-	0.50751
P46062	Sipa1	sp|P46062|SIPA1_MOUSE Signal-induced proliferation-associated protein 1 OS=Mus musculus OX=10090 GN=Sipa1 PE=1 SV=2	1	12	12	12	16.4	112.06	69787	85755	67749	60115	70677	64116	74430.3	64969.3	1.14562	-	0.217596
Q9JLN9	Mtor	sp|Q9JLN9|MTOR_MOUSE Serine/threonine-protein kinase mTOR OS=Mus musculus OX=10090 GN=Mtor PE=1 SV=2	1	16	16	16	9.5	288.79	30662	46835	45169	31465	34835	40780	40888.7	35693.3	1.14555	-	0.421982
Q9D5V5	Cul5	sp|Q9D5V5|CUL5_MOUSE Cullin-5 OS=Mus musculus OX=10090 GN=Cul5 PE=1 SV=3	1	17	17	17	23.7	90.973	51502	77608	77799	60305	52885	67436	68969.7	60208.7	1.14551	-	0.417133
Q5DU37	Zfyve26	sp|Q5DU37|ZFY26_MOUSE Zinc finger FYVE domain-containing protein 26 OS=Mus musculus OX=10090 GN=Zfyve26 PE=1 SV=2	1	4	4	4	1.6	282.96		113710	71778	82042	78715	82201	92744	80986	1.14519	-	0.508176
Q921F4	Hnrnpll	sp|Q921F4|HNRLL_MOUSE Heterogeneous nuclear ribonucleoprotein L-like OS=Mus musculus OX=10090 GN=Hnrnpll PE=1 SV=3	1	20	20	20	45.3	64.124	180700	273180	261240	217720	204450	202440	238373	208203	1.14491	-	0.363312
Q8CFE6	Slc38a2	sp|Q8CFE6|S38A2_MOUSE Sodium-coupled neutral amino acid transporter 2 OS=Mus musculus OX=10090 GN=Slc38a2 PE=1 SV=1	1	5	5	5	16.1	55.503	108290	288920	235780	196800	179790	176290	210997	184293	1.1449	-	0.646691
P09411	Pgk1	sp|P09411|PGK1_MOUSE Phosphoglycerate kinase 1 OS=Mus musculus OX=10090 GN=Pgk1 PE=1 SV=4	1	33	33	26	77	44.55	7221800	11347000	11307000	10732000	7208300	8156700	9958600	8699000	1.1448	-	0.506085
Q80XI3	Eif4g3	sp|Q80XI3|IF4G3_MOUSE Eukaryotic translation initiation factor 4 gamma 3 OS=Mus musculus OX=10090 GN=Eif4g3 PE=1 SV=2	1	28	24	24	22.8	174.89	233740	350160	337640	255270	267060	282800	307180	268377	1.14459	-	0.362081
Q5SUQ9	Ctc1	sp|Q5SUQ9|CTC1_MOUSE CST complex subunit CTC1 OS=Mus musculus OX=10090 GN=Ctc1 PE=1 SV=2	1	3	3	3	4.5	134.03		34114	23050	22864	22843	29210	28582	24972.3	1.14455	-	0.518494
P06745	Gpi	sp|P06745|G6PI_MOUSE Glucose-6-phosphate isomerase OS=Mus musculus OX=10090 GN=Gpi PE=1 SV=4	1	23	23	15	51.1	62.766	1513000	2056400	2159700	1990400	1435200	1584100	1909700	1669900	1.1436	-	0.409068
Q9CQT1	Mri1	sp|Q9CQT1|MTNA_MOUSE Methylthioribose-1-phosphate isomerase OS=Mus musculus OX=10090 GN=Mri1 PE=1 SV=1	1	10	10	10	42.3	39.41	77431	99958	107810	90337	74716	84410	95066.3	83154.3	1.14325	-	0.306878
Q8CBY3	Leng8	sp|Q8CBY3|LENG8_MOUSE Leukocyte receptor cluster member 8 homolog OS=Mus musculus OX=10090 GN=Leng8 PE=1 SV=1	1	10	10	10	16.2	86.766	47630	39562	42635	36663	34629	42282	43275.7	37858	1.1431	-	0.174033
Q9ERK4	Cse1l	sp|Q9ERK4|XPO2_MOUSE Exportin-2 OS=Mus musculus OX=10090 GN=Cse1l PE=1 SV=1	1	38	38	38	42.1	110.45	218150	295010	294330	233400	230220	242850	269163	235490	1.14299	-	0.261661
Q8BLR9	Hif1an	sp|Q8BLR9|HIF1N_MOUSE Hypoxia-inducible factor 1-alpha inhibitor OS=Mus musculus OX=10090 GN=Hif1an PE=1 SV=2	1	2	2	2	8.3	40.241	44780	60113	40366	43276	38125	45715	48419.7	42372	1.14273	-	0.397417
Q9ERR7	Selenof	sp|Q9ERR7|SEP15_MOUSE Selenoprotein F OS=Mus musculus OX=10090 GN=Selenof PE=1 SV=3	1	4	4	4	29.6	17.806	115070	90790	73762	82134	85071	77508	93207.3	81571	1.14265	-	0.393711
Q9JIB4	Gtf2h2	sp|Q9JIB4|TF2H2_MOUSE General transcription factor IIH subunit 2 OS=Mus musculus OX=10090 GN=Gtf2h2 PE=1 SV=1	1	3	3	3	9.1	44.687	19801	18333	19898	17957	16717	16115	19344	16929.7	1.14261	-	0.0312456
O88693	Ugcg	sp|O88693|CEGT_MOUSE Ceramide glucosyltransferase OS=Mus musculus OX=10090 GN=Ugcg PE=1 SV=1	1	4	4	4	14	44.838	422720	376080	392620	287850	373600	381560	397140	347670	1.14229	-	0.207761
Q921W4	Cryzl1	sp|Q921W4|QORL1_MOUSE Quinone oxidoreductase-like protein 1 OS=Mus musculus OX=10090 GN=Cryzl1 PE=1 SV=1	1	10	10	10	34.2	38.725	60929	129150	128350	99634	93318	85912	106143	92954.7	1.14188	-	0.596349
Q8BK63	Csnk1a1	sp|Q8BK63|KC1A_MOUSE Casein kinase I isoform alpha OS=Mus musculus OX=10090 GN=Csnk1a1 PE=1 SV=2	1	9	9	9	35	38.914	89215	77369	76502	60470	73401	79029	81028.7	70966.7	1.14178	-	0.2161
Q80UZ2	Sdad1	sp|Q80UZ2|SDA1_MOUSE Protein SDA1 homolog OS=Mus musculus OX=10090 GN=Sdad1 PE=1 SV=1	1	11	11	11	20.1	79.558	58963	57751	58647	43036	49104	61484	58453.7	51208	1.14149	-	0.253748
Q8CEC0	Nup88	sp|Q8CEC0|NUP88_MOUSE Nuclear pore complex protein Nup88 OS=Mus musculus OX=10090 GN=Nup88 PE=1 SV=1	1	14	14	14	27.1	84.937	192370	236970	238520	175450	202550	207120	222620	195040	1.14141	-	0.201709
Q8K215	Lyrm4	sp|Q8K215|LYRM4_MOUSE LYR motif-containing protein 4 OS=Mus musculus OX=10090 GN=Lyrm4 PE=1 SV=1	1	6	6	6	64.8	10.854	35489	81185	75704	53769	56786	58047	64126	56200.7	1.14102	-	0.612818
Q8VDQ1	Ptgr2	sp|Q8VDQ1|PTGR2_MOUSE Prostaglandin reductase 2 OS=Mus musculus OX=10090 GN=Ptgr2 PE=1 SV=2	1	4	4	4	15.4	38.015	49162	88643	78634	75967	56167	57609	72146.3	63247.7	1.1407	-	0.544531
P11499	Hsp90ab1	sp|P11499|HS90B_MOUSE Heat shock protein HSP 90-beta OS=Mus musculus OX=10090 GN=Hsp90ab1 PE=1 SV=3	1	56	56	36	64.6	83.28	6104300	8783200	9342400	7777500	6737600	6734600	8.07663e+06	7.08323e+06	1.14025	-	0.400868
P97372	Psme2	sp|P97372|PSME2_MOUSE Proteasome activator complex subunit 2 OS=Mus musculus OX=10090 GN=Psme2 PE=1 SV=4	1	14	14	14	59.4	27.057	573620	697850	761690	630030	582470	570900	677720	594467	1.14005	-	0.225193
P99027	Rplp2	sp|P99027|RLA2_MOUSE 60S acidic ribosomal protein P2 OS=Mus musculus OX=10090 GN=Rplp2 PE=1 SV=3	1	11	11	11	95.7	11.651	6910600	7376900	6822500	5937200	6178200	6406100	7.03667e+06	6.17383e+06	1.13976	-	0.0169337
P46471	Psmc2	sp|P46471|PRS7_MOUSE 26S proteasome regulatory subunit 7 OS=Mus musculus OX=10090 GN=Psmc2 PE=1 SV=5	1	29	29	29	69.7	48.647	459440	732420	668590	544950	527500	559970	620150	544140	1.13969	-	0.411455
P20029	Hspa5	sp|P20029|BIP_MOUSE Endoplasmic reticulum chaperone BiP OS=Mus musculus OX=10090 GN=Hspa5 PE=1 SV=3	1	40	38	38	56.5	72.421	7143400	9019600	8455300	7064700	7547300	6989000	8206100	7.20033e+06	1.13968	-	0.159373
Q8BG17	Nol12	sp|Q8BG17|NOL12_MOUSE Nucleolar protein 12 OS=Mus musculus OX=10090 GN=Nol12 PE=1 SV=1	1	3	3	3	15.2	25.356	41487	49693	47260		35289	45747	46146.7	40518	1.13892	-	0.34269
O08529	Capn2	sp|O08529|CAN2_MOUSE Calpain-2 catalytic subunit OS=Mus musculus OX=10090 GN=Capn2 PE=1 SV=4	1	24	24	24	42.6	79.871	143180	235060	219230	179970	152000	192690	199157	174887	1.13878	-	0.474781
O88888	Apba3	sp|O88888|APBA3_MOUSE Amyloid-beta A4 precursor protein-binding family A member 3 OS=Mus musculus OX=10090 GN=Apba3 PE=1 SV=1	1	3	3	3	7.2	60.717	17070	20455	16782	12157	16998	18538	18102.3	15897.7	1.13868	-	0.383651
Q8BY87	Usp47	sp|Q8BY87|UBP47_MOUSE Ubiquitin carboxyl-terminal hydrolase 47 OS=Mus musculus OX=10090 GN=Usp47 PE=1 SV=2	1	24	24	24	24.6	157.45	77597	117850	110070	90113	84836	93362	101839	89437	1.13867	-	0.379854
Q9WTK5	Nfkb2	sp|Q9WTK5|NFKB2_MOUSE Nuclear factor NF-kappa-B p100 subunit OS=Mus musculus OX=10090 GN=Nfkb2 PE=1 SV=1	1	33	33	32	47.8	96.831	384780	389490	367520	335370	333810	333720	380597	334300	1.13849	-	0.00230059
P04117	Fabp4	sp|P04117|FABP4_MOUSE Fatty acid-binding protein, adipocyte OS=Mus musculus OX=10090 GN=Fabp4 PE=1 SV=3	1	6	6	6	47	14.65	239110	391670	370870	352720	274030	253070	333883	293273	1.13847	-	0.512621
P28076	Psmb9	sp|P28076|PSB9_MOUSE Proteasome subunit beta type-9 OS=Mus musculus OX=10090 GN=Psmb9 PE=1 SV=1	1	6	6	6	38.4	23.396	84066	89553	109910	97286	79554	72309	94509.7	83049.7	1.13799	-	0.348833
Q8R349	Cdc16	sp|Q8R349|CDC16_MOUSE Cell division cycle protein 16 homolog OS=Mus musculus OX=10090 GN=Cdc16 PE=1 SV=1	1	9	9	9	14.4	71.459	25186	47053	40858	34080	29103	36249	37699	33144	1.13743	-	0.542018
P13020	Gsn	sp|P13020|GELS_MOUSE Gelsolin OS=Mus musculus OX=10090 GN=Gsn PE=1 SV=3	1	25	25	15	38.7	85.941	584230	810380	764940	693050	616000	590060	719850	633037	1.13714	-	0.315258
Q9CPV4	Glod4	sp|Q9CPV4|GLOD4_MOUSE Glyoxalase domain-containing protein 4 OS=Mus musculus OX=10090 GN=Glod4 PE=1 SV=1	1	14	14	14	56.7	33.316	118680	182860	180500	166540	123920	133510	160680	141323	1.13697	-	0.476365
Q9D8S3	Arfgap3	sp|Q9D8S3|ARFG3_MOUSE ADP-ribosylation factor GTPase-activating protein 3 OS=Mus musculus OX=10090 GN=Arfgap3 PE=1 SV=2	1	10	9	8	20.8	57.455	53076	73033	60703	56584	49871	57860	62270.7	54771.7	1.13691	-	0.301073
Q811D0;Q91XM9;Q62108;P70175	Dlg1	sp|Q811D0|DLG1_MOUSE Disks large homolog 1 OS=Mus musculus OX=10090 GN=Dlg1 PE=1 SV=1	4	9	9	9	14.7	100.12	31955	38996	37339	33544	31745	29973	36096.7	31754	1.13676	-	0.139854
Q60872	Eif1a	sp|Q60872|IF1A_MOUSE Eukaryotic translation initiation factor 1A OS=Mus musculus OX=10090 GN=Eif1a PE=2 SV=3	1	7	2	2	47.9	16.502	178940	250990	267300	204470	204430		232410	204450	1.13676	-	0.483293
Q8CIM3	D2hgdh	sp|Q8CIM3|D2HDH_MOUSE D-2-hydroxyglutarate dehydrogenase, mitochondrial OS=Mus musculus OX=10090 GN=D2hgdh PE=1 SV=3	1	3	3	3	6.9	58.575		25013	18297	17771		20331	21655	19051	1.13669	-	0.543999
P40124;Q9CYT6	Cap1	sp|P40124|CAP1_MOUSE Adenylyl cyclase-associated protein 1 OS=Mus musculus OX=10090 GN=Cap1 PE=1 SV=4	2	29	29	29	68.4	51.564	2157300	3360600	3092200	2883900	2221800	2469200	2.87003e+06	2.52497e+06	1.13666	-	0.450111
P98078	Dab2	sp|P98078|DAB2_MOUSE Disabled homolog 2 OS=Mus musculus OX=10090 GN=Dab2 PE=1 SV=2	1	21	21	21	39.3	82.311	250480	378230	320190	276880	274680	283700	316300	278420	1.13605	-	0.364149
Q99K01	Pdxdc1	sp|Q99K01|PDXD1_MOUSE Pyridoxal-dependent decarboxylase domain-containing protein 1 OS=Mus musculus OX=10090 GN=Pdxdc1 PE=1 SV=2	1	29	29	29	49.3	87.334	283230	324100	306540	274280	259570	270590	304623	268147	1.13603	-	0.0446979
Q8VDD5;Q61879	Myh9	sp|Q8VDD5|MYH9_MOUSE Myosin-9 OS=Mus musculus OX=10090 GN=Myh9 PE=1 SV=4	2	132	132	118	60.7	226.37	1367700	1422800	1297400	1310700	1151800	1136300	1.36263e+06	1199600	1.13591	-	0.0703307
P43346	Dck	sp|P43346|DCK_MOUSE Deoxycytidine kinase OS=Mus musculus OX=10090 GN=Dck PE=1 SV=1	1	5	5	5	28.1	30.367	36914	62809	54764	55301	39646	41066	51495.7	45337.7	1.13583	-	0.537392
Q8BFQ8	Gatd1	sp|Q8BFQ8|GALD1_MOUSE Glutamine amidotransferase-like class 1 domain-containing protein 1 OS=Mus musculus OX=10090 GN=Gatd1 PE=1 SV=1	1	6	6	6	45.5	23.277	63664	98329	100190	81306	73781	75773	87394.3	76953.3	1.13568	-	0.436469
Q80U87	Usp8	sp|Q80U87|UBP8_MOUSE Ubiquitin carboxyl-terminal hydrolase 8 OS=Mus musculus OX=10090 GN=Usp8 PE=1 SV=2	1	8	8	8	9.4	122.61	25914	86571	60286	55907	43903	52336	57590.3	50715.3	1.13556	-	0.720742
Q62376	Snrnp70	sp|Q62376|RU17_MOUSE U1 small nuclear ribonucleoprotein 70 kDa OS=Mus musculus OX=10090 GN=Snrnp70 PE=1 SV=2	1	19	19	19	33	51.991	756050	726130	704830	619170	665640	641530	729003	642113	1.13532	-	0.0122476
P54729	Nub1	sp|P54729|NUB1_MOUSE NEDD8 ultimate buster 1 OS=Mus musculus OX=10090 GN=Nub1 PE=1 SV=2	1	18	18	18	34.9	70.306	122730	166370	178460	132150	136330	143360	155853	137280	1.1353	-	0.341931
Q3V0C5	Usp48	sp|Q3V0C5|UBP48_MOUSE Ubiquitin carboxyl-terminal hydrolase 48 OS=Mus musculus OX=10090 GN=Usp48 PE=1 SV=2	1	4	4	4	5.1	120.63	436960	653340	597210	427280	485160	574400	562503	495613	1.13496	-	0.43773
P63328	Ppp3ca	sp|P63328|PP2BA_MOUSE Serine/threonine-protein phosphatase 2B catalytic subunit alpha isoform OS=Mus musculus OX=10090 GN=Ppp3ca PE=1 SV=1	1	8	4	4	16.5	58.643	29873	51472	51379	40260	36480	40204	44241.3	38981.3	1.13494	-	0.510627
P52480;P53657	Pkm	sp|P52480|KPYM_MOUSE Pyruvate kinase PKM OS=Mus musculus OX=10090 GN=Pkm PE=1 SV=4	2	43	43	43	75.9	57.844	10434000	12420000	13598000	13230000	9617400	9272600	1.21507e+07	1.07067e+07	1.13487	-	0.408814
Q6P5F9	Xpo1	sp|Q6P5F9|XPO1_MOUSE Exportin-1 OS=Mus musculus OX=10090 GN=Xpo1 PE=1 SV=1	1	38	38	38	44.8	123.09	269150	287220	295530	250460	244390	256250	283967	250367	1.1342	-	0.0168196
Q62431	Arid3a	sp|Q62431|ARI3A_MOUSE AT-rich interactive domain-containing protein 3A OS=Mus musculus OX=10090 GN=Arid3a PE=1 SV=1	1	4	4	4	11.1	64.172	73445	68823	57861	59728	54753	61981	66709.7	58820.7	1.13412	-	0.196141
Q9WTR6	Slc7a11	sp|Q9WTR6|XCT_MOUSE Cystine/glutamate transporter OS=Mus musculus OX=10090 GN=Slc7a11 PE=1 SV=1	1	8	8	8	17.9	55.455	697010	462810	441900	435310	497010	480210	533907	470843	1.13394	-	0.493698
Q9D0I8	Mrto4	sp|Q9D0I8|MRT4_MOUSE mRNA turnover protein 4 homolog OS=Mus musculus OX=10090 GN=Mrto4 PE=1 SV=1	1	14	14	14	54.4	27.545	256110	267850	245890	208170	223470	247600	256617	226413	1.1334	-	0.0826535
Q9QYL7	Abt1	sp|Q9QYL7|ABT1_MOUSE Activator of basal transcription 1 OS=Mus musculus OX=10090 GN=Abt1 PE=2 SV=1	1	3	3	3	13	30.658	39495	43535	42522	35417	38800	36559	41850.7	36925.3	1.13339	-	0.0348401
E9QAT4	Sec16a	sp|E9QAT4|SC16A_MOUSE Protein transport protein Sec16A OS=Mus musculus OX=10090 GN=Sec16a PE=1 SV=1	1	22	22	22	13.8	254.2	90917	89861	83745	70380	79482	83592	88174.3	77818	1.13308	-	0.0827399
Q9CQC8	Spg21	sp|Q9CQC8|SPG21_MOUSE Maspardin OS=Mus musculus OX=10090 GN=Spg21 PE=1 SV=1	1	6	6	6	28.6	34.952	71967	114810	98490	80027	84661	87122	95089	83936.7	1.13287	-	0.427986
Q8VE47	Uba5	sp|Q8VE47|UBA5_MOUSE Ubiquitin-like modifier-activating enzyme 5 OS=Mus musculus OX=10090 GN=Uba5 PE=1 SV=2	1	9	9	9	33.7	44.789	112340	185150	184440	144440	132890	148180	160643	141837	1.13259	-	0.486965
Q9CWK8	Snx2	sp|Q9CWK8|SNX2_MOUSE Sorting nexin-2 OS=Mus musculus OX=10090 GN=Snx2 PE=1 SV=2	1	24	24	22	45.7	58.47	264120	475320	405210	354140	313460	343200	381550	336933	1.13242	-	0.51968
O35166	Gosr2	sp|O35166|GOSR2_MOUSE Golgi SNAP receptor complex member 2 OS=Mus musculus OX=10090 GN=Gosr2 PE=1 SV=2	1	3	3	3	16.5	24.725	85478	47690		56102		61499	66584	58800.5	1.13237	-	0.72292
Q9CZR8	Tsfm	sp|Q9CZR8|EFTS_MOUSE Elongation factor Ts, mitochondrial OS=Mus musculus OX=10090 GN=Tsfm PE=1 SV=1	1	11	11	11	54.6	35.334	120160	200660	239680	156660	174930	163400	186833	164997	1.13235	-	0.572682
Q8BH57	Wdr48	sp|Q8BH57|WDR48_MOUSE WD repeat-containing protein 48 OS=Mus musculus OX=10090 GN=Wdr48 PE=1 SV=1	1	4	4	4	7.1	76.006	36911	54863	62521	49823	44020	42422	51431.7	45421.7	1.13232	-	0.489975
Q9DBL9	Abhd5	sp|Q9DBL9|ABHD5_MOUSE 1-acylglycerol-3-phosphate O-acyltransferase ABHD5 OS=Mus musculus OX=10090 GN=Abhd5 PE=1 SV=1	1	4	4	4	19.1	39.154		28778	22296	23438	14917	29305	25537	22553.3	1.13229	-	0.648349
Q9QZN4	Fbxo6	sp|Q9QZN4|FBX6_MOUSE F-box only protein 6 OS=Mus musculus OX=10090 GN=Fbxo6 PE=1 SV=1	1	4	4	4	17.6	34.492	25412	31272	32048	26369	22673	29337	29577.3	26126.3	1.13209	-	0.292096
Q06180	Ptpn2	sp|Q06180|PTN2_MOUSE Tyrosine-protein phosphatase non-receptor type 2 OS=Mus musculus OX=10090 GN=Ptpn2 PE=1 SV=2	1	9	9	9	31.8	47.36	123620	106360	97239	93198	93063	102820	109073	96360.3	1.13193	-	0.203977
Q68FF6	Git1	sp|Q68FF6|GIT1_MOUSE ARF GTPase-activating protein GIT1 OS=Mus musculus OX=10090 GN=Git1 PE=1 SV=1	1	23	23	19	38.7	85.299	107360	99001	91921	83077	81438	99014	99427.3	87843	1.13188	-	0.181207
Q6A068	Cdc5l	sp|Q6A068|CDC5L_MOUSE Cell division cycle 5-like protein OS=Mus musculus OX=10090 GN=Cdc5l PE=1 SV=2	1	33	33	33	52.2	92.188	304330	352350	318280	292930	273710	294800	324987	287147	1.13178	-	0.0744515
Q8BJY1	Psmd5	sp|Q8BJY1|PSMD5_MOUSE 26S proteasome non-ATPase regulatory subunit 5 OS=Mus musculus OX=10090 GN=Psmd5 PE=1 SV=4	1	18	18	17	46	55.971	427440	637200	584580	508930	446500	501850	549740	485760	1.13171	-	0.387419
Q9CX86	Hnrnpa0	sp|Q9CX86|ROA0_MOUSE Heterogeneous nuclear ribonucleoprotein A0 OS=Mus musculus OX=10090 GN=Hnrnpa0 PE=1 SV=1	1	11	11	11	51.5	30.53	1090200	717840	938130	808130	837160	781440	915390	808910	1.13163	-	0.385049
Q9WUA2	Farsb	sp|Q9WUA2|SYFB_MOUSE Phenylalanine--tRNA ligase beta subunit OS=Mus musculus OX=10090 GN=Farsb PE=1 SV=2	1	22	22	22	42.1	65.696	190040	283910	294350	254680	210060	214410	256100	226383	1.13127	-	0.45643
O54988	Slk	sp|O54988|SLK_MOUSE STE20-like serine/threonine-protein kinase OS=Mus musculus OX=10090 GN=Slk PE=1 SV=2	1	34	34	32	33.1	141.46	105850	172140	160010	128930	126310	131950	146000	129063	1.13123	-	0.453971
Q80UM3	Naa15	sp|Q80UM3|NAA15_MOUSE N-alpha-acetyltransferase 15, NatA auxiliary subunit OS=Mus musculus OX=10090 GN=Naa15 PE=1 SV=1	1	34	34	29	39.8	100.96	270600	381970	384890	325270	291240	300700	345820	305737	1.1311	-	0.361726
B1AVY7	Kif16b	sp|B1AVY7|KI16B_MOUSE Kinesin-like protein KIF16B OS=Mus musculus OX=10090 GN=Kif16b PE=1 SV=1	1	6	5	5	5.3	150.06	25505	28296	24140	22406	23533		25980.3	22969.5	1.13108	-	0.162588
Q810D6	Grwd1	sp|Q810D6|GRWD1_MOUSE Glutamate-rich WD repeat-containing protein 1 OS=Mus musculus OX=10090 GN=Grwd1 PE=1 SV=2	1	11	11	11	42.2	49.223	132900	90498	101170	94782	95214	96962	108189	95652.7	1.13106	-	0.38118
Q9JHR7	Ide	sp|Q9JHR7|IDE_MOUSE Insulin-degrading enzyme OS=Mus musculus OX=10090 GN=Ide PE=1 SV=1	1	27	27	27	28.8	117.77	175830	310460	299480	267070	201310	226340	261923	231573	1.13106	-	0.555431
Q00899	Yy1	sp|Q00899|TYY1_MOUSE Transcriptional repressor protein YY1 OS=Mus musculus OX=10090 GN=Yy1 PE=1 SV=1	1	3	3	3	13.8	44.716	64940	81876	60516	65233	56627	61448	69110.7	61102.7	1.13106	-	0.314575
Q9D7B6	Acad8	sp|Q9D7B6|ACAD8_MOUSE Isobutyryl-CoA dehydrogenase, mitochondrial OS=Mus musculus OX=10090 GN=Acad8 PE=1 SV=2	1	6	6	6	24	45.019	56918	103720	100470	87246	70971	72652	87036	76956.3	1.13098	-	0.561702
Q9Z2W0	Dnpep	sp|Q9Z2W0|DNPEP_MOUSE Aspartyl aminopeptidase OS=Mus musculus OX=10090 GN=Dnpep PE=1 SV=2	1	13	13	13	37	52.206	272990	305540	273750	250850	241510	261370	284093	251243	1.13075	-	0.054052
P40336	Vps26a	sp|P40336|VP26A_MOUSE Vacuolar protein sorting-associated protein 26A OS=Mus musculus OX=10090 GN=Vps26a PE=1 SV=1	1	15	15	14	54.4	38.113	307970	502640	444630	388070	350910	371780	418413	370253	1.13007	-	0.458031
Q9CQU5	Zwint	sp|Q9CQU5|ZWINT_MOUSE ZW10 interactor OS=Mus musculus OX=10090 GN=Zwint PE=1 SV=1	1	3	3	3	14.7	28.713	19045	45477	40034	31921	32086	28525	34852	30844	1.12994	-	0.648301
Q9WV60	Gsk3b	sp|Q9WV60|GSK3B_MOUSE Glycogen synthase kinase-3 beta OS=Mus musculus OX=10090 GN=Gsk3b PE=1 SV=2	1	12	12	10	46.4	46.71	41717	69067	61678	50658	48657	53314	57487.3	50876.3	1.12994	-	0.469299
Q9JKY0	Cnot9	sp|Q9JKY0|CNOT9_MOUSE CCR4-NOT transcription complex subunit 9 OS=Mus musculus OX=10090 GN=Cnot9 PE=1 SV=1	1	12	12	12	50.2	33.601	80100	104910	93227	78872	75773	91655	92745.7	82100	1.12967	-	0.28628
Q8C5H8	Nadk2	sp|Q8C5H8|NAKD2_MOUSE NAD kinase 2, mitochondrial OS=Mus musculus OX=10090 GN=Nadk2 PE=1 SV=2	1	6	6	6	19	50.858	29396	48247	48559	36666	38198	36855	42067.3	37239.7	1.12964	-	0.48974
Q62245;Q02384	Sos1; Sos2	sp|Q62245|SOS1_MOUSE Son of sevenless homolog 1 OS=Mus musculus OX=10090 GN=Sos1 PE=1 SV=2;sp|Q02384|SOS2_MOUSE Son of sevenless homolog 2 OS=Mus musculus OX=10090 GN=Sos2 PE=1 SV=2	2	4	4	4	3.6	150.88		13065	15518	12327	12648	12985	14291.5	12653.3	1.12947	-	0.181928
Q80XQ2	Tbc1d5	sp|Q80XQ2|TBCD5_MOUSE TBC1 domain family member 5 OS=Mus musculus OX=10090 GN=Tbc1d5 PE=1 SV=2	1	13	13	13	23.2	91.836	73835	128920	115750	94691	86919	100390	106168	94000	1.12945	-	0.515094
Q8BWG8	Arrb1	sp|Q8BWG8|ARRB1_MOUSE Beta-arrestin-1 OS=Mus musculus OX=10090 GN=Arrb1 PE=1 SV=1	1	9	9	9	24.2	46.972	55478	70174	62166	61695	48628	56002	62606	55441.7	1.12922	-	0.276316
Q61164	Ctcf	sp|Q61164|CTCF_MOUSE Transcriptional repressor CTCF OS=Mus musculus OX=10090 GN=Ctcf PE=1 SV=2	1	15	15	14	26.4	83.745	48893	76762	66115	51432	54447	64005	63923.3	56628	1.12883	-	0.461231
O89110	Casp8	sp|O89110|CASP8_MOUSE Caspase-8 OS=Mus musculus OX=10090 GN=Casp8 PE=1 SV=1	1	18	18	18	41	55.356	160590	218580	211810	178020	166700	178940	196993	174553	1.12856	-	0.296899
Q8C570	Rae1	sp|Q8C570|RAE1L_MOUSE mRNA export factor OS=Mus musculus OX=10090 GN=Rae1 PE=1 SV=1	1	12	12	12	47.8	40.965	232730	248700	255100	213560	218990	220120	245510	217557	1.12849	-	0.0158607
Q4VBE8	Wdr18	sp|Q4VBE8|WDR18_MOUSE WD repeat-containing protein 18 OS=Mus musculus OX=10090 GN=Wdr18 PE=1 SV=1	1	14	14	14	46.4	47.211	120400	184840	175650	132110	143600	150610	160297	142107	1.128	-	0.431892
Q8BGQ1	Vipas39	sp|Q8BGQ1|SPE39_MOUSE Spermatogenesis-defective protein 39 homolog OS=Mus musculus OX=10090 GN=Vipas39 PE=1 SV=1	1	7	7	7	17.3	56.624	18877	24775	33761	23296	22457		25804.3	22876.5	1.12798	-	0.636982
Q1HFZ0	Nsun2	sp|Q1HFZ0|NSUN2_MOUSE RNA cytosine C(5)-methyltransferase NSUN2 OS=Mus musculus OX=10090 GN=Nsun2 PE=1 SV=2	1	32	32	32	54.6	85.451	431270	615060	605070	497920	455390	510720	550467	488010	1.12798	-	0.370524
Q9QZ88	Vps29	sp|Q9QZ88|VPS29_MOUSE Vacuolar protein sorting-associated protein 29 OS=Mus musculus OX=10090 GN=Vps29 PE=1 SV=1	1	9	9	9	57.1	20.495	258050	365970	393120	330160	273220	298390	339047	300590	1.12794	-	0.435443
[truncated: 2,709 more rows]
